# Supplementary material for: Creatinine accelerates APAP-induced liver damage by increasing oxidative stress through ROS/JNK signaling pathway
Source: Front Pharmacol. 2022 Aug 24;13:959497. doi: 10.3389/fphar.2022.959497 (PMC9449354; doi:10.3389/fphar.2022.959497)
Supplement: Supplementary file 12 [file DataSheet2.xlsx]

## Sheet: Sheet
年龄	性别	住院天数	门诊诊断	入院诊断	入院诊断ICD	出院诊断	出院诊断ICD	丙氨酸氨基转移酶测定(静脉血)					天门冬氨酸氨基转移酶测定(静脉血)					碱性磷酸酶测定(静脉血)					γ-谷氨酰基转移酶测定(静脉血)					总胆汁酸测定(静脉血)					总胆红素测定(静脉血)					直接胆红素测定(静脉血)					白蛋白测定(静脉血)					凝血酶原时间测定(静脉血)
								化验名称	样本名称	化验结果	化验单位	化验时间	化验名称	样本名称	化验结果	化验单位	化验时间	化验名称	样本名称	化验结果	化验单位	化验时间	化验名称	样本名称	化验结果	化验单位	化验时间	化验名称	样本名称	化验结果	化验单位	化验时间	化验名称	样本名称	化验结果	化验单位	化验时间	化验名称	样本名称	化验结果	化验单位	化验时间	化验名称	样本名称	化验结果	化验单位	化验时间	化验名称	样本名称
5	男	20	白血病	急性淋巴细胞白血病	C91.001	急性淋巴细胞白血病(B细胞型、缓解、中危) 骨髓抑制 支气管肺炎 药物性肝损害	/ D61.901 J18.003 K71.901	谷丙转氨酶(ALT) 谷丙转氨酶(ALT) 谷丙转氨酶(ALT)	静脉血 静脉血 静脉血	145.0 81.8 36.2	U/L U/L U/L	2013-03-31 00:00:00 2013-03-28 00:00:00 2013-03-16 00:00:00	谷草转氨酶(AST) 谷草转氨酶(AST)	静脉血 静脉血	92.4 33.6	U/L U/L	2013-03-28 00:00:00 2013-03-16 00:00:00	/	/	/	/	/	/	/	/	/	/	/	/	/	/	/	总胆红素(TBIL) 总胆红素(TBIL)	静脉血 静脉血	12.6 7.1	μmol/L μmol/L	2013-03-28 00:00:00 2013-03-16 00:00:00	直接胆红素(DBIL) 直接胆红素(DBIL)	静脉血 静脉血	5.8 3.7	μmol/L μmol/L	2013-03-28 00:00:00 2013-03-16 00:00:00	白蛋白(ALB) 白蛋白(ALB)	静脉血 静脉血	27.0 33.6	g/L g/L	2013-03-28 00:00:00 2013-03-16 00:00:00	/	/
10	女	30	急性淋巴细胞白血病	急性淋巴细胞性白血病(B细胞型,高危,缓解)	C91.304	急性淋巴细胞白血病(B细胞型,高危,缓解) 药物性骨髓抑制 骨髓抑制性贫血 药物性肝损害 败血症 肺部感染 铜绿假单胞菌感染 低钾血症 窦性心动过速	C91.304 D61.102 D46.000 K71.901 A41.901 J98.402 A49.804 E87.601 I49.804	谷丙转氨酶(ALT) 谷丙转氨酶(ALT) 谷丙转氨酶(ALT) 谷丙转氨酶(ALT) 谷丙转氨酶(ALT) 谷丙转氨酶(ALT) 谷丙转氨酶(ALT) 谷丙转氨酶(ALT)	静脉血 静脉血 静脉血 静脉血 静脉血 静脉血 静脉血 静脉血	76.9 114 86 113.9 147 236.3 462.3 613.0	U/L U/L U/L U/L U/L U/L U/L U/L	2013-06-09 00:00:00 2013-06-05 00:00:00 2013-06-02 00:00:00 2013-05-29 00:00:00 2013-05-26 00:00:00 2013-05-22 00:00:00 2013-05-19 00:00:00 2013-05-16 00:00:00	谷草转氨酶(AST) 谷草转氨酶(AST) 谷草转氨酶(AST) 谷草转氨酶(AST) 谷草转氨酶(AST) 谷草转氨酶(AST) 谷草转氨酶(AST) 谷草转氨酶(AST)	静脉血 静脉血 静脉血 静脉血 静脉血 静脉血 静脉血 静脉血	68.1 113 84 124.4 120 58.9 266.1 232.8	U/L U/L U/L U/L U/L U/L U/L U/L	2013-06-09 00:00:00 2013-06-05 00:00:00 2013-06-02 00:00:00 2013-05-29 00:00:00 2013-05-26 00:00:00 2013-05-22 00:00:00 2013-05-19 00:00:00 2013-05-16 00:00:00	/	/	/	/	/	/	/	/	/	/	/	/	/	/	/	总胆红素(TBIL) 总胆红素(TBIL) 总胆红素(TBIL) 总胆红素(TBIL) 总胆红素(TBIL) 总胆红素(TBIL) 总胆红素(TBIL) 总胆红素(TBIL)	静脉血 静脉血 静脉血 静脉血 静脉血 静脉血 静脉血 静脉血	22.2 31.5 25.7 33.0 43.0 64.7 62.9 23.7	μmol/L μmol/L μmol/L μmol/L μmol/L μmol/L μmol/L μmol/L	2013-06-09 00:00:00 2013-06-05 00:00:00 2013-06-02 00:00:00 2013-05-29 00:00:00 2013-05-26 00:00:00 2013-05-22 00:00:00 2013-05-19 00:00:00 2013-05-16 00:00:00	直接胆红素(DBIL) 直接胆红素(DBIL) 直接胆红素(DBIL) 直接胆红素(DBIL) 直接胆红素(DBIL) 直接胆红素(DBIL) 直接胆红素(DBIL) 直接胆红素(DBIL)	静脉血 静脉血 静脉血 静脉血 静脉血 静脉血 静脉血 静脉血	7.5 11.7 11.3 31.2 21.3 56.4 52.1 15.7	μmol/L μmol/L μmol/L μmol/L μmol/L μmol/L μmol/L μmol/L	2013-06-09 00:00:00 2013-06-05 00:00:00 2013-06-02 00:00:00 2013-05-29 00:00:00 2013-05-26 00:00:00 2013-05-22 00:00:00 2013-05-19 00:00:00 2013-05-16 00:00:00	白蛋白(ALB) 白蛋白(ALB) 白蛋白(ALB) 白蛋白(ALB) 白蛋白(ALB) 白蛋白(ALB) 白蛋白(ALB) 白蛋白(ALB)	静脉血 静脉血 静脉血 静脉血 静脉血 静脉血 静脉血 静脉血	35.8 36.9 30.2 27.3 25.5 27.2 24.2 31.2	g/L g/L g/L g/L g/L g/L g/L g/L	2013-06-09 00:00:00 2013-06-05 00:00:00 2013-06-02 00:00:00 2013-05-29 00:00:00 2013-05-26 00:00:00 2013-05-22 00:00:00 2013-05-19 00:00:00 2013-05-16 00:00:00	血浆凝血酶原时间测定(PT) 血浆凝血酶原时间测定(PT) 血浆凝血酶原时间测定(PT)	静脉血 静脉血 静脉血
41	女	44	药物性肝损害 系统性红斑狼疮	药物性肝损害 结核性脑膜炎 系统性红斑狼疮	K71.901 A17.003+G01* M32.901	药物性肝损害 系统性红斑狼疮 狼疮性脊髓病变 粒细胞缺乏 急性上呼吸道感染 慢性胆囊炎 左肾小囊肿 结核性脑膜脑炎?	K71.901 M32.901 M32.109+G99.2* D70.x00 J06.902 K81.101 N28.101 /	丙氨酸氨基转移酶 ALT 丙氨酸氨基转移酶 ALT 丙氨酸氨基转移酶 ALT 丙氨酸氨基转移酶 ALT 丙氨酸氨基转移酶 ALT 丙氨酸氨基转移酶 ALT 丙氨酸氨基转移酶 ALT 丙氨酸氨基转移酶 ALT 丙氨酸氨基转移酶 ALT 丙氨酸氨基转移酶 ALT 丙氨酸氨基转移酶 ALT 丙氨酸氨基转移酶 ALT	静脉血 静脉血 静脉血 静脉血 静脉血 静脉血 静脉血 静脉血 静脉血 静脉血 静脉血 静脉血	94 99 99 73 123 89 144 155 107 121 288 598	U/L U/L U/L U/L U/L U/L U/L U/L U/L U/L U/L U/L	2017-01-15 00:00:00 2017-01-10 00:00:00 2017-01-07 00:00:00 2017-01-04 00:00:00 2017-01-02 00:00:00 2016-12-29 00:00:00 2016-12-28 00:00:00 2016-12-24 00:00:00 2016-12-19 00:00:00 2016-12-15 00:00:00 2016-12-10 00:00:00 2016-12-06 00:00:00	天门冬氨酸氨基转移酶 AST 天门冬氨酸氨基转移酶 AST 天门冬氨酸氨基转移酶 AST 天门冬氨酸氨基转移酶 AST 天门冬氨酸氨基转移酶 AST 天门冬氨酸氨基转移酶 AST 天门冬氨酸氨基转移酶 AST 天门冬氨酸氨基转移酶 AST 天门冬氨酸氨基转移酶 AST 天门冬氨酸氨基转移酶 AST 天门冬氨酸氨基转移酶 AST 天门冬氨酸氨基转移酶 AST	静脉血 静脉血 静脉血 静脉血 静脉血 静脉血 静脉血 静脉血 静脉血 静脉血 静脉血 静脉血	133 112 105 70 117 75 105 123 102 100 117 227	U/L U/L U/L U/L U/L U/L U/L U/L U/L U/L U/L U/L	2017-01-15 00:00:00 2017-01-10 00:00:00 2017-01-07 00:00:00 2017-01-04 00:00:00 2017-01-02 00:00:00 2016-12-29 00:00:00 2016-12-28 00:00:00 2016-12-24 00:00:00 2016-12-19 00:00:00 2016-12-15 00:00:00 2016-12-10 00:00:00 2016-12-06 00:00:00	碱性磷酸酶 ALP 碱性磷酸酶 ALP 碱性磷酸酶 ALP 碱性磷酸酶 ALP 碱性磷酸酶 ALP 碱性磷酸酶 ALP 碱性磷酸酶 ALP 碱性磷酸酶 ALP 碱性磷酸酶 ALP 碱性磷酸酶 ALP 碱性磷酸酶 ALP	静脉血 静脉血 静脉血 静脉血 静脉血 静脉血 静脉血 静脉血 静脉血 静脉血 静脉血	291 243 155 119 190 221 219 183 203 261 162	U/L U/L U/L U/L U/L U/L U/L U/L U/L U/L U/L	2017-01-15 00:00:00 2017-01-10 00:00:00 2017-01-07 00:00:00 2017-01-04 00:00:00 2017-01-02 00:00:00 2016-12-28 00:00:00 2016-12-24 00:00:00 2016-12-19 00:00:00 2016-12-15 00:00:00 2016-12-10 00:00:00 2016-12-06 00:00:00	r-谷氨酰基转移酶 γ-GT r-谷氨酰基转移酶 γ-GT r-谷氨酰基转移酶 γ-GT r-谷氨酰基转移酶 γ-GT r-谷氨酰基转移酶 γ-GT r-谷氨酰基转移酶 γ-GT r-谷氨酰基转移酶 γ-GT r-谷氨酰基转移酶 γ-GT r-谷氨酰基转移酶 γ-GT r-谷氨酰基转移酶 γ-GT r-谷氨酰基转移酶 γ-GT	静脉血 静脉血 静脉血 静脉血 静脉血 静脉血 静脉血 静脉血 静脉血 静脉血 静脉血	301 242 185 113 280 504 483 399 367 646 701	U/L U/L U/L U/L U/L U/L U/L U/L U/L U/L U/L	2017-01-15 00:00:00 2017-01-10 00:00:00 2017-01-07 00:00:00 2017-01-04 00:00:00 2017-01-02 00:00:00 2016-12-28 00:00:00 2016-12-24 00:00:00 2016-12-19 00:00:00 2016-12-15 00:00:00 2016-12-10 00:00:00 2016-12-06 00:00:00	总胆汁酸 TBA 总胆汁酸 TBA 总胆汁酸 TBA	静脉血 静脉血 静脉血	242.40 359.60 240.10	μmol/L μmol/L μmol/L	2017-01-07 00:00:00 2016-12-10 00:00:00 2016-12-06 00:00:00	总胆红素 TBIL 总胆红素 TBIL 总胆红素 TBIL 总胆红素 TBIL 总胆红素 TBIL 总胆红素 TBIL 总胆红素 TBIL 总胆红素 TBIL 总胆红素 TBIL 总胆红素 TBIL 总胆红素 TBIL 总胆红素 TBIL	静脉血 静脉血 静脉血 静脉血 静脉血 静脉血 静脉血 静脉血 静脉血 静脉血 静脉血 静脉血	332.6 488.1 340.0 359.3 426.3 336.5 428.7 354.5 341.9 366.4 370.4 117.6	μmol/L μmol/L μmol/L μmol/L μmol/L μmol/L μmol/L μmol/L μmol/L μmol/L μmol/L μmol/L	2017-01-15 00:00:00 2017-01-10 00:00:00 2017-01-07 00:00:00 2017-01-04 00:00:00 2017-01-02 00:00:00 2016-12-29 00:00:00 2016-12-28 00:00:00 2016-12-24 00:00:00 2016-12-19 00:00:00 2016-12-15 00:00:00 2016-12-10 00:00:00 2016-12-06 00:00:00	直接胆红素 DBIL 直接胆红素 DBIL 直接胆红素 DBIL 直接胆红素 DBIL 直接胆红素 DBIL 直接胆红素 DBIL 直接胆红素 DBIL 直接胆红素 DBIL 直接胆红素 DBIL 直接胆红素 DBIL 直接胆红素 DBIL 直接胆红素 DBIL	静脉血 静脉血 静脉血 静脉血 静脉血 静脉血 静脉血 静脉血 静脉血 静脉血 静脉血 静脉血	311.8 366.3 268.7 295.7 386.0 280.4 387.8 283.7 270.8 349.5 282.0 101.5	μmol/L μmol/L μmol/L μmol/L μmol/L μmol/L μmol/L μmol/L μmol/L μmol/L μmol/L μmol/L	2017-01-15 00:00:00 2017-01-10 00:00:00 2017-01-07 00:00:00 2017-01-04 00:00:00 2017-01-02 00:00:00 2016-12-29 00:00:00 2016-12-28 00:00:00 2016-12-24 00:00:00 2016-12-19 00:00:00 2016-12-15 00:00:00 2016-12-10 00:00:00 2016-12-06 00:00:00	白蛋白 ALB 白蛋白 ALB 白蛋白 ALB 白蛋白 ALB 白蛋白 ALB 白蛋白 ALB 白蛋白 ALB 白蛋白 ALB 白蛋白 ALB 白蛋白 ALB 白蛋白 ALB 白蛋白 ALB	静脉血 静脉血 静脉血 静脉血 静脉血 静脉血 静脉血 静脉血 静脉血 静脉血 静脉血 静脉血	34.1 33.2 32.0 35.6 32.9 35.2 32.3 30.0 34.0 27.9 33.0 33.6	g/L g/L g/L g/L g/L g/L g/L g/L g/L g/L g/L g/L	2017-01-15 00:00:00 2017-01-10 00:00:00 2017-01-07 00:00:00 2017-01-04 00:00:00 2017-01-02 00:00:00 2016-12-29 00:00:00 2016-12-28 00:00:00 2016-12-24 00:00:00 2016-12-19 00:00:00 2016-12-15 00:00:00 2016-12-10 00:00:00 2016-12-06 00:00:00	血浆凝血酶原时间测定 PT 血浆凝血酶原时间测定 PT 血浆凝血酶原时间测定 PT 血浆凝血酶原时间测定 PT 血浆凝血酶原时间测定 PT 血浆凝血酶原时间测定 PT	静脉血 静脉血 静脉血 静脉血 静脉血 静脉血
18	女	16	药物性肝损害	药物性肝损害	K71.901	药物性肝损害 系统性红斑狼疮,累及器官或系统 支气管扩张伴感染 过敏性皮炎	K71.901 M32.1+ J47.x03 L23.902	丙氨酸氨基转移酶 ALT 丙氨酸氨基转移酶 ALT 丙氨酸氨基转移酶 ALT 丙氨酸氨基转移酶 ALT	静脉血 静脉血 静脉血 静脉血	166 471 607 1225	U/L U/L U/L U/L	2017-07-10 00:00:00 2017-07-06 00:00:00 2017-07-01 00:00:00 2017-06-28 00:00:00	天门冬氨酸氨基转移酶 AST 天门冬氨酸氨基转移酶 AST 天门冬氨酸氨基转移酶 AST 天门冬氨酸氨基转移酶 AST	静脉血 静脉血 静脉血 静脉血	56 227 204 849	U/L U/L U/L U/L	2017-07-10 00:00:00 2017-07-06 00:00:00 2017-07-01 00:00:00 2017-06-28 00:00:00	碱性磷酸酶 ALP 碱性磷酸酶 ALP 碱性磷酸酶 ALP	静脉血 静脉血 静脉血	69 105 108	U/L U/L U/L	2017-07-10 00:00:00 2017-07-01 00:00:00 2017-06-28 00:00:00	r-谷氨酰基转移酶 γ-GT r-谷氨酰基转移酶 γ-GT r-谷氨酰基转移酶 γ-GT	静脉血 静脉血 静脉血	63 95 101	U/L U/L U/L	2017-07-10 00:00:00 2017-07-01 00:00:00 2017-06-28 00:00:00	总胆汁酸 TBA 总胆汁酸 TBA 总胆汁酸 TBA	静脉血 静脉血 静脉血	8.70 132.20 243.70	μmol/L μmol/L μmol/L	2017-07-10 00:00:00 2017-07-01 00:00:00 2017-06-28 00:00:00	总胆红素 TBIL 总胆红素 TBIL 总胆红素 TBIL 总胆红素 TBIL	静脉血 静脉血 静脉血 静脉血	20.9 40.0 39.3 55.3	μmol/L μmol/L μmol/L μmol/L	2017-07-10 00:00:00 2017-07-06 00:00:00 2017-07-01 00:00:00 2017-06-28 00:00:00	直接胆红素 DBIL 直接胆红素 DBIL 直接胆红素 DBIL 直接胆红素 DBIL	静脉血 静脉血 静脉血 静脉血	15.7 29.8 31.8 46.1	μmol/L μmol/L μmol/L μmol/L	2017-07-10 00:00:00 2017-07-06 00:00:00 2017-07-01 00:00:00 2017-06-28 00:00:00	白蛋白 ALB 白蛋白 ALB 白蛋白 ALB 白蛋白 ALB	静脉血 静脉血 静脉血 静脉血	40.2 48.3 38.8 36.8	g/L g/L g/L g/L	2017-07-10 00:00:00 2017-07-06 00:00:00 2017-07-01 00:00:00 2017-06-28 00:00:00	血浆凝血酶原时间测定 PT 血浆凝血酶原时间测定 PT	静脉血 静脉血
39	女	11	乳腺癌 右侧胸腔积液	右侧乳腺癌术后全身多发转移 胸壁转移 多发骨转移	C50.902 C79.800 C79.501	右侧乳腺癌术后全身多发转移 乳腺恶性肿瘤 全身性广泛继发恶性肿瘤 胸壁转移 多发骨转移 胸膜转移 前纵隔、右侧心膈角转移 肾上腺转移 上腔静脉癌栓 右侧胸腔积液 中度贫血 糖耐量异常 药物性肝损伤 盆腔积液	C50.902 C50.902 C80.x03 C79.800 C79.501 C78.201 / C79.701 / J94.808 D64.903 E16.800 K71.901 N94.804	丙氨酸氨基转移酶(ALT) 丙氨酸氨基转移酶(ALT)	静脉血 静脉血	28 20	U/L U/L	2015-10-27 00:00:00 2015-10-20 00:00:00	天门冬氨酸氨基转移酶(AST) 天门冬氨酸氨基转移酶(AST)	静脉血 静脉血	41 25	U/L U/L	2015-10-27 00:00:00 2015-10-20 00:00:00	/	/	/	/	/	/	/	/	/	/	/	/	/	/	/	总胆红素(TBIL) 总胆红素(TBIL)	静脉血 静脉血	4.1 2.5	μmol/L μmol/L	2015-10-27 00:00:00 2015-10-20 00:00:00	直接胆红素(DBIL) 直接胆红素(DBIL)	静脉血 静脉血	1.7 1.6	μmol/L μmol/L	2015-10-27 00:00:00 2015-10-20 00:00:00	白蛋白(ALB) 白蛋白(ALB)	静脉血 静脉血	27.6 31.7	g/L g/L	2015-10-27 00:00:00 2015-10-20 00:00:00	/	/
53	男	8	药物性肝损害、慢性乙型病毒性肝炎、肺结核	肝性脑病 慢加急性肝衰竭	K72.903 K72.004	慢加急性肝衰竭 肝性脑病 2期 慢性乙型病毒性肝炎 肺结核 2型糖尿病 酒精性肝病 药物性肝损伤 梅毒 低白蛋白血症 胆囊多发结石 双肾多发结石	K72.004 K72.903 B18.106 A16.202 E11.901 K70.901 K71.901 A53.901 E77.801 K80.203 N20.005	丙氨酸氨基转移酶 ALT 丙氨酸氨基转移酶 ALT	静脉血 静脉血	242 469	U/L U/L	2016-08-18 00:00:00 2016-08-14 00:00:00	天门冬氨酸氨基转移酶 AST 天门冬氨酸氨基转移酶 AST	静脉血 静脉血	167 196	U/L U/L	2016-08-18 00:00:00 2016-08-14 00:00:00	碱性磷酸酶 ALP 碱性磷酸酶 ALP	静脉血 静脉血	86 100	U/L U/L	2016-08-18 00:00:00 2016-08-14 00:00:00	r-谷氨酰基转移酶 γ-GT r-谷氨酰基转移酶 γ-GT	静脉血 静脉血	102 149	U/L U/L	2016-08-18 00:00:00 2016-08-14 00:00:00	总胆汁酸 TBA 总胆汁酸 TBA	静脉血 静脉血	311.00 190.00	μmol/L μmol/L	2016-08-18 00:00:00 2016-08-14 00:00:00	总胆红素 TBIL 总胆红素 TBIL	静脉血 静脉血	395.5 390.0	μmol/L μmol/L	2016-08-18 00:00:00 2016-08-14 00:00:00	直接胆红素 DBIL 直接胆红素 DBIL	静脉血 静脉血	283.5 329.5	μmol/L μmol/L	2016-08-18 00:00:00 2016-08-14 00:00:00	白蛋白 ALB 白蛋白 ALB	静脉血 静脉血	31.9 27.1	g/L g/L	2016-08-18 00:00:00 2016-08-14 00:00:00	血浆凝血酶原时间测定 PT 血浆凝血酶原时间测定 PT	静脉血 静脉血
20	男	17	急性淋巴细胞白血病	急性T细胞性淋巴细胞白血病-ETP,高危组,CN	/	急性T细胞性淋巴细胞白血病-ETP,高危组,CN 幼淋巴细胞白血病,T细胞型 轻度贫血 化疗后骨髓抑制 药物性肝损害	/ C91.301 D64.902 D61.101 K71.901	丙氨酸氨基转移酶 ALT 丙氨酸氨基转移酶 ALT 丙氨酸氨基转移酶 ALT 丙氨酸氨基转移酶 ALT 丙氨酸氨基转移酶 ALT 丙氨酸氨基转移酶 ALT 丙氨酸氨基转移酶 ALT 丙氨酸氨基转移酶 ALT 丙氨酸氨基转移酶 ALT	静脉血 静脉血 静脉血 静脉血 静脉血 静脉血 静脉血 静脉血 静脉血	65 85 109 146 67 8 7 11 12	U/L U/L U/L U/L U/L U/L U/L U/L U/L	2017-10-11 00:00:00 2017-10-10 00:00:00 2017-10-09 00:00:00 2017-10-08 00:00:00 2017-10-06 00:00:00 2017-10-03 00:00:00 2017-10-01 00:00:00 2017-09-29 00:00:00 2017-09-26 00:00:00	天门冬氨酸氨基转移酶 AST 天门冬氨酸氨基转移酶 AST 天门冬氨酸氨基转移酶 AST 天门冬氨酸氨基转移酶 AST 天门冬氨酸氨基转移酶 AST 天门冬氨酸氨基转移酶 AST 天门冬氨酸氨基转移酶 AST 天门冬氨酸氨基转移酶 AST 天门冬氨酸氨基转移酶 AST	静脉血 静脉血 静脉血 静脉血 静脉血 静脉血 静脉血 静脉血 静脉血	44 57 98 207 118 14 12 14 14	U/L U/L U/L U/L U/L U/L U/L U/L U/L	2017-10-11 00:00:00 2017-10-10 00:00:00 2017-10-09 00:00:00 2017-10-08 00:00:00 2017-10-06 00:00:00 2017-10-03 00:00:00 2017-10-01 00:00:00 2017-09-29 00:00:00 2017-09-26 00:00:00	/	/	/	/	/	/	/	/	/	/	/	/	/	/	/	总胆红素 TBIL 总胆红素 TBIL 总胆红素 TBIL 总胆红素 TBIL 总胆红素 TBIL 总胆红素 TBIL 总胆红素 TBIL 总胆红素 TBIL 总胆红素 TBIL	静脉血 静脉血 静脉血 静脉血 静脉血 静脉血 静脉血 静脉血 静脉血	8.6 13.0 10.8 12.5 16.0 8.7 12.4 12.1 9.9	μmol/L μmol/L μmol/L μmol/L μmol/L μmol/L μmol/L μmol/L μmol/L	2017-10-11 00:00:00 2017-10-10 00:00:00 2017-10-09 00:00:00 2017-10-08 00:00:00 2017-10-06 00:00:00 2017-10-03 00:00:00 2017-10-01 00:00:00 2017-09-29 00:00:00 2017-09-26 00:00:00	直接胆红素 DBIL 直接胆红素 DBIL 直接胆红素 DBIL 直接胆红素 DBIL 直接胆红素 DBIL 直接胆红素 DBIL 直接胆红素 DBIL 直接胆红素 DBIL 直接胆红素 DBIL	静脉血 静脉血 静脉血 静脉血 静脉血 静脉血 静脉血 静脉血 静脉血	5.9 7.1 6.8 8.7 8.0 5.5 7.5 6.8 6.1	μmol/L μmol/L μmol/L μmol/L μmol/L μmol/L μmol/L μmol/L μmol/L	2017-10-11 00:00:00 2017-10-10 00:00:00 2017-10-09 00:00:00 2017-10-08 00:00:00 2017-10-06 00:00:00 2017-10-03 00:00:00 2017-10-01 00:00:00 2017-09-29 00:00:00 2017-09-26 00:00:00	白蛋白 ALB 白蛋白 ALB 白蛋白 ALB 白蛋白 ALB 白蛋白 ALB 白蛋白 ALB 白蛋白 ALB 白蛋白 ALB 白蛋白 ALB	静脉血 静脉血 静脉血 静脉血 静脉血 静脉血 静脉血 静脉血 静脉血	38.6 35.3 39.4 40.7 37.3 42.8 43.2 41.3 44.9	g/L g/L g/L g/L g/L g/L g/L g/L g/L	2017-10-11 00:00:00 2017-10-10 00:00:00 2017-10-09 00:00:00 2017-10-08 00:00:00 2017-10-06 00:00:00 2017-10-03 00:00:00 2017-10-01 00:00:00 2017-09-29 00:00:00 2017-09-26 00:00:00	血浆凝血酶原时间测定 PT 血浆凝血酶原时间测定 PT 血浆凝血酶原时间测定 PT 血浆凝血酶原时间测定 PT 血浆凝血酶原时间测定 PT 血浆凝血酶原时间测定 PT 血浆凝血酶原时间测定 PT 血浆凝血酶原时间测定 PT 血浆凝血酶原时间测定 PT 血浆凝血酶原时间测定 PT	静脉血 静脉血 静脉血 静脉血 静脉血 静脉血 静脉血 静脉血 静脉血 静脉血
18	男	8	药物性肝损害 药物中毒性皮炎伴紫 癫痫	药物性肝损伤	K71.901	药物性肝损伤 药物性皮炎 感染性发热 癫痫 低蛋白血症	K71.901 L27.003 B99.x01 G40.901 E77.801	丙氨酸氨基转移酶 ALT	静脉血	716	U/L	2016-04-03 00:00:00	天门冬氨酸氨基转移酶 AST	静脉血	80	U/L	2016-04-03 00:00:00	碱性磷酸酶 ALP	静脉血	239	U/L	2016-04-03 00:00:00	r-谷氨酰基转移酶 γ-GT	静脉血	655	U/L	2016-04-03 00:00:00	总胆汁酸 TBA	静脉血	110.00	μmol/L	2016-04-03 00:00:00	总胆红素 TBIL	静脉血	45.4	μmol/L	2016-04-03 00:00:00	直接胆红素 DBIL	静脉血	41.9	μmol/L	2016-04-03 00:00:00	白蛋白 ALB	静脉血	31.9	g/L	2016-04-03 00:00:00	血浆凝血酶原时间测定(PT)	静脉血
49	女	17	药物性肝损害	重度肝功能损害	K76.900	重度肝功能损害 梗阻性黄疸 药物性肝炎? 乳腺恶性肿瘤术后复发并肝转移 乳腺恶性肿瘤 甲状腺恶性肿瘤 全身性广泛继发恶性肿瘤 肝继发恶性肿瘤 胃肠炎 痔疮 甲状腺癌根治术后 甲状腺功能减退 腹水	K76.900 K83.109 K71.601 C78.701 C50.902 C50.902 C73.x00 C80.x03 C78.701 A09.901 I84.900 / E03.901 R18.x00	丙氨酸氨基转移酶 ALT 丙氨酸氨基转移酶 ALT 丙氨酸氨基转移酶 ALT 丙氨酸氨基转移酶 ALT	静脉血 静脉血 静脉血 静脉血	371 500 518 269	U/L U/L U/L U/L	2017-10-10 00:00:00 2017-10-07 00:00:00 2017-10-03 00:00:00 2017-09-26 00:00:00	天门冬氨酸氨基转移酶 AST 天门冬氨酸氨基转移酶 AST 天门冬氨酸氨基转移酶 AST 天门冬氨酸氨基转移酶 AST	静脉血 静脉血 静脉血 静脉血	1701 647 667 928	U/L U/L U/L U/L	2017-10-10 00:00:00 2017-10-07 00:00:00 2017-10-03 00:00:00 2017-09-26 00:00:00	碱性磷酸酶 ALP 碱性磷酸酶 ALP 碱性磷酸酶 ALP	静脉血 静脉血 静脉血	293 213 171	U/L U/L U/L	2017-10-10 00:00:00 2017-10-07 00:00:00 2017-09-26 00:00:00	r-谷氨酰基转移酶 γ-GT r-谷氨酰基转移酶 γ-GT r-谷氨酰基转移酶 γ-GT	静脉血 静脉血 静脉血	358 343 168	U/L U/L U/L	2017-10-10 00:00:00 2017-10-07 00:00:00 2017-09-26 00:00:00	总胆汁酸 TBA 总胆汁酸 TBA 总胆汁酸 TBA	静脉血 静脉血 静脉血	186.30 205.30 254.60	μmol/L μmol/L μmol/L	2017-10-10 00:00:00 2017-10-07 00:00:00 2017-09-26 00:00:00	总胆红素 TBIL 总胆红素 TBIL 总胆红素 TBIL 总胆红素 TBIL	静脉血 静脉血 静脉血 静脉血	587.3 515.4 526.2 364.6	μmol/L μmol/L μmol/L μmol/L	2017-10-10 00:00:00 2017-10-07 00:00:00 2017-10-03 00:00:00 2017-09-26 00:00:00	直接胆红素 DBIL 直接胆红素 DBIL 直接胆红素 DBIL 直接胆红素 DBIL	静脉血 静脉血 静脉血 静脉血	512.8 414.1 420.0 300.4	μmol/L μmol/L μmol/L μmol/L	2017-10-10 00:00:00 2017-10-07 00:00:00 2017-10-03 00:00:00 2017-09-26 00:00:00	白蛋白 ALB 白蛋白 ALB 白蛋白 ALB 白蛋白 ALB	静脉血 静脉血 静脉血 静脉血	40.8 39.2 41.4 27.4	g/L g/L g/L g/L	2017-10-10 00:00:00 2017-10-07 00:00:00 2017-10-03 00:00:00 2017-09-26 00:00:00	血浆凝血酶原时间测定 PT 血浆凝血酶原时间测定 PT 血浆凝血酶原时间测定 PT 血浆凝血酶原时间测定 PT	静脉血 静脉血 静脉血 静脉血
11	男	33	急性淋巴细胞白血病	急性淋巴细胞白血病(T细胞型,P16+,IR,C	/	急性淋巴细胞白血病(T细胞型,P16+,IR,C 幼淋巴细胞白血病,B细胞型 脾大 脂肪肝 药物性肝损害 转氨酶升高 肝细胞性黄疸 胃肠功能紊乱 巨细胞病毒感染 左肾积水伴肾结石	/ C91.301 D73.101 K76.001 K71.901 R74.001 K76.812 K92.901 B25.901 N13.202	丙氨酸氨基转移酶(ALT) 丙氨酸氨基转移酶(ALT) 丙氨酸氨基转移酶(ALT) 丙氨酸氨基转移酶(ALT) 丙氨酸氨基转移酶(ALT) 丙氨酸氨基转移酶(ALT) 丙氨酸氨基转移酶(ALT) 丙氨酸氨基转移酶(ALT) 丙氨酸氨基转移酶(ALT) 丙氨酸氨基转移酶(ALT) 丙氨酸氨基转移酶(ALT) 丙氨酸氨基转移酶(ALT) 丙氨酸氨基转移酶(ALT) 丙氨酸氨基转移酶(ALT) 丙氨酸氨基转移酶(ALT) 丙氨酸氨基转移酶(ALT) 丙氨酸氨基转移酶(ALT)	静脉血 静脉血 静脉血 静脉血 静脉血 静脉血 静脉血 静脉血 静脉血 静脉血 静脉血 静脉血 静脉血 静脉血 静脉血 静脉血 静脉血	47.3 50.4 81 87 106 170.1 198.5 291.6 463 504 562.9 589 658.8 345.3 308.6 283.4 83	U/L U/L U/L U/L U/L U/L U/L U/L U/L U/L U/L U/L U/L U/L U/L U/L U/L	2014-05-03 00:00:00 2014-04-30 00:00:00 2014-04-27 00:00:00 2014-04-25 00:00:00 2014-04-23 00:00:00 2014-04-21 00:00:00 2014-04-20 00:00:00 2014-04-19 00:00:00 2014-04-17 00:00:00 2014-04-16 00:00:00 2014-04-16 00:00:00 2014-04-14 00:00:00 2014-04-13 00:00:00 2014-04-10 00:00:00 2014-04-09 00:00:00 2014-04-07 00:00:00 2014-04-04 00:00:00	天门冬氨酸氨基转移酶(AST) 天门冬氨酸氨基转移酶(AST) 天门冬氨酸氨基转移酶(AST) 天门冬氨酸氨基转移酶(AST) 天门冬氨酸氨基转移酶(AST) 天门冬氨酸氨基转移酶(AST) 天门冬氨酸氨基转移酶(AST) 天门冬氨酸氨基转移酶(AST) 天门冬氨酸氨基转移酶(AST) 天门冬氨酸氨基转移酶(AST) 天门冬氨酸氨基转移酶(AST) 天门冬氨酸氨基转移酶(AST) 天门冬氨酸氨基转移酶(AST) 天门冬氨酸氨基转移酶(AST) 天门冬氨酸氨基转移酶(AST) 天门冬氨酸氨基转移酶(AST) 天门冬氨酸氨基转移酶(AST) 天门冬氨酸氨基转移酶(AST) 天门冬氨酸氨基转移酶(AST)	静脉血 静脉血 静脉血 静脉血 静脉血 静脉血 静脉血 静脉血 静脉血 静脉血 静脉血 静脉血 静脉血 静脉血 静脉血 静脉血 静脉血 静脉血 静脉血	49.0 43 45.7 50 65 76 53 62.1 56.3 96.9 305 368 418.9 414 477.6 169.2 140.6 164.6 41	U/L U/L U/L U/L U/L U/L U/L U/L U/L U/L U/L U/L U/L U/L U/L U/L U/L U/L U/L	2014-05-03 00:00:00 2014-05-01 00:00:00 2014-04-30 00:00:00 2014-04-29 00:00:00 2014-04-27 00:00:00 2014-04-25 00:00:00 2014-04-23 00:00:00 2014-04-21 00:00:00 2014-04-20 00:00:00 2014-04-19 00:00:00 2014-04-17 00:00:00 2014-04-16 00:00:00 2014-04-16 00:00:00 2014-04-14 00:00:00 2014-04-13 00:00:00 2014-04-10 00:00:00 2014-04-09 00:00:00 2014-04-07 00:00:00 2014-04-04 00:00:00	碱性磷酸酶(ALP) 碱性磷酸酶(ALP) 碱性磷酸酶(ALP) 碱性磷酸酶(ALP) 碱性磷酸酶(ALP) 碱性磷酸酶(ALP) 碱性磷酸酶(ALP) 碱性磷酸酶(ALP)	血清 静脉血 血清 血清 血清 静脉血 静脉血 静脉血	131.8 136 126.0 152.7 154 132 137.2 147	U/L U/L U/L U/L U/L U/L U/L U/L	2014-05-04 07:59:43 2014-04-27 00:00:00 2014-04-21 08:07:29 2014-04-20 08:05:41 2014-04-16 08:09:26 2014-04-16 00:00:00 2014-04-13 00:00:00 2014-04-04 00:00:00	r-谷氨酰基转移酶(γ-GT) r-谷氨酰基转移酶(γ-GT) r-谷氨酰基转移酶(γ-GT) r-谷氨酰基转移酶(γ-GT) r-谷氨酰基转移酶(γ-GT) r-谷氨酰基转移酶(γ-GT) r-谷氨酰基转移酶(γ-GT) r-谷氨酰基转移酶(γ-GT)	血清 静脉血 血清 血清 血清 静脉血 静脉血 静脉血	63.5 120 507.6 740.4 534 524 442.7 32	U/L U/L U/L U/L U/L U/L U/L U/L	2014-05-04 07:59:43 2014-04-27 00:00:00 2014-04-21 08:07:29 2014-04-20 08:05:41 2014-04-16 08:09:26 2014-04-16 00:00:00 2014-04-13 00:00:00 2014-04-04 00:00:00	总胆汁酸(TBA) 总胆汁酸(TBA) 总胆汁酸(TBA) 总胆汁酸(TBA) 总胆汁酸(TBA) 总胆汁酸(TBA) 总胆汁酸(TBA) 总胆汁酸(TBA)	血清 静脉血 血清 血清 血清 静脉血 静脉血 静脉血	7.6 5.2 29.1 130.4 261.8 334.6 209.2 8.5	μmol/L μmol/L μmol/L μmol/L μmol/L μmol/L μmol/L μmol/L	2014-05-04 07:59:43 2014-04-27 00:00:00 2014-04-21 08:07:29 2014-04-20 08:05:41 2014-04-16 08:09:26 2014-04-16 00:00:00 2014-04-13 00:00:00 2014-04-04 00:00:00	总胆红素(TBIL) 总胆红素(TBIL) 总胆红素(TBIL) 总胆红素(TBIL) 总胆红素(TBIL) 总胆红素(TBIL) 总胆红素(TBIL) 总胆红素(TBIL) 总胆红素(TBIL) 总胆红素(TBIL) 总胆红素(TBIL) 总胆红素(TBIL) 总胆红素(TBIL) 总胆红素(TBIL) 总胆红素(TBIL) 总胆红素(TBIL) 总胆红素(TBIL)	静脉血 静脉血 静脉血 静脉血 静脉血 静脉血 静脉血 静脉血 静脉血 静脉血 静脉血 静脉血 静脉血 静脉血 静脉血 静脉血 静脉血	17.0 21.8 33.7 37.4 43.5 44.4 68.4 92.0 150.5 166.5 228.1 165.2 143.3 50.1 56.3 41.7 22.0	μmol/L μmol/L μmol/L μmol/L μmol/L μmol/L μmol/L μmol/L μmol/L μmol/L μmol/L μmol/L μmol/L μmol/L μmol/L μmol/L μmol/L	2014-05-03 00:00:00 2014-04-30 00:00:00 2014-04-27 00:00:00 2014-04-25 00:00:00 2014-04-23 00:00:00 2014-04-21 00:00:00 2014-04-20 00:00:00 2014-04-19 00:00:00 2014-04-17 00:00:00 2014-04-16 00:00:00 2014-04-16 00:00:00 2014-04-14 00:00:00 2014-04-13 00:00:00 2014-04-10 00:00:00 2014-04-09 00:00:00 2014-04-07 00:00:00 2014-04-04 00:00:00	直接胆红素(DBIL) 直接胆红素(DBIL) 直接胆红素(DBIL) 直接胆红素(DBIL) 直接胆红素(DBIL) 直接胆红素(DBIL) 直接胆红素(DBIL) 直接胆红素(DBIL) 直接胆红素(DBIL) 直接胆红素(DBIL) 直接胆红素(DBIL) 直接胆红素(DBIL) 直接胆红素(DBIL) 直接胆红素(DBIL) 直接胆红素(DBIL) 直接胆红素(DBIL) 直接胆红素(DBIL)	静脉血 静脉血 静脉血 静脉血 静脉血 静脉血 静脉血 静脉血 静脉血 静脉血 静脉血 静脉血 静脉血 静脉血 静脉血 静脉血 静脉血	10.9 14.8 21.7 25.4 29.7 32.2 46.1 65.2 118.2 132.6 168.6 121.0 103.0 33.4 35.5 21.9 7.2	μmol/L μmol/L μmol/L μmol/L μmol/L μmol/L μmol/L μmol/L μmol/L μmol/L μmol/L μmol/L μmol/L μmol/L μmol/L μmol/L μmol/L	2014-05-03 00:00:00 2014-04-30 00:00:00 2014-04-27 00:00:00 2014-04-25 00:00:00 2014-04-23 00:00:00 2014-04-21 00:00:00 2014-04-20 00:00:00 2014-04-19 00:00:00 2014-04-17 00:00:00 2014-04-16 00:00:00 2014-04-16 00:00:00 2014-04-14 00:00:00 2014-04-13 00:00:00 2014-04-10 00:00:00 2014-04-09 00:00:00 2014-04-07 00:00:00 2014-04-04 00:00:00	白蛋白(ALB) 白蛋白(ALB) 白蛋白(ALB) 白蛋白(ALB) 白蛋白(ALB) 白蛋白(ALB) 白蛋白(ALB) 白蛋白(ALB) 白蛋白(ALB) 白蛋白(ALB) 白蛋白(ALB) 白蛋白(ALB) 白蛋白(ALB) 白蛋白(ALB) 白蛋白(ALB) 白蛋白(ALB) 白蛋白(ALB)	静脉血 静脉血 静脉血 静脉血 静脉血 静脉血 静脉血 静脉血 静脉血 静脉血 静脉血 静脉血 静脉血 静脉血 静脉血 静脉血 静脉血	35.4 32.4 34.0 32.4 33.6 34.2 29.3 26.9 28.2 27.4 29.4 32.8 33.5 30.1 31.4 31.9 38.1	g/L g/L g/L g/L g/L g/L g/L g/L g/L g/L g/L g/L g/L g/L g/L g/L g/L	2014-05-03 00:00:00 2014-04-30 00:00:00 2014-04-27 00:00:00 2014-04-25 00:00:00 2014-04-23 00:00:00 2014-04-21 00:00:00 2014-04-20 00:00:00 2014-04-19 00:00:00 2014-04-17 00:00:00 2014-04-16 00:00:00 2014-04-16 00:00:00 2014-04-14 00:00:00 2014-04-13 00:00:00 2014-04-10 00:00:00 2014-04-09 00:00:00 2014-04-07 00:00:00 2014-04-04 00:00:00	血浆凝血酶原时间测定(PT) 血浆凝血酶原时间测定(PT) 血浆凝血酶原时间测定(PT) 血浆凝血酶原时间测定(PT) 血浆凝血酶原时间测定(PT) 血浆凝血酶原时间测定(PT) 血浆凝血酶原时间测定(PT) 血浆凝血酶原时间测定(PT) 血浆凝血酶原时间测定(PT) 血浆凝血酶原时间测定(PT) 血浆凝血酶原时间测定(PT) 血浆凝血酶原时间测定(PT) 血浆凝血酶原时间测定(PT)	静脉血 静脉血 静脉血 静脉血 静脉血 静脉血 静脉血 静脉血 静脉血 静脉血 静脉血 静脉血 静脉血
18	男	46	T淋巴细胞性淋巴瘤	T淋巴细胞性淋巴瘤	/	T淋巴细胞性淋巴瘤(IVA期,IPI 1分) 重症肺炎(细菌、真菌混合感染?) ARDS 药物性肝功能损害 低纤维蛋白原血症 骨髓抑制 毛囊炎 溶血性贫血(性质未明)	/ / J80.x00 K71.901 D68.900 D61.901 L73.901 /	谷丙转氨酶(ALT) 谷丙转氨酶(ALT) 谷丙转氨酶(ALT) 谷丙转氨酶(ALT) 谷丙转氨酶(ALT) 谷丙转氨酶(ALT) 谷丙转氨酶(ALT) 谷丙转氨酶(ALT) 谷丙转氨酶(ALT) 谷丙转氨酶(ALT) 谷丙转氨酶(ALT) 谷丙转氨酶(ALT) 谷丙转氨酶(ALT) 谷丙转氨酶(ALT) 谷丙转氨酶(ALT) 谷丙转氨酶(ALT) 谷丙转氨酶(ALT) 谷丙转氨酶(ALT)	静脉血 静脉血 静脉血 静脉血 静脉血 静脉血 静脉血 静脉血 静脉血 静脉血 静脉血 静脉血 静脉血 静脉血 静脉血 静脉血 静脉血 静脉血	60 83.2 140.5 93.7 85.5 86.1 85 54.7 115.2 235.4 179.1 142.8 205.0 190 212 207 207 141.1	U/L U/L U/L U/L U/L U/L U/L U/L U/L U/L U/L U/L U/L U/L U/L U/L U/L U/L	2013-07-20 00:00:00 2013-07-17 00:00:00 2013-07-15 00:00:00 2013-07-11 00:00:00 2013-07-07 00:00:00 2013-07-07 00:00:00 2013-07-05 00:00:00 2013-07-03 00:00:00 2013-07-01 00:00:00 2013-06-29 00:00:00 2013-06-27 00:00:00 2013-06-24 00:00:00 2013-06-22 00:00:00 2013-06-20 00:00:00 2013-06-16 00:00:00 2013-06-13 00:00:00 2013-06-11 00:00:00 2013-06-09 00:00:00	谷草转氨酶(AST) 谷草转氨酶(AST) 谷草转氨酶(AST) 谷草转氨酶(AST) 谷草转氨酶(AST) 谷草转氨酶(AST) 谷草转氨酶(AST) 谷草转氨酶(AST) 谷草转氨酶(AST) 谷草转氨酶(AST) 谷草转氨酶(AST) 谷草转氨酶(AST) 谷草转氨酶(AST) 谷草转氨酶(AST) 谷草转氨酶(AST) 谷草转氨酶(AST) 谷草转氨酶(AST) 谷草转氨酶(AST) 谷草转氨酶(AST)	静脉血 静脉血 静脉血 静脉血 静脉血 静脉血 静脉血 静脉血 静脉血 静脉血 静脉血 静脉血 静脉血 静脉血 静脉血 静脉血 静脉血 静脉血 静脉血	45 35.2 59.3 94.9 98.9 99.5 108.6 57 27.1 27.6 84.0 105.0 72.4 130.9 130 130 145 117 86.8	U/L U/L U/L U/L U/L U/L U/L U/L U/L U/L U/L U/L U/L U/L U/L U/L U/L U/L U/L	2013-07-20 00:00:00 2013-07-17 00:00:00 2013-07-15 00:00:00 2013-07-11 00:00:00 2013-07-07 00:00:00 2013-07-07 00:00:00 2013-07-06 00:00:00 2013-07-05 00:00:00 2013-07-03 00:00:00 2013-07-01 00:00:00 2013-06-29 00:00:00 2013-06-27 00:00:00 2013-06-24 00:00:00 2013-06-22 00:00:00 2013-06-20 00:00:00 2013-06-16 00:00:00 2013-06-13 00:00:00 2013-06-11 00:00:00 2013-06-09 00:00:00	碱性磷酸酶(ALP) 碱性磷酸酶(ALP)	静脉血 静脉血	93.1 140	U/L U/L	2013-07-01 00:00:00 2013-06-13 00:00:00	r-谷氨酰转肽酶(γ-GT) r-谷氨酰转肽酶(γ-GT)	静脉血 静脉血	204.8 459	U/L U/L	2013-07-01 00:00:00 2013-06-13 00:00:00	总胆汁酸(TBA) 总胆汁酸(TBA)	静脉血 静脉血	9.0 102.4	μmol/L μmol/L	2013-07-01 00:00:00 2013-06-13 00:00:00	总胆红素(TBIL) 总胆红素(TBIL) 总胆红素(TBIL) 总胆红素(TBIL) 总胆红素(TBIL) 总胆红素(TBIL) 总胆红素(TBIL) 总胆红素(TBIL) 总胆红素(TBIL) 总胆红素(TBIL) 总胆红素(TBIL) 总胆红素(TBIL)	静脉血 静脉血 静脉血 静脉血 静脉血 静脉血 静脉血 静脉血 静脉血 静脉血 静脉血 静脉血	5.2 5.5 6.2 10.0 14.2 24.0 24.9 17.9 37.3 77.7 27.4 63.3	μmol/L μmol/L μmol/L μmol/L μmol/L μmol/L μmol/L μmol/L μmol/L μmol/L μmol/L μmol/L	2013-07-17 00:00:00 2013-07-11 00:00:00 2013-07-07 00:00:00 2013-07-05 00:00:00 2013-07-01 00:00:00 2013-06-29 00:00:00 2013-06-27 00:00:00 2013-06-24 00:00:00 2013-06-20 00:00:00 2013-06-16 00:00:00 2013-06-13 00:00:00 2013-06-09 00:00:00	直接胆红素(DBIL) 直接胆红素(DBIL) 直接胆红素(DBIL) 直接胆红素(DBIL) 直接胆红素(DBIL) 直接胆红素(DBIL) 直接胆红素(DBIL) 直接胆红素(DBIL) 直接胆红素(DBIL) 直接胆红素(DBIL) 直接胆红素(DBIL) 直接胆红素(DBIL)	静脉血 静脉血 静脉血 静脉血 静脉血 静脉血 静脉血 静脉血 静脉血 静脉血 静脉血 静脉血	1.5 2.7 3.6 3.2 5.2 7.9 10.0 8.1 12.4 23.4 11.5 29.8	μmol/L μmol/L μmol/L μmol/L μmol/L μmol/L μmol/L μmol/L μmol/L μmol/L μmol/L μmol/L	2013-07-17 00:00:00 2013-07-11 00:00:00 2013-07-07 00:00:00 2013-07-05 00:00:00 2013-07-01 00:00:00 2013-06-29 00:00:00 2013-06-27 00:00:00 2013-06-24 00:00:00 2013-06-20 00:00:00 2013-06-16 00:00:00 2013-06-13 00:00:00 2013-06-09 00:00:00	白蛋白(ALB) 白蛋白(ALB) 白蛋白(ALB) 白蛋白(ALB) 白蛋白(ALB) 白蛋白(ALB) 白蛋白(ALB) 白蛋白(ALB) 白蛋白(ALB) 白蛋白(ALB) 白蛋白(ALB)	静脉血 静脉血 静脉血 静脉血 静脉血 静脉血 静脉血 静脉血 静脉血 静脉血 静脉血	30.6 32.8 35.8 32.8 40.2 39.0 31.4 31.4 24.9 22.2 28.6	g/L g/L g/L g/L g/L g/L g/L g/L g/L g/L g/L	2013-07-11 00:00:00 2013-07-07 00:00:00 2013-07-05 00:00:00 2013-07-01 00:00:00 2013-06-29 00:00:00 2013-06-27 00:00:00 2013-06-24 00:00:00 2013-06-20 00:00:00 2013-06-16 00:00:00 2013-06-13 00:00:00 2013-06-09 00:00:00	血浆凝血酶原时间测定(PT) 血浆凝血酶原时间测定(PT) 血浆凝血酶原时间测定(PT) 血浆凝血酶原时间测定(PT) 血浆凝血酶原时间测定(PT) 血浆凝血酶原时间测定(PT) 血浆凝血酶原时间测定(PT)	静脉血 静脉血 静脉血 静脉血 静脉血 静脉血 静脉血
36	男	36	MDS	急性白血病,NOS(C95.0)	/	急性单核细胞性白血病(MDS转变) 支气管炎 带状疱疹 药物性肝损 咽喉炎	/ J40.x00 B02.901 K71.901 J37.005	谷丙转氨酶(ALT) 谷丙转氨酶(ALT) 谷丙转氨酶(ALT) 谷丙转氨酶(ALT) 谷丙转氨酶(ALT) 谷丙转氨酶(ALT) 谷丙转氨酶(ALT) 谷丙转氨酶(ALT)	静脉血 静脉血 静脉血 静脉血 静脉血 静脉血 静脉血 静脉血	123 148 169 118 114.1 148 173 32	U/L U/L U/L U/L U/L U/L U/L U/L	2008-07-14 00:00:00 2008-07-12 00:00:00 2008-07-10 00:00:00 2008-07-06 00:00:00 2008-07-03 00:00:00 2008-06-29 00:00:00 2008-06-26 00:00:00 2008-06-11 00:00:00	谷草转氨酶(AST) 谷草转氨酶(AST) 谷草转氨酶(AST) 谷草转氨酶(AST)	静脉血 静脉血 静脉血 静脉血	33 50 48 23	U/L U/L U/L U/L	2008-07-14 00:00:00 2008-07-10 00:00:00 2008-07-06 00:00:00 2008-06-11 00:00:00	碱性磷酸酶(ALP) 碱性磷酸酶(ALP)	静脉血 静脉血	258 89	U/L U/L	2008-07-10 00:00:00 2008-06-11 00:00:00	r-谷氨酰转肽酶(γ-GT) r-谷氨酰转肽酶(γ-GT)	静脉血 静脉血	170 57	U/L U/L	2008-07-10 00:00:00 2008-06-11 00:00:00	总胆汁酸(TBA) 总胆汁酸(TBA)	静脉血 静脉血	9.0 18.3	μmol/L μmol/L	2008-07-10 00:00:00 2008-06-11 00:00:00	总胆红素(TBIL) 总胆红素(TBIL) 总胆红素(TBIL) 总胆红素(TBIL) 总胆红素(TBIL) 总胆红素(TBIL)	静脉血 静脉血 静脉血 静脉血 静脉血 静脉血	10.1 6.5 7.5 7.6 10.4 7.9	μmol/L μmol/L μmol/L μmol/L μmol/L μmol/L	2008-07-14 00:00:00 2008-07-12 00:00:00 2008-07-10 00:00:00 2008-07-06 00:00:00 2008-07-03 00:00:00 2008-06-11 00:00:00	直应胆红素(DBIL) 直应胆红素(DBIL) 直应胆红素(DBIL) 直应胆红素(DBIL)	静脉血 静脉血 静脉血 静脉血	3.6 2.4 2.0 1.6	μmol/L μmol/L μmol/L μmol/L	2008-07-14 00:00:00 2008-07-10 00:00:00 2008-07-06 00:00:00 2008-06-11 00:00:00	白蛋白(ALB) 白蛋白(ALB) 白蛋白(ALB) 白蛋白(ALB)	静脉血 静脉血 静脉血 静脉血	42.1 38.9 41.4 36.4	g/L g/L g/L g/L	2008-07-14 00:00:00 2008-07-10 00:00:00 2008-07-06 00:00:00 2008-06-11 00:00:00	血浆凝血酶原时间测定(PT)	静脉血
51	女	21	药物性肝损害	药物性肝损害	K71.901	系统性红斑狼疮,累及器官或系统 慢加急性肝功能衰竭:狼疮性肝损害;药物性肝损害; 昏迷查因:狼疮性脑病;代谢性脑病 急性肝衰竭 代谢性脑病 药物性肝损害 肺部感染 急性呼吸衰竭 急性肾功能不全 2型糖尿病	M32.1+ K72.004 K71.901 M32.115+K77.801* / K72.001 G93.403 K71.901 J98.402 J96.001 N17.903 E11.901	谷丙转氨酶(ALT) 谷丙转氨酶(ALT) 谷丙转氨酶(ALT) 谷丙转氨酶(ALT) 谷丙转氨酶(ALT) 谷丙转氨酶(ALT) 谷丙转氨酶(ALT) 谷丙转氨酶(ALT) 谷丙转氨酶(ALT) 谷丙转氨酶(ALT) 谷丙转氨酶(ALT) 谷丙转氨酶(ALT) 谷丙转氨酶(ALT) 谷丙转氨酶(ALT)	静脉血 静脉血 静脉血 静脉血 静脉血 静脉血 静脉血 静脉血 静脉血 静脉血 静脉血 静脉血 静脉血 静脉血	592.0 619.4 74.7 484.2 140.6 181.7 254.0 333.6 337.0 390.3 218.6 172.9 253 730.7	U/L U/L U/L U/L U/L U/L U/L U/L U/L U/L U/L U/L U/L U/L	2014-01-10 00:00:00 2014-01-10 00:00:00 2014-01-09 00:00:00 2014-01-09 00:00:00 2014-01-08 00:00:00 2014-01-07 00:00:00 2014-01-06 00:00:00 2014-01-06 00:00:00 2014-01-05 00:00:00 2014-01-05 00:00:00 2014-01-05 00:00:00 2014-01-01 00:00:00 2013-12-28 00:00:00 2013-12-22 00:00:00	谷草转氨酶(AST) 谷草转氨酶(AST) 谷草转氨酶(AST) 谷草转氨酶(AST) 谷草转氨酶(AST) 谷草转氨酶(AST) 谷草转氨酶(AST) 谷草转氨酶(AST) 谷草转氨酶(AST) 谷草转氨酶(AST) 谷草转氨酶(AST) 谷草转氨酶(AST) 谷草转氨酶(AST) 谷草转氨酶(AST) 谷草转氨酶(AST)	静脉血 静脉血 静脉血 静脉血 静脉血 静脉血 静脉血 静脉血 静脉血 静脉血 静脉血 静脉血 静脉血 静脉血 静脉血	1635.8 1774.2 123.8 1452.7 186.0 277.7 534.0 568.8 666.0 853.5 298.5 233.1 400 327.1 592.3	U/L U/L U/L U/L U/L U/L U/L U/L U/L U/L U/L U/L U/L U/L U/L	2014-01-10 00:00:00 2014-01-10 00:00:00 2014-01-09 00:00:00 2014-01-09 00:00:00 2014-01-08 00:00:00 2014-01-07 00:00:00 2014-01-06 00:00:00 2014-01-06 00:00:00 2014-01-05 00:00:00 2014-01-05 00:00:00 2014-01-05 00:00:00 2014-01-01 00:00:00 2013-12-28 00:00:00 2013-12-27 00:00:00 2013-12-22 00:00:00	碱性磷酸酶(ALP) 碱性磷酸酶(ALP)	静脉血 静脉血	121 137.7	U/L U/L	2013-12-28 00:00:00 2013-12-22 00:00:00	r-谷氨酰转肽酶(γ-GT) r-谷氨酰转肽酶(γ-GT)	静脉血 静脉血	32 39.2	U/L U/L	2013-12-28 00:00:00 2013-12-22 00:00:00	总胆汁酸(TBA) 总胆汁酸(TBA)	静脉血 静脉血	395.1 309.5	μmol/L μmol/L	2013-12-28 00:00:00 2013-12-22 00:00:00	总胆红素(TBIL) 总胆红素(TBIL) 总胆红素(TBIL) 总胆红素(TBIL) 总胆红素(TBIL) 总胆红素(TBIL) 总胆红素(TBIL) 总胆红素(TBIL) 总胆红素(TBIL) 总胆红素(TBIL) 总胆红素(TBIL) 总胆红素(TBIL) 总胆红素(TBIL) 总胆红素(TBIL)	静脉血 静脉血 静脉血 静脉血 静脉血 静脉血 静脉血 静脉血 静脉血 静脉血 静脉血 静脉血 静脉血 静脉血	378.6 341.9 252.9 339.2 376.5 314.3 315.0 418.7 412.1 457.2 544.4 379.6 456.3 332.6	μmol/L μmol/L μmol/L μmol/L μmol/L μmol/L μmol/L μmol/L μmol/L μmol/L μmol/L μmol/L μmol/L μmol/L	2014-01-10 00:00:00 2014-01-10 00:00:00 2014-01-09 00:00:00 2014-01-09 00:00:00 2014-01-08 00:00:00 2014-01-07 00:00:00 2014-01-06 00:00:00 2014-01-06 00:00:00 2014-01-05 00:00:00 2014-01-05 00:00:00 2014-01-05 00:00:00 2014-01-01 00:00:00 2013-12-28 00:00:00 2013-12-22 00:00:00	直接胆红素(DBIL) 直接胆红素(DBIL) 直接胆红素(DBIL) 直接胆红素(DBIL) 直接胆红素(DBIL) 直接胆红素(DBIL) 直接胆红素(DBIL) 直接胆红素(DBIL) 直接胆红素(DBIL) 直接胆红素(DBIL) 直接胆红素(DBIL) 直接胆红素(DBIL) 直接胆红素(DBIL) 直接胆红素(DBIL)	静脉血 静脉血 静脉血 静脉血 静脉血 静脉血 静脉血 静脉血 静脉血 静脉血 静脉血 静脉血 静脉血 静脉血	217.9 202.8 143.2 189.8 230.4 205.6 188.8 257.9 246.2 300.3 349.4 268.5 344.7 237.6	μmol/L μmol/L μmol/L μmol/L μmol/L μmol/L μmol/L μmol/L μmol/L μmol/L μmol/L μmol/L μmol/L μmol/L	2014-01-10 00:00:00 2014-01-10 00:00:00 2014-01-09 00:00:00 2014-01-09 00:00:00 2014-01-08 00:00:00 2014-01-07 00:00:00 2014-01-06 00:00:00 2014-01-06 00:00:00 2014-01-05 00:00:00 2014-01-05 00:00:00 2014-01-05 00:00:00 2014-01-01 00:00:00 2013-12-28 00:00:00 2013-12-22 00:00:00	白蛋白(ALB) 白蛋白(ALB) 白蛋白(ALB) 白蛋白(ALB) 白蛋白(ALB) 白蛋白(ALB) 白蛋白(ALB) 白蛋白(ALB) 白蛋白(ALB) 白蛋白(ALB) 白蛋白(ALB) 白蛋白(ALB) 白蛋白(ALB) 白蛋白(ALB)	静脉血 静脉血 静脉血 静脉血 静脉血 静脉血 静脉血 静脉血 静脉血 静脉血 静脉血 静脉血 静脉血 静脉血	34.1 32.8 34.6 32.9 33.2 26.9 30.1 28.5 29.2 28.9 37.9 32.2 31.0 31.6	g/L g/L g/L g/L g/L g/L g/L g/L g/L g/L g/L g/L g/L g/L	2014-01-10 00:00:00 2014-01-10 00:00:00 2014-01-09 00:00:00 2014-01-09 00:00:00 2014-01-08 00:00:00 2014-01-07 00:00:00 2014-01-06 00:00:00 2014-01-06 00:00:00 2014-01-05 00:00:00 2014-01-05 00:00:00 2014-01-05 00:00:00 2014-01-01 00:00:00 2013-12-28 00:00:00 2013-12-22 00:00:00	血浆凝血酶原时间测定(PT) 血浆凝血酶原时间测定(PT) 血浆凝血酶原时间测定(PT) 血浆凝血酶原时间测定(PT) 血浆凝血酶原时间测定(PT) 血浆凝血酶原时间测定(PT) 血浆凝血酶原时间测定(PT) 血浆凝血酶原时间测定(PT) 血浆凝血酶原时间测定(PT) 血浆凝血酶原时间测定(PT) 血浆凝血酶原时间测定(PT) 血浆凝血酶原时间测定(PT) 血浆凝血酶原时间测定(PT) 血浆凝血酶原时间测定(PT) 血浆凝血酶原时间测定(PT)	静脉血 静脉血 静脉血 静脉血 静脉血 静脉血 静脉血 静脉血 静脉血 静脉血 静脉血 静脉血 静脉血 静脉血 静脉血
21	女	22	急性淋巴细胞白血病	急性淋巴细胞白血病	C91.001	急性淋巴细胞性白血病 急性淋巴细胞白血病 粒细胞缺乏 中度贫血 肝功能异常(药物性肝损可能性大)	C91.001 C91.001 D70.x00 D64.903 /	丙氨酸氨基转移酶 ALT 丙氨酸氨基转移酶 ALT 丙氨酸氨基转移酶 ALT 丙氨酸氨基转移酶 ALT 丙氨酸氨基转移酶 ALT 丙氨酸氨基转移酶 ALT 丙氨酸氨基转移酶 ALT 丙氨酸氨基转移酶 ALT 丙氨酸氨基转移酶 ALT 丙氨酸氨基转移酶(ALT)	静脉血 静脉血 静脉血 静脉血 静脉血 静脉血 静脉血 静脉血 静脉血 静脉血	135 99 56 17 20 18 19 25 18 10	U/L U/L U/L U/L U/L U/L U/L U/L U/L U/L	2016-05-22 00:00:00 2016-05-20 00:00:00 2016-05-18 00:00:00 2016-05-14 00:00:00 2016-05-12 00:00:00 2016-05-10 00:00:00 2016-05-09 00:00:00 2016-05-07 00:00:00 2016-05-05 00:00:00 2016-05-02 00:00:00	天门冬氨酸氨基转移酶 AST 天门冬氨酸氨基转移酶 AST 天门冬氨酸氨基转移酶 AST 天门冬氨酸氨基转移酶 AST 天门冬氨酸氨基转移酶 AST 天门冬氨酸氨基转移酶 AST 天门冬氨酸氨基转移酶 AST 天门冬氨酸氨基转移酶 AST 天门冬氨酸氨基转移酶 AST 天门冬氨酸氨基转移酶(AST)	静脉血 静脉血 静脉血 静脉血 静脉血 静脉血 静脉血 静脉血 静脉血 静脉血	119 100 54 20 31 27 28 41 36 13	U/L U/L U/L U/L U/L U/L U/L U/L U/L U/L	2016-05-22 00:00:00 2016-05-20 00:00:00 2016-05-18 00:00:00 2016-05-14 00:00:00 2016-05-12 00:00:00 2016-05-10 00:00:00 2016-05-09 00:00:00 2016-05-07 00:00:00 2016-05-05 00:00:00 2016-05-02 00:00:00	/	/	/	/	/	/	/	/	/	/	/	/	/	/	/	总胆红素 TBIL 总胆红素 TBIL 总胆红素 TBIL 总胆红素 TBIL 总胆红素 TBIL 总胆红素 TBIL 总胆红素 TBIL 总胆红素 TBIL 总胆红素 TBIL 总胆红素(TBIL)	静脉血 静脉血 静脉血 静脉血 静脉血 静脉血 静脉血 静脉血 静脉血 静脉血	7.6 4.5 6.4 10.1 17.9 16.4 16.8 15.8 14.6 17.3	μmol/L μmol/L μmol/L μmol/L μmol/L μmol/L μmol/L μmol/L μmol/L μmol/L	2016-05-22 00:00:00 2016-05-20 00:00:00 2016-05-18 00:00:00 2016-05-14 00:00:00 2016-05-12 00:00:00 2016-05-10 00:00:00 2016-05-09 00:00:00 2016-05-07 00:00:00 2016-05-05 00:00:00 2016-05-02 00:00:00	直接胆红素 DBIL 直接胆红素 DBIL 直接胆红素 DBIL 直接胆红素 DBIL 直接胆红素 DBIL 直接胆红素 DBIL 直接胆红素 DBIL 直接胆红素 DBIL 直接胆红素 DBIL 直接胆红素(DBIL)	静脉血 静脉血 静脉血 静脉血 静脉血 静脉血 静脉血 静脉血 静脉血 静脉血	6.1 4.4 5.2 6.9 9.2 7.9 10.4 10.9 7.8 10.6	μmol/L μmol/L μmol/L μmol/L μmol/L μmol/L μmol/L μmol/L μmol/L μmol/L	2016-05-22 00:00:00 2016-05-20 00:00:00 2016-05-18 00:00:00 2016-05-14 00:00:00 2016-05-12 00:00:00 2016-05-10 00:00:00 2016-05-09 00:00:00 2016-05-07 00:00:00 2016-05-05 00:00:00 2016-05-02 00:00:00	白蛋白 ALB 白蛋白 ALB 白蛋白 ALB 白蛋白 ALB 白蛋白 ALB 白蛋白 ALB 白蛋白 ALB 白蛋白 ALB 白蛋白 ALB 白蛋白(ALB)	静脉血 静脉血 静脉血 静脉血 静脉血 静脉血 静脉血 静脉血 静脉血 静脉血	38.7 37.3 42.4 42.2 37.4 37.8 36.9 35.9 34.8 44.4	g/L g/L g/L g/L g/L g/L g/L g/L g/L g/L	2016-05-22 00:00:00 2016-05-20 00:00:00 2016-05-18 00:00:00 2016-05-14 00:00:00 2016-05-12 00:00:00 2016-05-10 00:00:00 2016-05-09 00:00:00 2016-05-07 00:00:00 2016-05-05 00:00:00 2016-05-02 00:00:00	血浆凝血酶原时间测定 PT 血浆凝血酶原时间测定(PT) 血浆凝血酶原时间测定(PT) 血浆凝血酶原时间测定(PT) 血浆凝血酶原时间测定(PT) 血浆凝血酶原时间测定(PT) 血浆凝血酶原时间测定(PT) 血浆凝血酶原时间测定(PT) 血浆凝血酶原时间测定(PT) 血浆凝血酶原时间测定(PT) 血浆凝血酶原时间测定(PT)	静脉血 静脉血 静脉血 静脉血 静脉血 静脉血 静脉血 静脉血 静脉血 静脉血 静脉血
13	女	47	发热	急性淋巴细胞白血病?	C91.001	急性弥漫性腹膜炎 感染性休克 气腹、腹胀查因:消化道穿孔可能性大 急性淋巴细胞白血病(B细胞型 中危) 败血症(近平滑假丝酵母菌、嗜麦芽寡养单孢菌) 支气管肺炎(真菌可能性大) 心肌损害 高血压脑损伤 化疗后骨髓抑制 长春新碱相关化疗损伤 药物性肝损害 严重电解质紊乱 肠道感染(屎肠球菌?) 症状性高血糖 急性胰腺炎 鼻窦炎 脑萎缩 胸腔积液 心包积液	K65.008 R57.200 / / / / I50.906 I10.x00 S06.900 D61.101 / K71.901 / / / K85.901 J32.900 G31.905 J94.808 I31.800	丙氨酸氨基转移酶 ALT 丙氨酸氨基转移酶 ALT 丙氨酸氨基转移酶 ALT 丙氨酸氨基转移酶 ALT 丙氨酸氨基转移酶 ALT 丙氨酸氨基转移酶 ALT 丙氨酸氨基转移酶 ALT 丙氨酸氨基转移酶 ALT 丙氨酸氨基转移酶 ALT 丙氨酸氨基转移酶 ALT 丙氨酸氨基转移酶 ALT 丙氨酸氨基转移酶 ALT 丙氨酸氨基转移酶 ALT 丙氨酸氨基转移酶 ALT 丙氨酸氨基转移酶 ALT 丙氨酸氨基转移酶 ALT 丙氨酸氨基转移酶 ALT 丙氨酸氨基转移酶 ALT 丙氨酸氨基转移酶 ALT 丙氨酸氨基转移酶 ALT	静脉血 静脉血 静脉血 静脉血 静脉血 静脉血 静脉血 静脉血 静脉血 静脉血 静脉血 静脉血 静脉血 静脉血 静脉血 静脉血 静脉血 静脉血 静脉血 静脉血	22 36 20 26 47 62 57 55 73 82 34 39 116 269 281 320 424 545 630 250	U/L U/L U/L U/L U/L U/L U/L U/L U/L U/L U/L U/L U/L U/L U/L U/L U/L U/L U/L U/L	2018-02-08 00:00:00 2018-02-05 00:00:00 2018-02-02 00:00:00 2018-02-01 00:00:00 2018-01-30 00:00:00 2018-01-28 00:00:00 2018-01-25 00:00:00 2018-01-23 00:00:00 2018-01-21 00:00:00 2018-01-20 00:00:00 2018-01-17 00:00:00 2018-01-14 00:00:00 2018-01-07 00:00:00 2018-01-04 00:00:00 2018-01-03 00:00:00 2018-01-01 00:00:00 2017-12-30 00:00:00 2017-12-29 00:00:00 2017-12-27 00:00:00 2017-12-25 00:00:00	天门冬氨酸氨基转移酶 AST 天门冬氨酸氨基转移酶 AST 天门冬氨酸氨基转移酶 AST 天门冬氨酸氨基转移酶 AST 天门冬氨酸氨基转移酶 AST 天门冬氨酸氨基转移酶 AST 天门冬氨酸氨基转移酶 AST 天门冬氨酸氨基转移酶 AST 天门冬氨酸氨基转移酶 AST 天门冬氨酸氨基转移酶 AST 天门冬氨酸氨基转移酶 AST 天门冬氨酸氨基转移酶 AST 天门冬氨酸氨基转移酶 AST 天门冬氨酸氨基转移酶 AST 天门冬氨酸氨基转移酶 AST 天门冬氨酸氨基转移酶 AST 天门冬氨酸氨基转移酶 AST 天门冬氨酸氨基转移酶 AST 天门冬氨酸氨基转移酶 AST 天门冬氨酸氨基转移酶 AST 天门冬氨酸氨基转移酶 AST 天门冬氨酸氨基转移酶 AST 天门冬氨酸氨基转移酶 AST 天门冬氨酸氨基转移酶 AST	静脉血 静脉血 静脉血 静脉血 静脉血 静脉血 静脉血 静脉血 静脉血 静脉血 静脉血 静脉血 静脉血 静脉血 静脉血 静脉血 静脉血 静脉血 静脉血 静脉血 静脉血 静脉血 静脉血 静脉血	26 32 29 16 19 19 45 28 18 25 28 47 30 18 11 16 17 58 97 111 142 346 531 283	U/L U/L U/L U/L U/L U/L U/L U/L U/L U/L U/L U/L U/L U/L U/L U/L U/L U/L U/L U/L U/L U/L U/L U/L	2018-02-08 00:00:00 2018-02-05 00:00:00 2018-02-03 00:00:00 2018-02-02 00:00:00 2018-02-01 00:00:00 2018-01-30 00:00:00 2018-01-28 00:00:00 2018-01-28 00:00:00 2018-01-25 00:00:00 2018-01-23 00:00:00 2018-01-21 00:00:00 2018-01-20 00:00:00 2018-01-19 00:00:00 2018-01-17 00:00:00 2018-01-14 00:00:00 2018-01-11 00:00:00 2018-01-07 00:00:00 2018-01-04 00:00:00 2018-01-03 00:00:00 2018-01-01 00:00:00…	碱性磷酸酶 ALP	静脉血	113	U/L	2018-01-21 00:00:00	r-谷氨酰基转移酶 γ-GT	静脉血	102	U/L	2018-01-21 00:00:00	总胆汁酸 TBA	静脉血	6.60	μmol/L	2018-01-21 00:00:00	总胆红素 TBIL 总胆红素 TBIL 总胆红素 TBIL 总胆红素 TBIL 总胆红素 TBIL 总胆红素 TBIL 总胆红素 TBIL 总胆红素 TBIL 总胆红素 TBIL 总胆红素 TBIL 总胆红素 TBIL 总胆红素 TBIL 总胆红素 TBIL 总胆红素 TBIL 总胆红素 TBIL 总胆红素 TBIL 总胆红素 TBIL 总胆红素 TBIL 总胆红素 TBIL 总胆红素 TBIL 总胆红素 TBIL	静脉血 静脉血 静脉血 静脉血 静脉血 静脉血 静脉血 静脉血 静脉血 静脉血 静脉血 静脉血 静脉血 静脉血 静脉血 静脉血 静脉血 静脉血 静脉血 静脉血 静脉血	13.2 26.4 28.5 28.3 25.0 29.5 37.6 42.3 44.9 90.2 47.1 41.1 41.9 27.4 32.3 45.6 37.3 21.8 20.3 49.4 15.2	μmol/L μmol/L μmol/L μmol/L μmol/L μmol/L μmol/L μmol/L μmol/L μmol/L μmol/L μmol/L μmol/L μmol/L μmol/L μmol/L μmol/L μmol/L μmol/L μmol/L μmol/L	2018-02-08 00:00:00 2018-02-05 00:00:00 2018-02-02 00:00:00 2018-02-01 00:00:00 2018-01-31 00:00:00 2018-01-30 00:00:00 2018-01-28 00:00:00 2018-01-26 00:00:00 2018-01-25 00:00:00 2018-01-24 00:00:00 2018-01-23 00:00:00 2018-01-21 00:00:00 2018-01-20 00:00:00 2018-01-17 00:00:00 2018-01-14 00:00:00 2018-01-07 00:00:00 2018-01-04 00:00:00 2018-01-01 00:00:00 2017-12-30 00:00:00 2017-12-27 00:00:00…	直接胆红素 DBIL 直接胆红素 DBIL 直接胆红素 DBIL 直接胆红素 DBIL 直接胆红素 DBIL 直接胆红素 DBIL 直接胆红素 DBIL 直接胆红素 DBIL 直接胆红素 DBIL 直接胆红素 DBIL 直接胆红素 DBIL 直接胆红素 DBIL 直接胆红素 DBIL 直接胆红素 DBIL 直接胆红素 DBIL 直接胆红素 DBIL 直接胆红素 DBIL 直接胆红素 DBIL 直接胆红素 DBIL 直接胆红素 DBIL 直接胆红素 DBIL	静脉血 静脉血 静脉血 静脉血 静脉血 静脉血 静脉血 静脉血 静脉血 静脉血 静脉血 静脉血 静脉血 静脉血 静脉血 静脉血 静脉血 静脉血 静脉血 静脉血 静脉血	12.4 16.8 25.3 22.1 21.3 24.6 32.1 29.0 27.8 34.8 25.7 26.6 28.0 13.9 16.2 16.8 20.8 16.8 16.1 45.2 10.5	μmol/L μmol/L μmol/L μmol/L μmol/L μmol/L μmol/L μmol/L μmol/L μmol/L μmol/L μmol/L μmol/L μmol/L μmol/L μmol/L μmol/L μmol/L μmol/L μmol/L μmol/L	2018-02-08 00:00:00 2018-02-05 00:00:00 2018-02-02 00:00:00 2018-02-01 00:00:00 2018-01-31 00:00:00 2018-01-30 00:00:00 2018-01-28 00:00:00 2018-01-26 00:00:00 2018-01-25 00:00:00 2018-01-24 00:00:00 2018-01-23 00:00:00 2018-01-21 00:00:00 2018-01-20 00:00:00 2018-01-17 00:00:00 2018-01-14 00:00:00 2018-01-07 00:00:00 2018-01-04 00:00:00 2018-01-01 00:00:00 2017-12-30 00:00:00 2017-12-27 00:00:00…	白蛋白 ALB 白蛋白质量法 ALBmass 白蛋白 ALB 白蛋白 ALB 白蛋白 ALB 白蛋白 ALB 白蛋白 ALB 白蛋白 ALB 白蛋白 ALB 白蛋白 ALB 白蛋白 ALB 白蛋白 ALB 白蛋白 ALB 白蛋白 ALB 白蛋白 ALB 白蛋白 ALB 白蛋白 ALB 白蛋白 ALB 白蛋白 ALB	静脉血 静脉血 静脉血 静脉血 静脉血 静脉血 静脉血 静脉血 静脉血 静脉血 静脉血 静脉血 静脉血 静脉血 静脉血 静脉血 静脉血 静脉血 静脉血	20.6 22 25.8 24.0 23.2 25.6 26.6 28.3 30.1 25.1 29.7 25.6 30.2 32.7 42.4 36.3 33.9 33.7 39.8	g/L g/L g/L g/L g/L g/L g/L g/L g/L g/L g/L g/L g/L g/L g/L g/L g/L g/L g/L	2018-02-08 00:00:00 2018-02-06 00:00:00 2018-02-05 00:00:00 2018-02-02 00:00:00 2018-02-01 00:00:00 2018-01-30 00:00:00 2018-01-28 00:00:00 2018-01-25 00:00:00 2018-01-23 00:00:00 2018-01-21 00:00:00 2018-01-20 00:00:00 2018-01-17 00:00:00 2018-01-14 00:00:00 2018-01-07 00:00:00 2018-01-04 00:00:00 2018-01-01 00:00:00 2017-12-30 00:00:00 2017-12-27 00:00:00 2017-12-25 00:00:00	血浆凝血酶原时间测定 PT 血浆凝血酶原时间测定 PT 血浆凝血酶原时间测定 PT 血浆凝血酶原时间测定 PT 血浆凝血酶原时间测定 PT 血浆凝血酶原时间测定 PT 血浆凝血酶原时间测定 PT 血浆凝血酶原时间测定 PT 血浆凝血酶原时间测定 PT 血浆凝血酶原时间测定 PT 血浆凝血酶原时间测定 PT 血浆凝血酶原时间测定 PT	静脉血 静脉血 静脉血 静脉血 静脉血 静脉血 静脉血 静脉血 静脉血 静脉血 静脉血 静脉血
/	男	35	急性淋巴细胞白血病	急性淋巴细胞性白血病(B细胞型,高危,缓解) 骨髓抑制	C91.304 D61.901	急性淋巴细胞性白血病(B细胞型,高危,缓解) 肺炎 药物性肝损害 骨髓抑制	C91.304 J18.901 K71.901 D61.901	谷丙转氨酶(ALT) 谷丙转氨酶(ALT) 谷丙转氨酶(ALT) 谷丙转氨酶(ALT) 谷丙转氨酶(ALT) 谷丙转氨酶(ALT) 谷丙转氨酶(ALT) 谷丙转氨酶(ALT) 谷丙转氨酶(ALT) 谷丙转氨酶(ALT) 谷丙转氨酶(ALT)	静脉血 静脉血 静脉血 静脉血 静脉血 静脉血 静脉血 静脉血 静脉血 静脉血 静脉血	65 99 126 50 50 48 58 47 34 95 138	U/L U/L U/L U/L U/L U/L U/L U/L U/L U/L U/L	2011-09-29 00:00:00 2011-09-27 00:00:00 2011-09-25 00:00:00 2011-09-22 00:00:00 2011-09-18 00:00:00 2011-09-15 00:00:00 2011-09-11 00:00:00 2011-09-08 00:00:00 2011-09-04 00:00:00 2011-09-01 00:00:00 2011-08-30 00:00:00	谷草转氨酶(AST) 谷草转氨酶(AST) 谷草转氨酶(AST) 谷草转氨酶(AST) 谷草转氨酶(AST) 谷草转氨酶(AST) 谷草转氨酶(AST) 谷草转氨酶(AST) 谷草转氨酶(AST) 谷草转氨酶(AST) 谷草转氨酶(AST)	静脉血 静脉血 静脉血 静脉血 静脉血 静脉血 静脉血 静脉血 静脉血 静脉血 静脉血	53 83 175 82 112 103 102 111 26 46 136	U/L U/L U/L U/L U/L U/L U/L U/L U/L U/L U/L	2011-09-29 00:00:00 2011-09-27 00:00:00 2011-09-25 00:00:00 2011-09-22 00:00:00 2011-09-18 00:00:00 2011-09-15 00:00:00 2011-09-11 00:00:00 2011-09-08 00:00:00 2011-09-04 00:00:00 2011-09-01 00:00:00 2011-08-30 00:00:00	/	/	/	/	/	/	/	/	/	/	/	/	/	/	/	总胆红素(TBIL) 总胆红素(TBIL) 总胆红素(TBIL) 总胆红素(TBIL)	静脉血 静脉血 静脉血 静脉血	8.2 8.2 8.9 15.1	μmol/L μmol/L μmol/L μmol/L	2011-09-25 00:00:00 2011-09-18 00:00:00 2011-09-11 00:00:00 2011-09-04 00:00:00	直应胆红素(DBIL) 直应胆红素(DBIL) 直应胆红素(DBIL) 直应胆红素(DBIL)	静脉血 静脉血 静脉血 静脉血	5.9 4.6 5.0 7.5	μmol/L μmol/L μmol/L μmol/L	2011-09-25 00:00:00 2011-09-18 00:00:00 2011-09-11 00:00:00 2011-09-04 00:00:00	白蛋白(ALB) 白蛋白(ALB) 白蛋白(ALB) 白蛋白(ALB)	静脉血 静脉血 静脉血 静脉血	40.3 36.0 32.8 35.8	g/L g/L g/L g/L	2011-09-25 00:00:00 2011-09-18 00:00:00 2011-09-11 00:00:00 2011-09-04 00:00:00	血浆凝血酶原时间测定(PT) 血浆凝血酶原时间测定(PT) 血浆凝血酶原时间测定(PT) 血浆凝血酶原时间测定(PT) 血浆凝血酶原时间测定(PT) 血浆凝血酶原时间测定(PT) 血浆凝血酶原时间测定(PT) 血浆凝血酶原时间测定(PT)	静脉血 静脉血 静脉血 静脉血 静脉血 静脉血 静脉血 静脉血
49	女	/	药物性肝损伤					/	/	/	/	/	/	/	/	/	/	/	/	/	/	/	/	/	/	/	/	/	/	/	/	/	/	/	/	/	/	/	/	/	/	/	/	/	/	/	/	/	/
44	男	/	药物性肝损伤					谷丙转氨酶(ALT)	静脉血	52.9	U/L	2013-01-02 10:02:44	谷草转氨酶(AST)	静脉血	38.9	U/L	2013-01-02 10:02:44	/	/	/	/	/	/	/	/	/	/	/	/	/	/	/	总胆红素(TBIL)	静脉血	10.8	μmol/L	2013-01-02 10:02:44	直接胆红素(DBIL)	静脉血	1.8	μmol/L	2013-01-02 10:02:44	白蛋白(ALB)	静脉血	44.9	g/L	2013-01-02 10:02:44	/	/
40	女	9	子宫平滑肌瘤	子宫平滑肌瘤 子宫内膜增殖症	D25.902 N85.000	子宫平滑肌瘤 子宫内膜增殖症 药物性肝损 原发性高血压 药物过敏反应	D25.902 N85.000 K71.901 I10.x09 T88.701	/	/	/	/	/	/	/	/	/	/	/	/	/	/	/	/	/	/	/	/	/	/	/	/	/	/	/	/	/	/	/	/	/	/	/	/	/	/	/	/	/	/
75	男	13	肺部感染	双下肺炎 急性胃肠炎 慢性肾功能不全 低钾血症 高血压性心脏病 药物性肝损害?	J18.901 A09.902 E87.601 N18.905 K71.901 I11.901	双下肺炎 急性胃肠炎 急性胃肠炎 慢性肾功能不全 低钾血症 低钾血症 高血压心脏病 药物性肝损害?	J18.901 A09.902 A09.902 E87.601 N18.905 E87.601 I11.901 K71.901	谷丙转氨酶(ALT) 谷丙转氨酶(ALT) 谷丙转氨酶(ALT)	血清 血清 血清	298 898 216	U/L U/L U/L	2004-07-30 00:00:00 2004-07-26 00:00:00 2004-07-24 00:00:00	谷草转氨酶(AST) 谷草转氨酶(AST) 谷草转氨酶(AST)	血清 血清 血清	104 1201 388	U/L U/L U/L	2004-07-30 00:00:00 2004-07-26 00:00:00 2004-07-24 00:00:00	/	/	/	/	/	/	/	/	/	/	/	/	/	/	/	总胆红素(TBIL) 总胆红素(TBIL)	血清 血清	38.4 52.2	μmol/L μmol/L	2004-07-30 00:00:00 2004-07-26 00:00:00	直应胆红素(DBIL) 直应胆红素(DBIL)	血清 血清	14.7 26.5	μmol/L μmol/L	2004-07-30 00:00:00 2004-07-26 00:00:00	白蛋白(ALB) 白蛋白(ALB)	血清 血清	31.53 30.6	g/L g/L	2004-07-30 00:00:00 2004-07-26 00:00:00	凝血酶原时间(PT)	血浆
43	男	/	药物性肝损伤					丙氨酸氨基转移酶 ALT	静脉血	33	U/L	2016-10-04 00:00:00	天门冬氨酸氨基转移酶 AST	静脉血	29	U/L	2016-10-04 00:00:00	/	/	/	/	/	/	/	/	/	/	/	/	/	/	/	总胆红素 TBIL	静脉血	12.5	μmol/L	2016-10-04 00:00:00	直接胆红素 DBIL	静脉血	5.7	μmol/L	2016-10-04 00:00:00	白蛋白 ALB	静脉血	40.9	g/L	2016-10-04 00:00:00	/	/
5	男	10	癫痫	原发性癫痫(大发作) 药物性肝损害?	G40.901 G41.001 K71.901	原发性癫痫(大发作) 药物性肝损害	G40.901 G41.001 K71.901	/	/	/	/	/	/	/	/	/	/	/	/	/	/	/	/	/	/	/	/	/	/	/	/	/	/	/	/	/	/	/	/	/	/	/	/	/	/	/	/	/	/
67	男	3	前列腺占位	前列腺癌	C61.x00	前列腺癌 2型糖尿病 药物性肝损伤 乙肝病毒携带者 肛瘘术后	C61.x00 E11.901 K71.901 Z22.500 K60.301	谷丙转氨酶(ALT)	静脉血	45.8	U/L	2013-04-17 00:00:00	谷草转氨酶(AST)	静脉血	31.3	U/L	2013-04-17 00:00:00	/	/	/	/	/	/	/	/	/	/	/	/	/	/	/	总胆红素(TBIL)	静脉血	8.4	μmol/L	2013-04-17 00:00:00	直接胆红素(DBIL)	静脉血	3.0	μmol/L	2013-04-17 00:00:00	白蛋白(ALB)	静脉血	37.7	g/L	2013-04-17 00:00:00	血浆凝血酶原时间测定(PT)	静脉血
49	女	/	药物性肝损害?					丙氨酸氨基转移酶(ALT)	静脉血	8	U/L	2014-05-16 00:00:00	天门冬氨酸氨基转移酶(AST)	静脉血	15	U/L	2014-05-16 00:00:00	/	/	/	/	/	/	/	/	/	/	/	/	/	/	/	总胆红素(TBIL)	静脉血	4.8	μmol/L	2014-05-16 00:00:00	直接胆红素(DBIL)	静脉血	1.8	μmol/L	2014-05-16 00:00:00	白蛋白(ALB)	静脉血	46.2	g/L	2014-05-16 00:00:00	/	/
48	男	6	多发性骨髓瘤	多发性骨髓瘤	C90.001	多发性骨髓瘤-轻链型 自体造血干细胞移植术后 慢性乙型病毒性肝炎 药物性肝损害? 慢性乙型病毒性肝炎爆发?	/ Z94.802 B18.106 K71.901 /	谷丙转氨酶(ALT) 谷丙转氨酶(ALT)	静脉血 静脉血	447 378	U/L U/L	2008-04-17 00:00:00 2008-04-15 00:00:00	谷草转氨酶(AST) 谷草转氨酶(AST)	静脉血 静脉血	195 175	U/L U/L	2008-04-17 00:00:00 2008-04-15 00:00:00	/	/	/	/	/	/	/	/	/	/	/	/	/	/	/	总胆红素(TBIL) 总胆红素(TBIL)	静脉血 静脉血	13.3 10.5	μmol/L μmol/L	2008-04-17 00:00:00 2008-04-15 00:00:00	直应胆红素(DBIL) 直应胆红素(DBIL)	静脉血 静脉血	3.0 2.2	μmol/L μmol/L	2008-04-17 00:00:00 2008-04-15 00:00:00	白蛋白(ALB) 白蛋白(ALB)	静脉血 静脉血	40.6 43.0	g/L g/L	2008-04-17 00:00:00 2008-04-15 00:00:00	/	/
1	男	99	肾母细胞瘤	肾母细胞瘤	C64.x00	肾母细胞瘤 药物性肝损伤 急性上呼吸道感染	C64.x00 K71.901 J06.902	谷丙转氨酶(ALT) 谷丙转氨酶(ALT) 谷丙转氨酶(ALT) 谷丙转氨酶(ALT) 谷丙转氨酶(ALT) 谷丙转氨酶(ALT) 谷丙转氨酶(ALT) 谷丙转氨酶(ALT) 谷丙转氨酶(ALT) 谷丙转氨酶(ALT) 谷丙转氨酶(ALT) 谷丙转氨酶(ALT) 谷丙转氨酶(ALT) 谷丙转氨酶(ALT) 谷丙转氨酶(ALT) 谷丙转氨酶(ALT)	血清 血清 血清 血清 血清 血清 血清 血清 血清 血清 血清 血清 血清 血清 血清 血清	25 33 41 26 35 24 22 42 182 58 507 961 1215 31 27 28	U/L U/L U/L U/L U/L U/L U/L U/L U/L U/L U/L U/L U/L U/L U/L U/L	2003-05-26 00:00:00 2003-05-22 00:00:00 2003-05-19 00:00:00 2003-05-12 00:00:00 2003-05-06 00:00:00 2003-04-28 00:00:00 2003-04-21 00:00:00 2003-04-14 00:00:00 2003-04-07 00:00:00 2003-03-31 00:00:00 2003-03-28 00:00:00 2003-03-26 00:00:00 2003-03-25 00:00:00 2003-03-17 00:00:00 2003-03-10 00:00:00 2003-02-19 00:00:00	谷草转氨酶(AST) 谷草转氨酶(AST) 谷草转氨酶(AST) 谷草转氨酶(AST) 谷草转氨酶(AST) 谷草转氨酶(AST) 谷草转氨酶(AST) 谷草转氨酶(AST) 谷草转氨酶(AST) 谷草转氨酶(AST) 谷草转氨酶(AST) 谷草转氨酶(AST) 谷草转氨酶(AST) 谷草转氨酶(AST) 谷草转氨酶(AST) 谷草转氨酶(AST) 谷草转氨酶(AST)	血清 血清 血清 血清 血清 血清 血清 血清 血清 血清 血清 血清 血清 血清 血清 血清 血清	61 69 86 70 55 57 51 81 117 118 243 725 1326 9 87 58 59	U/L U/L U/L U/L U/L U/L U/L U/L U/L U/L U/L U/L U/L U/L U/L U/L U/L	2003-05-26 00:00:00 2003-05-22 00:00:00 2003-05-19 00:00:00 2003-05-12 00:00:00 2003-05-06 00:00:00 2003-04-28 00:00:00 2003-04-21 00:00:00 2003-04-14 00:00:00 2003-04-07 00:00:00 2003-03-31 00:00:00 2003-03-28 00:00:00 2003-03-26 00:00:00 2003-03-25 00:00:00 2003-03-23 00:00:00 2003-03-17 00:00:00 2003-03-10 00:00:00 2003-02-19 00:00:00	碱性磷酸酶(ALP) 碱性磷酸酶(ALP)	血清 血清	173 202	U/L U/L	2003-04-21 00:00:00 2003-03-10 00:00:00	r-谷氨酰转肽酶(r-GT) r-谷氨酰转肽酶(r-GT)	血清 血清	62 7	U/L U/L	2003-04-21 00:00:00 2003-03-10 00:00:00	总胆汁酸(TBA) 总胆汁酸(TBA)	血清 血清	5.0 3.0	umol/L umol/L	2003-04-21 00:00:00 2003-03-10 00:00:00	总胆红素(TBIL) 总胆红素(TBIL) 总胆红素(TBIL) 总胆红素(TBIL) 总胆红素(TBIL) 总胆红素(TBIL) 总胆红素(TBIL) 总胆红素(TBIL) 总胆红素(TBIL) 总胆红素(TBIL) 总胆红素(TBIL) 总胆红素(TBIL) 总胆红素(TBIL) 总胆红素(TBIL) 总胆红素(TBIL) 总胆红素(TBIL)	血清 血清 血清 血清 血清 血清 血清 血清 血清 血清 血清 血清 血清 血清 血清 血清	8.5 6.0 8.4 4.9 6.5 9.4 9.2 9.2 6.8 8.4 9.5 10.5 7.3 5.8 6.2 9.1	umol/L umol/L umol/L umol/L umol/L umol/L umol/L umol/L umol/L umol/L umol/L umol/L umol/L umol/L umol/L umol/L	2003-05-26 00:00:00 2003-05-22 00:00:00 2003-05-19 00:00:00 2003-05-12 00:00:00 2003-05-06 00:00:00 2003-04-28 00:00:00 2003-04-21 00:00:00 2003-04-14 00:00:00 2003-04-07 00:00:00 2003-03-31 00:00:00 2003-03-28 00:00:00 2003-03-26 00:00:00 2003-03-25 00:00:00 2003-03-17 00:00:00 2003-03-10 00:00:00 2003-02-19 00:00:00	直应胆红素(DBIL) 直应胆红素(DBIL) 直应胆红素(DBIL) 直应胆红素(DBIL) 直应胆红素(DBIL) 直应胆红素(DBIL) 直应胆红素(DBIL) 直应胆红素(DBIL) 直应胆红素(DBIL) 直应胆红素(DBIL) 直应胆红素(DBIL) 直应胆红素(DBIL) 直应胆红素(DBIL) 直应胆红素(DBIL) 直应胆红素(DBIL) 直应胆红素(DBIL)	血清 血清 血清 血清 血清 血清 血清 血清 血清 血清 血清 血清 血清 血清 血清 血清	1.3 1.0 0.8 0.8 0.9 0.4 1.7 1.5 2.1 4.6 3.6 3.4 2.8 1.7 0.5 1.4	umol/L umol/L umol/L umol/L umol/L umol/L umol/L umol/L umol/L umol/L umol/L umol/L umol/L umol/L umol/L umol/L	2003-05-26 00:00:00 2003-05-22 00:00:00 2003-05-19 00:00:00 2003-05-12 00:00:00 2003-05-06 00:00:00 2003-04-28 00:00:00 2003-04-21 00:00:00 2003-04-14 00:00:00 2003-04-07 00:00:00 2003-03-31 00:00:00 2003-03-28 00:00:00 2003-03-26 00:00:00 2003-03-25 00:00:00 2003-03-17 00:00:00 2003-03-10 00:00:00 2003-02-19 00:00:00	血清白蛋白(ALB) 血清白蛋白(ALB) 血清白蛋白(ALB) 血清白蛋白(ALB) 血清白蛋白(ALB) 血清白蛋白(ALB) 血清白蛋白(ALB) 血清白蛋白(ALB) 血清白蛋白(ALB) 血清白蛋白(ALB) 血清白蛋白(ALB) 血清白蛋白(ALB) 血清白蛋白(ALB) 血清白蛋白(ALB) 血清白蛋白(ALB) 血清白蛋白(ALB)	血清 血清 血清 血清 血清 血清 血清 血清 血清 血清 血清 血清 血清 血清 血清 血清	44.6 55.8 47.9 41.6 39.3 38.2 43.6 40.8 50.2 28.9 26.5 29.9 35.5 41.7 41.2 47.3	g/L g/L g/L g/L g/L g/L g/L g/L g/L g/L g/L g/L g/L g/L g/L g/L	2003-05-26 00:00:00 2003-05-22 00:00:00 2003-05-19 00:00:00 2003-05-12 00:00:00 2003-05-06 00:00:00 2003-04-28 00:00:00 2003-04-21 00:00:00 2003-04-14 00:00:00 2003-04-07 00:00:00 2003-03-31 00:00:00 2003-03-28 00:00:00 2003-03-26 00:00:00 2003-03-25 00:00:00 2003-03-17 00:00:00 2003-03-10 00:00:00 2003-02-19 00:00:00	凝血酶原时间(PT)	血浆
65	男	40	左舌癌	左舌鳞癌(T4N0M0)	/	左舌鳞癌(T4N0M0) 药物性肝损	/ K71.901	谷丙转氨酶(ALT) 谷丙转氨酶(ALT) 谷丙转氨酶(ALT) 谷丙转氨酶(ALT) 谷丙转氨酶(ALT) 谷丙转氨酶(ALT) 谷丙转氨酶(ALT) 谷丙转氨酶(ALT)	血清 血清 血清 血清 血清 血清 血清 血清	36 51 54 59 71 122 78 47	U/L U/L U/L U/L U/L U/L U/L U/L	2006-05-22 00:00:00 2006-05-15 00:00:00 2006-05-14 00:00:00 2006-05-07 00:00:00 2006-05-04 00:00:00 2006-05-01 00:00:00 2006-04-28 00:00:00 2006-04-14 00:00:00	谷草转氨酶(AST) 谷草转氨酶(AST) 谷草转氨酶(AST) 谷草转氨酶(AST) 谷草转氨酶(AST) 谷草转氨酶(AST) 谷草转氨酶(AST) 谷草转氨酶(AST)	血清 血清 血清 血清 血清 血清 血清 血清	24 32 32 44 70 145 122 47	U/L U/L U/L U/L U/L U/L U/L U/L	2006-05-22 00:00:00 2006-05-15 00:00:00 2006-05-14 00:00:00 2006-05-07 00:00:00 2006-05-04 00:00:00 2006-05-01 00:00:00 2006-04-28 00:00:00 2006-04-14 00:00:00	/	/	/	/	/	/	/	/	/	/	/	/	/	/	/	总胆红素(TBIL) 总胆红素(TBIL) 总胆红素(TBIL) 总胆红素(TBIL) 总胆红素(TBIL) 总胆红素(TBIL) 总胆红素(TBIL) 总胆红素(TBIL)	血清 血清 血清 血清 血清 血清 血清 血清	9.0 5.7 6.5 7.6 7.6 7.0 7.5 20.4	μmol/L μmol/L μmol/L μmol/L μmol/L μmol/L μmol/L μmol/L	2006-05-22 00:00:00 2006-05-15 00:00:00 2006-05-14 00:00:00 2006-05-07 00:00:00 2006-05-04 00:00:00 2006-05-01 00:00:00 2006-04-28 00:00:00 2006-04-14 00:00:00	直应胆红素(DBIL) 直应胆红素(DBIL) 直应胆红素(DBIL) 直应胆红素(DBIL) 直应胆红素(DBIL) 直应胆红素(DBIL) 直应胆红素(DBIL) 直应胆红素(DBIL)	血清 血清 血清 血清 血清 血清 血清 血清	2.2 1.6 1.7 2.4 2.2 3.1 3.3 5.2	μmol/L μmol/L μmol/L μmol/L μmol/L μmol/L μmol/L μmol/L	2006-05-22 00:00:00 2006-05-15 00:00:00 2006-05-14 00:00:00 2006-05-07 00:00:00 2006-05-04 00:00:00 2006-05-01 00:00:00 2006-04-28 00:00:00 2006-04-14 00:00:00	白蛋白(ALB) 白蛋白(ALB) 白蛋白(ALB) 白蛋白(ALB) 白蛋白(ALB) 白蛋白(ALB) 白蛋白(ALB) 白蛋白(ALB)	血清 血清 血清 血清 血清 血清 血清 血清	31.0 32.3 31.7 31.8 28.9 25.6 25.5 44.3	g/L g/L g/L g/L g/L g/L g/L g/L	2006-05-22 00:00:00 2006-05-15 00:00:00 2006-05-14 00:00:00 2006-05-07 00:00:00 2006-05-04 00:00:00 2006-05-01 00:00:00 2006-04-28 00:00:00 2006-04-14 00:00:00	凝血酶原时间(PT)	血浆
/	/	/	肝功能异常 药物性肝损害					/	/	/	/	/	/	/	/	/	/	/	/	/	/	/	/	/	/	/	/	/	/	/	/	/	/	/	/	/	/	/	/	/	/	/	/	/	/	/	/	/	/
/	/	/	肝功能异常 药物性肝损害					/	/	/	/	/	/	/	/	/	/	/	/	/	/	/	/	/	/	/	/	/	/	/	/	/	/	/	/	/	/	/	/	/	/	/	/	/	/	/	/	/	/
/	/	/	药物性肝损害					/	/	/	/	/	/	/	/	/	/	/	/	/	/	/	/	/	/	/	/	/	/	/	/	/	/	/	/	/	/	/	/	/	/	/	/	/	/	/	/	/	/
64	女	26	间质性肺炎	急性气管-支气管炎(未特指)	J20.905	药物性肝损害 急性气管-支气管炎(未特指) 肝囊肿	K71.901 J20.905 K76.811	谷丙转氨酶(ALT) 谷丙转氨酶(ALT) 谷丙转氨酶(ALT) 谷丙转氨酶(ALT)	血清 血清 血清 血清	74 185 139 181	U/L U/L U/L U/L	2005-12-05 00:00:00 2005-11-28 00:00:00 2005-11-20 00:00:00 2005-11-15 00:00:00	谷草转氨酶(AST) 谷草转氨酶(AST) 谷草转氨酶(AST) 谷草转氨酶(AST)	血清 血清 血清 血清	66 196 107 195	U/L U/L U/L U/L	2005-12-05 00:00:00 2005-11-28 00:00:00 2005-11-20 00:00:00 2005-11-15 00:00:00	碱性磷酸酶(ALP)	血清	91	U/L	2005-12-05 00:00:00	r-谷氨酰转肽酶(γ-GT)	血清	104	U/L	2005-12-05 00:00:00	总胆汁酸(TBA)	血清	10.4	μmol/L	2005-12-05 00:00:00	总胆红素(TBIL) 总胆红素(TBIL) 总胆红素(TBIL) 总胆红素(TBIL)	血清 血清 血清 血清	5.5 11.0 9.9 7.6	μmol/L μmol/L μmol/L μmol/L	2005-12-05 00:00:00 2005-11-28 00:00:00 2005-11-20 00:00:00 2005-11-15 00:00:00	直应胆红素(DBIL) 直应胆红素(DBIL) 直应胆红素(DBIL) 直应胆红素(DBIL)	血清 血清 血清 血清	1.6 4.1 2.8 2.8	μmol/L μmol/L μmol/L μmol/L	2005-12-05 00:00:00 2005-11-28 00:00:00 2005-11-20 00:00:00 2005-11-15 00:00:00	白蛋白(ALB) 白蛋白(ALB) 白蛋白(ALB) 白蛋白(ALB)	血清 血清 血清 血清	42.5 34.8 39.4 38.0	g/L g/L g/L g/L	2005-12-05 00:00:00 2005-11-28 00:00:00 2005-11-20 00:00:00 2005-11-15 00:00:00	/	/
43	男	5	药物性肝损害	药物性肝损害	K71.901	药物性肝损害	K71.901	谷丙转氨酶(ALT) 谷丙转氨酶(ALT)	静脉血 静脉血	55 71	U/L U/L	2009-03-08 00:00:00 2009-03-05 00:00:00	谷草转氨酶(AST) 谷草转氨酶(AST)	静脉血 静脉血	30 85	U/L U/L	2009-03-08 00:00:00 2009-03-05 00:00:00	碱性磷酸酶(ALP) 碱性磷酸酶(ALP)	静脉血 静脉血	70 69	U/L U/L	2009-03-08 00:00:00 2009-03-05 00:00:00	r-谷氨酰转肽酶(γ-GT) r-谷氨酰转肽酶(γ-GT)	静脉血 静脉血	67 74	U/L U/L	2009-03-08 00:00:00 2009-03-05 00:00:00	总胆汁酸(TBA) 总胆汁酸(TBA)	静脉血 静脉血	2.6 3.7	μmol/L μmol/L	2009-03-08 00:00:00 2009-03-05 00:00:00	总胆红素(TBIL) 总胆红素(TBIL)	静脉血 静脉血	11.9 13.7	μmol/L μmol/L	2009-03-08 00:00:00 2009-03-05 00:00:00	直应胆红素(DBIL) 直应胆红素(DBIL)	静脉血 静脉血	2.9 5.5	μmol/L μmol/L	2009-03-08 00:00:00 2009-03-05 00:00:00	白蛋白(ALB) 白蛋白(ALB)	静脉血 静脉血	45.3 39.6	g/L g/L	2009-03-08 00:00:00 2009-03-05 00:00:00	/	/
49	男	/	药物性肝损害					/	/	/	/	/	/	/	/	/	/	/	/	/	/	/	/	/	/	/	/	/	/	/	/	/	/	/	/	/	/	/	/	/	/	/	/	/	/	/	/	/	/
57	女	17	非何杰金淋巴瘤	非何杰金氏淋巴瘤Ⅱ期A(弥漫大B细胞型) 乙型肝炎病毒表面抗原携带者 药物性肝损害	/ Z22.501 K71.901	非何杰金氏淋巴瘤Ⅱ期A(弥漫大B细胞型) 乙型肝炎病毒表面抗原携带者 药物性肝损害 关节炎	/ Z22.501 K71.901 M13.991	谷丙转氨酶(ALT) 谷丙转氨酶(ALT) 谷丙转氨酶(ALT) 谷丙转氨酶(ALT) 谷丙转氨酶(ALT) 谷丙转氨酶(ALT)	血清 血清 血清 血清 血清 血清	45 59 83 105 101 116	U/L U/L U/L U/L U/L U/L	2003-06-12 00:00:00 2003-06-10 00:00:00 2003-06-08 00:00:00 2003-06-04 00:00:00 2003-06-02 00:00:00 2003-05-30 00:00:00	谷草转氨酶(AST) 谷草转氨酶(AST) 谷草转氨酶(AST) 谷草转氨酶(AST) 谷草转氨酶(AST) 谷草转氨酶(AST)	血清 血清 血清 血清 血清 血清	30 35 61 99 79 97	U/L U/L U/L U/L U/L U/L	2003-06-12 00:00:00 2003-06-10 00:00:00 2003-06-08 00:00:00 2003-06-04 00:00:00 2003-06-02 00:00:00 2003-05-30 00:00:00	/	/	/	/	/	/	/	/	/	/	/	/	/	/	/	总胆红素(TBIL) 总胆红素(TBIL) 总胆红素(TBIL) 总胆红素(TBIL) 总胆红素(TBIL)	血清 血清 血清 血清 血清	17.7 12.2 14.9 10.7 10.1	umol/L umol/L umol/L umol/L umol/L	2003-06-12 00:00:00 2003-06-10 00:00:00 2003-06-08 00:00:00 2003-06-04 00:00:00 2003-05-30 00:00:00	直应胆红素(DBIL) 直应胆红素(DBIL) 直应胆红素(DBIL) 直应胆红素(DBIL) 直应胆红素(DBIL)	血清 血清 血清 血清 血清	4.0 3.5 4.1 2.1 1.9	umol/L umol/L umol/L umol/L umol/L	2003-06-12 00:00:00 2003-06-10 00:00:00 2003-06-08 00:00:00 2003-06-04 00:00:00 2003-05-30 00:00:00	血清白蛋白(ALB) 血清白蛋白(ALB) 血清白蛋白(ALB) 血清白蛋白(ALB) 血清白蛋白(ALB)	血清 血清 血清 血清 血清	38.8 35.1 37.7 34.2 36.9	g/L g/L g/L g/L g/L	2003-06-12 00:00:00 2003-06-10 00:00:00 2003-06-08 00:00:00 2003-06-04 00:00:00 2003-05-30 00:00:00	/	/
8	男	46	急性淋巴细胞性白血病	急性淋巴细胞性白血病	C91.001	急性淋巴细胞性白血病 上呼吸道感染 药物性肝损害 窦性心动过速	C91.001 J06.900 K71.901 I49.804	/	/	/	/	/	/	/	/	/	/	/	/	/	/	/	/	/	/	/	/	/	/	/	/	/	/	/	/	/	/	/	/	/	/	/	/	/	/	/	/	/	/
32	男	/	药物性肝损害					丙氨酸氨基转移酶(ALT)	静脉血	56	U/L	2015-05-26 00:00:00	天门冬氨酸氨基转移酶(AST)	静脉血	36	U/L	2015-05-26 00:00:00	/	/	/	/	/	/	/	/	/	/	/	/	/	/	/	总胆红素(TBIL)	静脉血	8.3	μmol/L	2015-05-26 00:00:00	直接胆红素(DBIL)	静脉血	3.4	μmol/L	2015-05-26 00:00:00	白蛋白(ALB)	静脉血	48.9	g/L	2015-05-26 00:00:00	/	/
51	男	71	急性鼻窦炎	急性鼻窦炎	J01.901	肺多发肉芽肿病变 鼻窦炎(未特指) 双耳听力下降 肺部感染(混合性) 休克(低血容量 感染) 急性膀胱炎 前列腺肥大 药物性肝损害 鼻中隔偏曲 韦格纳氏肉芽肿病(坏死性呼吸道肉芽肿病)	/ J32.900 H91.900 J98.402 / N30.001 N40.x00 K71.901 J34.201 /	谷丙转氨酶(ALT) 谷丙转氨酶(ALT) 谷丙转氨酶(ALT) 谷丙转氨酶(ALT) 谷丙转氨酶(ALT) 谷丙转氨酶(ALT) 谷丙转氨酶(ALT) 谷丙转氨酶(ALT) 谷丙转氨酶(ALT) 谷丙转氨酶(ALT) 谷丙转氨酶(ALT) 谷丙转氨酶(ALT) 谷丙转氨酶(ALT) 谷丙转氨酶(ALT) 谷丙转氨酶(ALT) 谷丙转氨酶(ALT) 谷丙转氨酶(ALT) 谷丙转氨酶(ALT) 谷丙转氨酶(ALT)	静脉血 静脉血 静脉血 静脉血 静脉血 静脉血 静脉血 静脉血 静脉血 静脉血 静脉血 静脉血 静脉血 静脉血 静脉血 静脉血 静脉血 静脉血 静脉血	103 142 140 128 249 904 358 463 564 389 475 382 317 305 242 179 148 149 35	U/L U/L U/L U/L U/L U/L U/L U/L U/L U/L U/L U/L U/L U/L U/L U/L U/L U/L U/L	2010-11-29 00:00:00 2010-11-26 00:00:00 2010-11-24 00:00:00 2010-11-21 00:00:00 2010-11-14 00:00:00 2010-11-08 00:00:00 2010-11-03 00:00:00 2010-10-31 00:00:00 2010-10-28 00:00:00 2010-10-24 00:00:00 2010-10-21 00:00:00 2010-10-19 00:00:00 2010-10-16 00:00:00 2010-10-15 00:00:00 2010-10-14 00:00:00 2010-10-13 00:00:00 2010-10-10 00:00:00 2010-10-04 00:00:00 2010-09-21 00:00:00	谷草转氨酶(AST) 谷草转氨酶(AST) 谷草转氨酶(AST) 谷草转氨酶(AST) 谷草转氨酶(AST) 谷草转氨酶(AST) 谷草转氨酶(AST) 谷草转氨酶(AST) 谷草转氨酶(AST) 谷草转氨酶(AST) 谷草转氨酶(AST) 谷草转氨酶(AST) 谷草转氨酶(AST) 谷草转氨酶(AST) 谷草转氨酶(AST) 谷草转氨酶(AST) 谷草转氨酶(AST) 谷草转氨酶(AST) 谷草转氨酶(AST)	静脉血 静脉血 静脉血 静脉血 静脉血 静脉血 静脉血 静脉血 静脉血 静脉血 静脉血 静脉血 静脉血 静脉血 静脉血 静脉血 静脉血 静脉血 静脉血	61 90 86 99 129 736 136 181 335 120 191 182 202 196 126 90 128 105 44	U/L U/L U/L U/L U/L U/L U/L U/L U/L U/L U/L U/L U/L U/L U/L U/L U/L U/L U/L	2010-11-29 00:00:00 2010-11-26 00:00:00 2010-11-24 00:00:00 2010-11-21 00:00:00 2010-11-14 00:00:00 2010-11-08 00:00:00 2010-11-03 00:00:00 2010-10-31 00:00:00 2010-10-28 00:00:00 2010-10-24 00:00:00 2010-10-21 00:00:00 2010-10-19 00:00:00 2010-10-16 00:00:00 2010-10-15 00:00:00 2010-10-14 00:00:00 2010-10-13 00:00:00 2010-10-10 00:00:00 2010-10-04 00:00:00 2010-09-21 00:00:00	/	/	/	/	/	/	/	/	/	/	/	/	/	/	/	总胆红素(TBIL) 总胆红素(TBIL) 总胆红素(TBIL) 总胆红素(TBIL) 总胆红素(TBIL) 总胆红素(TBIL) 总胆红素(TBIL) 总胆红素(TBIL) 总胆红素(TBIL) 总胆红素(TBIL) 总胆红素(TBIL) 总胆红素(TBIL) 总胆红素(TBIL) 总胆红素(TBIL) 总胆红素(TBIL) 总胆红素(TBIL) 总胆红素(TBIL) 总胆红素(TBIL) 总胆红素(TBIL)	静脉血 静脉血 静脉血 静脉血 静脉血 静脉血 静脉血 静脉血 静脉血 静脉血 静脉血 静脉血 静脉血 静脉血 静脉血 静脉血 静脉血 静脉血 静脉血	8.4 6.3 6.3 7.1 10.3 13.8 12.2 11.4 11.1 9.3 10.5 9.8 6.8 8.7 7.3 6.0 9.5 6.3 4.3	μmol/L μmol/L μmol/L μmol/L μmol/L μmol/L μmol/L μmol/L μmol/L μmol/L μmol/L μmol/L μmol/L μmol/L μmol/L μmol/L μmol/L μmol/L μmol/L	2010-11-29 00:00:00 2010-11-26 00:00:00 2010-11-24 00:00:00 2010-11-21 00:00:00 2010-11-14 00:00:00 2010-11-08 00:00:00 2010-11-03 00:00:00 2010-10-31 00:00:00 2010-10-28 00:00:00 2010-10-24 00:00:00 2010-10-21 00:00:00 2010-10-19 00:00:00 2010-10-16 00:00:00 2010-10-15 00:00:00 2010-10-14 00:00:00 2010-10-13 00:00:00 2010-10-10 00:00:00 2010-10-04 00:00:00 2010-09-21 00:00:00	直应胆红素(DBIL) 直应胆红素(DBIL) 直应胆红素(DBIL) 直应胆红素(DBIL) 直应胆红素(DBIL) 直应胆红素(DBIL) 直应胆红素(DBIL) 直应胆红素(DBIL) 直应胆红素(DBIL) 直应胆红素(DBIL) 直应胆红素(DBIL) 直应胆红素(DBIL) 直应胆红素(DBIL) 直应胆红素(DBIL) 直应胆红素(DBIL) 直应胆红素(DBIL) 直应胆红素(DBIL) 直应胆红素(DBIL) 直应胆红素(DBIL)	静脉血 静脉血 静脉血 静脉血 静脉血 静脉血 静脉血 静脉血 静脉血 静脉血 静脉血 静脉血 静脉血 静脉血 静脉血 静脉血 静脉血 静脉血 静脉血	2.7 2.5 2.4 3.0 3.9 6.5 6.4 5.7 5.1 4.3 5.4 4.2 3.2 4.0 3.9 2.6 4.2 2.5 1.8	μmol/L μmol/L μmol/L μmol/L μmol/L μmol/L μmol/L μmol/L μmol/L μmol/L μmol/L μmol/L μmol/L μmol/L μmol/L μmol/L μmol/L μmol/L μmol/L	2010-11-29 00:00:00 2010-11-26 00:00:00 2010-11-24 00:00:00 2010-11-21 00:00:00 2010-11-14 00:00:00 2010-11-08 00:00:00 2010-11-03 00:00:00 2010-10-31 00:00:00 2010-10-28 00:00:00 2010-10-24 00:00:00 2010-10-21 00:00:00 2010-10-19 00:00:00 2010-10-16 00:00:00 2010-10-15 00:00:00 2010-10-14 00:00:00 2010-10-13 00:00:00 2010-10-10 00:00:00 2010-10-04 00:00:00 2010-09-21 00:00:00	白蛋白(ALB) 白蛋白(ALB) 白蛋白(ALB) 白蛋白(ALB) 白蛋白(ALB) 白蛋白(ALB) 白蛋白(ALB) 白蛋白(ALB) 白蛋白(ALB) 白蛋白(ALB) 白蛋白(ALB) 白蛋白(ALB) 白蛋白(ALB) 白蛋白(ALB) 白蛋白(ALB) 白蛋白(ALB) 白蛋白(ALB) 白蛋白(ALB) 白蛋白(ALB)	静脉血 静脉血 静脉血 静脉血 静脉血 静脉血 静脉血 静脉血 静脉血 静脉血 静脉血 静脉血 静脉血 静脉血 静脉血 静脉血 静脉血 静脉血 静脉血	32.5 27.8 27.8 27.3 26.1 24.9 25.7 27.9 29.5 27.0 24.6 21.8 24.9 19.7 21.4 23.1 25.3 28.6 27.0	g/L g/L g/L g/L g/L g/L g/L g/L g/L g/L g/L g/L g/L g/L g/L g/L g/L g/L g/L	2010-11-29 00:00:00 2010-11-26 00:00:00 2010-11-24 00:00:00 2010-11-21 00:00:00 2010-11-14 00:00:00 2010-11-08 00:00:00 2010-11-03 00:00:00 2010-10-31 00:00:00 2010-10-28 00:00:00 2010-10-24 00:00:00 2010-10-21 00:00:00 2010-10-19 00:00:00 2010-10-16 00:00:00 2010-10-15 00:00:00 2010-10-14 00:00:00 2010-10-13 00:00:00 2010-10-10 00:00:00 2010-10-04 00:00:00 2010-09-21 00:00:00	血浆凝血酶原时间测定(PT) 血浆凝血酶原时间测定(PT)	静脉血 静脉血
64	男	22	急性非淋巴细胞白血病	急性单核细胞白血病 CR	/	急性单核细胞性白血病 CR 肺部真菌感染 主动脉硬化 药物性肝损害 2型糖尿病 粒细胞缺乏症	/ B49.x14+J99.8* I70.000 K71.901 E11.901 D70.x00	谷丙转氨酶(ALT) 谷丙转氨酶(ALT) 谷丙转氨酶(ALT) 谷丙转氨酶(ALT)	静脉血 静脉血 静脉血 静脉血	29 35 44 80	U/L U/L U/L U/L	2009-07-13 00:00:00 2009-07-06 00:00:00 2009-07-02 00:00:00 2009-06-26 00:00:00	谷草转氨酶(AST) 谷草转氨酶(AST)	静脉血 静脉血	39 45	U/L U/L	2009-07-06 00:00:00 2009-06-26 00:00:00	/	/	/	/	/	/	/	/	/	/	/	/	/	/	/	总胆红素(TBIL)	静脉血	7.0	μmol/L	2009-06-26 00:00:00	直应胆红素(DBIL)	静脉血	0.8	μmol/L	2009-06-26 00:00:00	白蛋白(ALB)	静脉血	40.3	g/L	2009-06-26 00:00:00	/	/
64	男	23	急性单核细胞白血病	急性单核细胞白血病	C93.006	急性单核细胞白血病 CR 肺部真菌感染 主动脉硬化 药物性肝损害 2型糖尿病 粒细胞缺乏症 上呼吸道感染	/ B49.x14+J99.8* I70.000 K71.901 E11.901 D70.x00 J06.900	谷丙转氨酶(ALT) 谷丙转氨酶(ALT) 谷丙转氨酶(ALT) 谷丙转氨酶(ALT) 谷丙转氨酶(ALT) 谷丙转氨酶(ALT) 谷丙转氨酶(ALT) 谷丙转氨酶(ALT) 谷丙转氨酶(ALT)	静脉血 静脉血 静脉血 静脉血 静脉血 静脉血 静脉血 静脉血 静脉血	34 33 27 50 53 89 99 99 99	U/L U/L U/L U/L U/L U/L U/L U/L U/L	2009-05-24 00:00:00 2009-05-21 00:00:00 2009-05-17 00:00:00 2009-05-13 00:00:00 2009-05-11 00:00:00 2009-05-08 00:00:00 2009-05-04 00:00:00 2009-05-04 00:00:00 2009-05-04 00:00:00	谷草转氨酶(AST) 谷草转氨酶(AST) 谷草转氨酶(AST) 谷草转氨酶(AST) 谷草转氨酶(AST)	静脉血 静脉血 静脉血 静脉血 静脉血	25 52 63 63 63	U/L U/L U/L U/L U/L	2009-05-24 00:00:00 2009-05-08 00:00:00 2009-05-04 00:00:00 2009-05-04 00:00:00 2009-05-04 00:00:00	/	/	/	/	/	/	/	/	/	/	/	/	/	/	/	总胆红素(TBIL) 总胆红素(TBIL) 总胆红素(TBIL) 总胆红素(TBIL) 总胆红素(TBIL)	静脉血 静脉血 静脉血 静脉血 静脉血	3.8 10.8 5.3 5.3 5.3	μmol/L μmol/L μmol/L μmol/L μmol/L	2009-05-24 00:00:00 2009-05-08 00:00:00 2009-05-04 00:00:00 2009-05-04 00:00:00 2009-05-04 00:00:00	直应胆红素(DBIL) 直应胆红素(DBIL) 直应胆红素(DBIL) 直应胆红素(DBIL) 直应胆红素(DBIL)	静脉血 静脉血 静脉血 静脉血 静脉血	1.4 2.0 1.2 1.2 1.2	μmol/L μmol/L μmol/L μmol/L μmol/L	2009-05-24 00:00:00 2009-05-08 00:00:00 2009-05-04 00:00:00 2009-05-04 00:00:00 2009-05-04 00:00:00	白蛋白(ALB) 白蛋白(ALB) 白蛋白(ALB) 白蛋白(ALB) 白蛋白(ALB)	静脉血 静脉血 静脉血 静脉血 静脉血	35.0 36.6 38.1 38.1 38.1	g/L g/L g/L g/L g/L	2009-05-24 00:00:00 2009-05-08 00:00:00 2009-05-04 00:00:00 2009-05-04 00:00:00 2009-05-04 00:00:00	/	/
63	男	22	急性非淋巴细胞白血病	急性单核细胞白血病(M5)(C93.0)	C93.001	急性单核细胞白血病(M5)(C93.0) 肺部真菌感染 主动脉硬化 粒细胞缺乏症 药物性肝损害	C93.001 B49.x14+J99.8* I70.000 D70.x00 K71.901	谷丙转氨酶(ALT) 谷丙转氨酶(ALT) 谷丙转氨酶(ALT) 谷丙转氨酶(ALT) 谷丙转氨酶(ALT)	静脉血 静脉血 静脉血 静脉血 静脉血	61 61 81 57 86	U/L U/L U/L U/L U/L	2009-04-07 00:00:00 2009-04-05 00:00:00 2009-03-31 00:00:00 2009-03-28 00:00:00 2009-03-23 00:00:00	谷草转氨酶(AST) 谷草转氨酶(AST) 谷草转氨酶(AST) 谷草转氨酶(AST)	静脉血 静脉血 静脉血 静脉血	42 43 73 92	U/L U/L U/L U/L	2009-04-07 00:00:00 2009-04-05 00:00:00 2009-03-31 00:00:00 2009-03-23 00:00:00	/	/	/	/	/	/	/	/	/	/	/	/	/	/	/	总胆红素(TBIL) 总胆红素(TBIL) 总胆红素(TBIL) 总胆红素(TBIL)	静脉血 静脉血 静脉血 静脉血	5.4 6.0 8.7 6.7	μmol/L μmol/L μmol/L μmol/L	2009-04-07 00:00:00 2009-04-05 00:00:00 2009-03-31 00:00:00 2009-03-23 00:00:00	直应胆红素(DBIL) 直应胆红素(DBIL) 直应胆红素(DBIL) 直应胆红素(DBIL)	静脉血 静脉血 静脉血 静脉血	1.6 1.9 2.6 1.8	μmol/L μmol/L μmol/L μmol/L	2009-04-07 00:00:00 2009-04-05 00:00:00 2009-03-31 00:00:00 2009-03-23 00:00:00	白蛋白(ALB) 白蛋白(ALB) 白蛋白(ALB) 白蛋白(ALB)	静脉血 静脉血 静脉血 静脉血	39.7 41.8 38.3 42.7	g/L g/L g/L g/L	2009-04-07 00:00:00 2009-04-05 00:00:00 2009-03-31 00:00:00 2009-03-23 00:00:00	/	/
63	男	20	急性非淋巴细胞白血病	急性单核细胞白血病(M5)(C93.0)	C93.001	急性单核细胞白血病(M5)(C93.0) 肺部真菌感染 主动脉硬化 药物性肝损害 粒细胞缺乏症 慢性肾功能不全	C93.001 B49.x14+J99.8* I70.000 K71.901 D70.x00 N18.905	谷丙转氨酶(ALT) 谷丙转氨酶(ALT) 谷丙转氨酶(ALT) 谷丙转氨酶(ALT)	静脉血 静脉血 静脉血 静脉血	35 38 36 64	U/L U/L U/L U/L	2009-02-22 00:00:00 2009-02-19 00:00:00 2009-02-13 00:00:00 2009-02-10 00:00:00	谷草转氨酶(AST) 谷草转氨酶(AST) 谷草转氨酶(AST) 谷草转氨酶(AST)	静脉血 静脉血 静脉血 静脉血	35 36 35 50	U/L U/L U/L U/L	2009-02-22 00:00:00 2009-02-19 00:00:00 2009-02-13 00:00:00 2009-02-10 00:00:00	/	/	/	/	/	/	/	/	/	/	/	/	/	/	/	总胆红素(TBIL) 总胆红素(TBIL) 总胆红素(TBIL) 总胆红素(TBIL)	静脉血 静脉血 静脉血 静脉血	6.1 7.3 7.4 3.0	μmol/L μmol/L μmol/L μmol/L	2009-02-22 00:00:00 2009-02-19 00:00:00 2009-02-13 00:00:00 2009-02-10 00:00:00	直应胆红素(DBIL) 直应胆红素(DBIL) 直应胆红素(DBIL) 直应胆红素(DBIL)	静脉血 静脉血 静脉血 静脉血	2.0 2.5 1.9 0.9	μmol/L μmol/L μmol/L μmol/L	2009-02-22 00:00:00 2009-02-19 00:00:00 2009-02-13 00:00:00 2009-02-10 00:00:00	白蛋白(ALB) 白蛋白(ALB) 白蛋白(ALB) 白蛋白(ALB)	静脉血 静脉血 静脉血 静脉血	40.1 37.5 36.5 43.9	g/L g/L g/L g/L	2009-02-22 00:00:00 2009-02-19 00:00:00 2009-02-13 00:00:00 2009-02-10 00:00:00	/	/
63	男	22	急性白血病	急性单核细胞性白血病	C93.006	急性单核细胞性白血病 肺部真菌感染 主动脉硬化 药物性肝损害 上呼吸道感染 粒细胞缺乏症	C93.006 B49.x14+J99.8* I70.000 K71.901 J06.900 D70.x00	谷丙转氨酶(ALT) 谷丙转氨酶(ALT) 谷丙转氨酶(ALT) 谷丙转氨酶(ALT) 谷丙转氨酶(ALT)	静脉血 静脉血 静脉血 静脉血 静脉血	42 74 135 92 48	U/L U/L U/L U/L U/L	2009-01-22 00:00:00 2009-01-17 00:00:00 2009-01-14 00:00:00 2009-01-09 00:00:00 2009-01-02 00:00:00	谷草转氨酶(AST) 谷草转氨酶(AST) 谷草转氨酶(AST) 谷草转氨酶(AST)	静脉血 静脉血 静脉血 静脉血	20 83 69 45	U/L U/L U/L U/L	2009-01-17 00:00:00 2009-01-14 00:00:00 2009-01-09 00:00:00 2009-01-02 00:00:00	/	/	/	/	/	/	/	/	/	/	/	/	/	/	/	总胆红素(TBIL) 总胆红素(TBIL) 总胆红素(TBIL) 总胆红素(TBIL)	静脉血 静脉血 静脉血 静脉血	8.3 9.3 13.7 4.0	μmol/L μmol/L μmol/L μmol/L	2009-01-17 00:00:00 2009-01-14 00:00:00 2009-01-09 00:00:00 2009-01-02 00:00:00	直应胆红素(DBIL) 直应胆红素(DBIL) 直应胆红素(DBIL) 直应胆红素(DBIL)	静脉血 静脉血 静脉血 静脉血	2.5 3.0 4.1 1.2	μmol/L μmol/L μmol/L μmol/L	2009-01-17 00:00:00 2009-01-14 00:00:00 2009-01-09 00:00:00 2009-01-02 00:00:00	白蛋白(ALB) 白蛋白(ALB) 白蛋白(ALB) 白蛋白(ALB)	静脉血 静脉血 静脉血 静脉血	39.4 39.2 40.4 38.7	g/L g/L g/L g/L	2009-01-17 00:00:00 2009-01-14 00:00:00 2009-01-09 00:00:00 2009-01-02 00:00:00	/	/
77	男	58	慢性粒细胞性白血病	慢性粒细胞性白血病 陈旧性肺结核	C92.101 B90.901	慢性粒细胞性白血病 肺结核 药物性肝损害 上呼吸道感染	C92.101 A16.202 K71.901 J06.900	谷丙转氨酶(ALT) 谷丙转氨酶(ALT) 谷丙转氨酶(ALT) 谷丙转氨酶(ALT) 谷丙转氨酶(ALT) 谷丙转氨酶(ALT) 谷丙转氨酶(ALT) 谷丙转氨酶(ALT) 谷丙转氨酶(ALT) 谷丙转氨酶(ALT) 谷丙转氨酶(ALT)	se se se se se se se se se se se	23 16 80 294 254 150 57 138 133 40 20	U/L U/L U/L U/L U/L U/L U/L U/L U/L U/L U/L	2004-02-03 00:00:00 2004-01-27 00:00:00 2004-01-21 00:00:00 2004-01-17 00:00:00 2004-01-13 00:00:00 2004-01-09 00:00:00 2004-01-03 00:00:00 2003-12-30 00:00:00 2003-12-26 00:00:00 2003-12-20 00:00:00 2003-12-17 00:00:00	谷草转氨酶(AST) 谷草转氨酶(AST) 谷草转氨酶(AST) 谷草转氨酶(AST) 谷草转氨酶(AST) 谷草转氨酶(AST) 谷草转氨酶(AST) 谷草转氨酶(AST) 谷草转氨酶(AST) 谷草转氨酶(AST) 谷草转氨酶(AST)	se se se se se se se se se se se	56 25 32 162 375 385 39 132 194 51 24	U/L U/L U/L U/L U/L U/L U/L U/L U/L U/L U/L	2004-02-03 00:00:00 2004-01-27 00:00:00 2004-01-21 00:00:00 2004-01-17 00:00:00 2004-01-13 00:00:00 2004-01-09 00:00:00 2004-01-03 00:00:00 2003-12-30 00:00:00 2003-12-26 00:00:00 2003-12-20 00:00:00 2003-12-17 00:00:00	/	/	/	/	/	/	/	/	/	/	/	/	/	/	/	总胆红素(TBIL) 总胆红素(TBIL) 总胆红素(TBIL) 总胆红素(TBIL) 总胆红素(TBIL) 总胆红素(TBIL) 总胆红素(TBIL) 总胆红素(TBIL) 总胆红素(TBIL) 总胆红素(TBIL) 总胆红素(TBIL)	se se se se se se se se se se se	16.9 15.6 17.6 11.8 35.3 7.5 6.0 7.8 10.1 11.4 5.1	umol/L umol/L umol/L umol/L umol/L umol/L umol/L umol/L umol/L umol/L umol/L	2004-02-03 00:00:00 2004-01-27 00:00:00 2004-01-21 00:00:00 2004-01-17 00:00:00 2004-01-13 00:00:00 2004-01-09 00:00:00 2004-01-03 00:00:00 2003-12-30 00:00:00 2003-12-26 00:00:00 2003-12-20 00:00:00 2003-12-17 00:00:00	直应胆红素(DBIL) 直应胆红素(DBIL) 直应胆红素(DBIL) 直应胆红素(DBIL) 直应胆红素(DBIL) 直应胆红素(DBIL) 直应胆红素(DBIL) 直应胆红素(DBIL) 直应胆红素(DBIL) 直应胆红素(DBIL) 直应胆红素(DBIL)	se se se se se se se se se se se	9.7 11.3 8.5 5.1 15.7 2.1 0.9 1.7 2.7 2.4 1.4	umol/L umol/L umol/L umol/L umol/L umol/L umol/L umol/L umol/L umol/L umol/L	2004-02-03 00:00:00 2004-01-27 00:00:00 2004-01-21 00:00:00 2004-01-17 00:00:00 2004-01-13 00:00:00 2004-01-09 00:00:00 2004-01-03 00:00:00 2003-12-30 00:00:00 2003-12-26 00:00:00 2003-12-20 00:00:00 2003-12-17 00:00:00	白蛋白(ALB) 白蛋白(ALB) 白蛋白(ALB) 白蛋白(ALB) 白蛋白(ALB) 白蛋白(ALB) 白蛋白(ALB) 白蛋白(ALB) 白蛋白(ALB) 白蛋白(ALB) 白蛋白(ALB)	se se se se se se se se se se se	31.5 44.7 29.4 31.2 35.2 34.9 33.0 31.0 47.6 37.2 35.9	g/L g/L g/L g/L g/L g/L g/L g/L g/L g/L g/L	2004-02-03 00:00:00 2004-01-27 00:00:00 2004-01-21 00:00:00 2004-01-17 00:00:00 2004-01-13 00:00:00 2004-01-09 00:00:00 2004-01-03 00:00:00 2003-12-30 00:00:00 2003-12-26 00:00:00 2003-12-20 00:00:00 2003-12-17 00:00:00	/	/
7	男	42	横纹肌肉瘤	横纹肌肉瘤	C49.903	横纹肌肉瘤(胚胎型、III期、复发) 口腔口疮 败血症 药物性肝损害	/ / A41.901 K71.901	/	/	/	/	/	/	/	/	/	/	/	/	/	/	/	/	/	/	/	/	/	/	/	/	/	/	/	/	/	/	/	/	/	/	/	/	/	/	/	/	/	/
21	男	21	急性髓系白血病 伴t (8,21) AML-ETO	急性髓系白血病 伴t (8,21) AML-ETO	/	急性髓系白血病 伴t (8,21) AML-ETO 恶性肿瘤维持性化学治疗 预激综合征 化疗后骨髓抑制 败血症(大肠埃希菌) 药物性肝损害 脓毒血症 感染性休克 右侧腋静脉血栓 偶发房性早搏	/ Z51.103 I45.602 D61.101 A41.511 K71.901 A41.902 R57.200 / I49.101	丙氨酸氨基转移酶 ALT 丙氨酸氨基转移酶 ALT 丙氨酸氨基转移酶 ALT 丙氨酸氨基转移酶 ALT	静脉血 静脉血 静脉血 静脉血	33 60 111 43	U/L U/L U/L U/L	2018-06-11 00:00:00 2018-06-01 00:00:00 2018-05-29 00:00:00 2018-05-23 00:00:00	天门冬氨酸氨基转移酶 AST 天门冬氨酸氨基转移酶 AST 天门冬氨酸氨基转移酶 AST 天门冬氨酸氨基转移酶 AST 天门冬氨酸氨基转移酶 AST	静脉血 静脉血 静脉血 静脉血 静脉血	24 12 13 29 25	U/L U/L U/L U/L U/L	2018-06-11 00:00:00 2018-06-03 00:00:00 2018-06-01 00:00:00 2018-05-29 00:00:00 2018-05-23 00:00:00	/	/	/	/	/	/	/	/	/	/	/	/	/	/	/	总胆红素 TBIL 总胆红素 TBIL 总胆红素 TBIL 总胆红素 TBIL	静脉血 静脉血 静脉血 静脉血	4.2 12.8 12.9 3.2	μmol/L μmol/L μmol/L μmol/L	2018-06-11 00:00:00 2018-06-01 00:00:00 2018-05-29 00:00:00 2018-05-23 00:00:00	直接胆红素 DBIL 直接胆红素 DBIL 直接胆红素 DBIL 直接胆红素 DBIL	静脉血 静脉血 静脉血 静脉血	2.2 3.8 5.2 1.9	μmol/L μmol/L μmol/L μmol/L	2018-06-11 00:00:00 2018-06-01 00:00:00 2018-05-29 00:00:00 2018-05-23 00:00:00	白蛋白 ALB 白蛋白 ALB 白蛋白 ALB 白蛋白 ALB	静脉血 静脉血 静脉血 静脉血	38.1 38.5 39.5 40.0	g/L g/L g/L g/L	2018-06-11 00:00:00 2018-06-01 00:00:00 2018-05-29 00:00:00 2018-05-23 00:00:00	血浆凝血酶原时间测定 PT 血浆凝血酶原时间测定 PT 血浆凝血酶原时间测定 PT 血浆凝血酶原时间测定 PT	静脉血 静脉血 静脉血 静脉血
58	男	17	急性淋巴细胞白血病	急性普通B细胞性淋巴细胞白血病(BCR-ABL) 糖尿病 肺部感染	/ E14.901 J98.402	急性普通型B细胞性淋巴细胞白血病(BCR-ABL) 糖尿病 肺部感染 冠状动脉粥样硬化 脂肪肝 药物性肝损害 双肾结石 胆囊结石伴慢性胆囊炎/胆囊多发息肉 胆囊息肉 末梢神经炎	/ E14.901 J98.402 I25.102 K76.001 K71.901 N20.005 K82.808 K80.102 K82.808 G62.902	谷丙转氨酶(ALT) 谷丙转氨酶(ALT) 谷丙转氨酶(ALT) 谷丙转氨酶(ALT) 谷丙转氨酶(ALT) 谷丙转氨酶(ALT) 谷丙转氨酶(ALT)	静脉血 静脉血 静脉血 静脉血 静脉血 静脉血 静脉血	20 35 23 30.2 40 36.8 46.7	U/L U/L U/L U/L U/L U/L U/L	2013-01-31 00:00:00 2013-01-29 00:00:00 2013-01-26 00:00:00 2013-01-23 00:00:00 2013-01-20 00:00:00 2013-01-18 00:00:00 2013-01-16 00:00:00	谷草转氨酶(AST) 谷草转氨酶(AST) 谷草转氨酶(AST) 谷草转氨酶(AST) 谷草转氨酶(AST) 谷草转氨酶(AST) 谷草转氨酶(AST)	静脉血 静脉血 静脉血 静脉血 静脉血 静脉血 静脉血	9 17 12 15.1 34 20.4 34.8	U/L U/L U/L U/L U/L U/L U/L	2013-01-31 00:00:00 2013-01-29 00:00:00 2013-01-26 00:00:00 2013-01-23 00:00:00 2013-01-20 00:00:00 2013-01-18 00:00:00 2013-01-16 00:00:00	碱性磷酸酶(ALP) 碱性磷酸酶(ALP)	静脉血 血清	47 60.4	U/L U/L	2013-01-26 00:00:00 2013-01-24 08:42:43	r-谷氨酰转肽酶(γ-GT) r-谷氨酰转肽酶(γ-GT)	静脉血 血清	42 53.4	U/L U/L	2013-01-26 00:00:00 2013-01-24 08:42:43	总胆汁酸(TBA) 总胆汁酸(TBA)	静脉血 血清	17.9 7.1	μmol/L μmol/L	2013-01-26 00:00:00 2013-01-24 08:42:43	总胆红素(TBIL) 总胆红素(TBIL) 总胆红素(TBIL) 总胆红素(TBIL) 总胆红素(TBIL) 总胆红素(TBIL) 总胆红素(TBIL)	静脉血 静脉血 静脉血 静脉血 静脉血 静脉血 静脉血	15.3 10.6 13.9 17.4 21.5 12.0 12.9	μmol/L μmol/L μmol/L μmol/L μmol/L μmol/L μmol/L	2013-01-31 00:00:00 2013-01-29 00:00:00 2013-01-26 00:00:00 2013-01-23 00:00:00 2013-01-20 00:00:00 2013-01-18 00:00:00 2013-01-16 00:00:00	直接胆红素(DBIL) 直接胆红素(DBIL) 直接胆红素(DBIL) 直接胆红素(DBIL) 直接胆红素(DBIL) 直接胆红素(DBIL) 直接胆红素(DBIL)	静脉血 静脉血 静脉血 静脉血 静脉血 静脉血 静脉血	3.4 2.4 3.0 8.2 3.2 2.9 3.1	μmol/L μmol/L μmol/L μmol/L μmol/L μmol/L μmol/L	2013-01-31 00:00:00 2013-01-29 00:00:00 2013-01-26 00:00:00 2013-01-23 00:00:00 2013-01-20 00:00:00 2013-01-18 00:00:00 2013-01-16 00:00:00	白蛋白(ALB) 白蛋白(ALB) 白蛋白(ALB) 白蛋白(ALB) 白蛋白(ALB) 白蛋白(ALB) 白蛋白(ALB)	静脉血 静脉血 静脉血 静脉血 静脉血 静脉血 静脉血	27.8 32.6 31.6 37.9 32.3 33.1 32.6	g/L g/L g/L g/L g/L g/L g/L	2013-01-31 00:00:00 2013-01-29 00:00:00 2013-01-26 00:00:00 2013-01-23 00:00:00 2013-01-20 00:00:00 2013-01-18 00:00:00 2013-01-16 00:00:00	血浆凝血酶原时间测定(PT) 血浆凝血酶原时间测定(PT) 血浆凝血酶原时间测定(PT) 血浆凝血酶原时间测定(PT) 血浆凝血酶原时间测定(PT)	静脉血 静脉血 静脉血 静脉血 静脉血
61	女	2	慢性乙型病毒性肝炎	慢性重型乙型病毒性肝炎	B18.105	慢性重型乙型病毒性肝炎 急性肝衰竭 肝昏迷(肝性脑病) 药物性肝损害 皮肌炎	B18.105 K72.001 K72.903 K71.901 M33.101	/	/	/	/	/	/	/	/	/	/	/	/	/	/	/	/	/	/	/	/	/	/	/	/	/	/	/	/	/	/	/	/	/	/	/	/	/	/	/	/	血浆凝血酶原时间测定(PT)	血浆
56	男	17	肾移植术后	同种异体肾移植术后 药物性肝损害	Z94.002 K71.901	同种异体肾移植术后 药物性肝损害	Z94.002 K71.901	谷丙转氨酶(ALT) 谷丙转氨酶(ALT) 谷丙转氨酶(ALT) 谷丙转氨酶(ALT)	bl bl bl bl	65 85 201 180	U/L U/L U/L U/L	2005-09-27 00:00:00 2005-09-25 00:00:00 2005-09-20 00:00:00 2005-09-18 00:00:00	/	/	/	/	/	/	/	/	/	/	/	/	/	/	/	/	/	/	/	/	总胆红素(TBIL) 总胆红素(TBIL) 总胆红素(TBIL) 总胆红素(TBIL)	bl bl bl bl	9.9 8.5 15.5 16.4	μmol/L μmol/L μmol/L μmol/L	2005-09-27 00:00:00 2005-09-25 00:00:00 2005-09-20 00:00:00 2005-09-18 00:00:00	直应胆红素(DBIL) 直应胆红素(DBIL) 直应胆红素(DBIL) 直应胆红素(DBIL)	bl bl bl bl	4.3 4.4 8.5 6.9	μmol/L μmol/L μmol/L μmol/L	2005-09-27 00:00:00 2005-09-25 00:00:00 2005-09-20 00:00:00 2005-09-18 00:00:00	白蛋白(ALB) 白蛋白(ALB) 白蛋白(ALB) 白蛋白(ALB)	bl bl bl bl	36.2 39.2 43.0 39.6	g/L g/L g/L g/L	2005-09-27 00:00:00 2005-09-25 00:00:00 2005-09-20 00:00:00 2005-09-18 00:00:00	/	/
29	男	7	肝损害	继发性糖尿病 药物性肝损害 肾移植术后	E13.902 K71.901 Z94.002	药物性肝损害 继发性糖尿病 肾移植术后 高血压Ⅲ	K71.901 E13.902 Z94.002 I10.x05	/	/	/	/	/	谷草转氨酶(AST)	se	106	U/L	2004-05-01 00:00:00	/	/	/	/	/	/	/	/	/	/	/	/	/	/	/	/	/	/	/	/	/	/	/	/	/	/	/	/	/	/	/	/
32	男	62	急性非淋巴细胞白血病	急性非淋巴细胞型白血病M2a型	C95.000	急性非淋巴细胞型白血病M2a型 药物性肝损害	C95.000 K71.901	谷丙转氨酶(ALT) 谷丙转氨酶(ALT) 谷丙转氨酶(ALT) 谷丙转氨酶(ALT) 谷丙转氨酶(ALT) 谷丙转氨酶(ALT) 谷丙转氨酶(ALT) 谷丙转氨酶(ALT) 谷丙转氨酶(ALT) 谷丙转氨酶(ALT) 谷丙转氨酶(ALT) 谷丙转氨酶(ALT) 谷丙转氨酶(ALT) 谷丙转氨酶(ALT) 谷丙转氨酶(ALT) 谷丙转氨酶(ALT) 谷丙转氨酶(ALT)	血清 血清 血清 血清 血清 血清 血清 血清 血清 血清 血清 血清 血清 血清 血清 血清 血清	96 115 91 94 96 112 132 160 143 153 180 229 219 261 231 253 399	U/L U/L U/L U/L U/L U/L U/L U/L U/L U/L U/L U/L U/L U/L U/L U/L U/L	2003-07-14 00:00:00 2003-07-12 00:00:00 2003-07-07 00:00:00 2003-07-02 00:00:00 2003-06-28 00:00:00 2003-06-25 00:00:00 2003-06-21 00:00:00 2003-06-19 00:00:00 2003-06-16 00:00:00 2003-06-12 00:00:00 2003-06-09 00:00:00 2003-06-06 00:00:00 2003-06-02 00:00:00 2003-05-30 00:00:00 2003-05-26 00:00:00 2003-05-22 00:00:00 2003-05-16 00:00:00	谷草转氨酶(AST) 谷草转氨酶(AST) 谷草转氨酶(AST) 谷草转氨酶(AST) 谷草转氨酶(AST) 谷草转氨酶(AST) 谷草转氨酶(AST) 谷草转氨酶(AST) 谷草转氨酶(AST) 谷草转氨酶(AST) 谷草转氨酶(AST) 谷草转氨酶(AST) 谷草转氨酶(AST) 谷草转氨酶(AST) 谷草转氨酶(AST) 谷草转氨酶(AST) 谷草转氨酶(AST)	血清 血清 血清 血清 血清 血清 血清 血清 血清 血清 血清 血清 血清 血清 血清 血清 血清	61 70 118 64 73 126 77 106 72 72 81 127 105 123 121 127 196	U/L U/L U/L U/L U/L U/L U/L U/L U/L U/L U/L U/L U/L U/L U/L U/L U/L	2003-07-14 00:00:00 2003-07-12 00:00:00 2003-07-07 00:00:00 2003-07-02 00:00:00 2003-06-28 00:00:00 2003-06-25 00:00:00 2003-06-21 00:00:00 2003-06-19 00:00:00 2003-06-16 00:00:00 2003-06-12 00:00:00 2003-06-09 00:00:00 2003-06-06 00:00:00 2003-06-02 00:00:00 2003-05-30 00:00:00 2003-05-26 00:00:00 2003-05-22 00:00:00 2003-05-16 00:00:00	/	/	/	/	/	/	/	/	/	/	/	/	/	/	/	总胆红素(TBIL) 总胆红素(TBIL) 总胆红素(TBIL) 总胆红素(TBIL) 总胆红素(TBIL) 总胆红素(TBIL) 总胆红素(TBIL) 总胆红素(TBIL) 总胆红素(TBIL) 总胆红素(TBIL) 总胆红素(TBIL) 总胆红素(TBIL) 总胆红素(TBIL)	血清 血清 血清 血清 血清 血清 血清 血清 血清 血清 血清 血清 血清	5.6 10.9 12.5 7.4 5.5 6.6 10.4 9.2 6.1 12.7 11.8 9.2 14.4	umol/L umol/L umol/L umol/L umol/L umol/L umol/L umol/L umol/L umol/L umol/L umol/L umol/L	2003-07-02 00:00:00 2003-06-28 00:00:00 2003-06-21 00:00:00 2003-06-19 00:00:00 2003-06-16 00:00:00 2003-06-12 00:00:00 2003-06-09 00:00:00 2003-06-06 00:00:00 2003-06-02 00:00:00 2003-05-30 00:00:00 2003-05-26 00:00:00 2003-05-22 00:00:00 2003-05-16 00:00:00	直应胆红素(DBIL) 直应胆红素(DBIL) 直应胆红素(DBIL) 直应胆红素(DBIL) 直应胆红素(DBIL) 直应胆红素(DBIL) 直应胆红素(DBIL) 直应胆红素(DBIL) 直应胆红素(DBIL) 直应胆红素(DBIL) 直应胆红素(DBIL) 直应胆红素(DBIL) 直应胆红素(DBIL)	血清 血清 血清 血清 血清 血清 血清 血清 血清 血清 血清 血清 血清	1.3 4.0 4.6 1.4 1.2 1.6 1.5 1.6 1.9 2.3 1.7 1.5 1.7	umol/L umol/L umol/L umol/L umol/L umol/L umol/L umol/L umol/L umol/L umol/L umol/L umol/L	2003-07-02 00:00:00 2003-06-28 00:00:00 2003-06-21 00:00:00 2003-06-19 00:00:00 2003-06-16 00:00:00 2003-06-12 00:00:00 2003-06-09 00:00:00 2003-06-06 00:00:00 2003-06-02 00:00:00 2003-05-30 00:00:00 2003-05-26 00:00:00 2003-05-22 00:00:00 2003-05-16 00:00:00	血清白蛋白(ALB) 血清白蛋白(ALB) 血清白蛋白(ALB) 血清白蛋白(ALB) 血清白蛋白(ALB) 血清白蛋白(ALB) 血清白蛋白(ALB) 血清白蛋白(ALB) 血清白蛋白(ALB) 血清白蛋白(ALB) 血清白蛋白(ALB) 血清白蛋白(ALB) 血清白蛋白(ALB)	血清 血清 血清 血清 血清 血清 血清 血清 血清 血清 血清 血清 血清	61.6 49.6 48.1 55.4 55.4 50.5 45.4 51.0 49.9 46.1 53.8 50.2 50.6	g/L g/L g/L g/L g/L g/L g/L g/L g/L g/L g/L g/L g/L	2003-07-02 00:00:00 2003-06-28 00:00:00 2003-06-21 00:00:00 2003-06-19 00:00:00 2003-06-16 00:00:00 2003-06-12 00:00:00 2003-06-09 00:00:00 2003-06-06 00:00:00 2003-06-02 00:00:00 2003-05-30 00:00:00 2003-05-26 00:00:00 2003-05-22 00:00:00 2003-05-16 00:00:00	凝血酶原时间(PT)	血浆
47	男	16	急性肾炎?	急性支气管炎 蛋白尿待查: IgA肾病?	J20.901 / N02.801	急性支气管炎 无症状性蛋白尿和血尿,IgA肾病? 地中海贫血 药物性肝损害	J20.901 R31.x00 N02.801 R80.x02 D56.901 K71.901	谷丙转氨酶(ALT) 谷丙转氨酶(ALT) 谷丙转氨酶(ALT)	se se se	19 19 17	U/L U/L U/L	2004-05-31 00:00:00 2004-05-11 00:00:00 2004-05-08 00:00:00	谷草转氨酶(AST) 谷草转氨酶(AST) 谷草转氨酶(AST)	se se se	20 26 21	U/L U/L U/L	2004-05-31 00:00:00 2004-05-11 00:00:00 2004-05-08 00:00:00	/	/	/	/	/	/	/	/	/	/	/	/	/	/	/	总胆红素(TBIL) 总胆红素(TBIL) 总胆红素(TBIL)	se se se	24.6 19.4 22.2	umol/L umol/L umol/L	2004-05-31 00:00:00 2004-05-11 00:00:00 2004-05-08 00:00:00	直应胆红素(DBIL) 直应胆红素(DBIL) 直应胆红素(DBIL)	se se se	5.1 5.8 6.8	umol/L umol/L umol/L	2004-05-31 00:00:00 2004-05-11 00:00:00 2004-05-08 00:00:00	白蛋白(ALB) 白蛋白(ALB) 白蛋白(ALB)	se se se	47.9 42.1 40.9	g/L g/L g/L	2004-05-31 00:00:00 2004-05-11 00:00:00 2004-05-08 00:00:00	凝血酶原时间(PT)	pl
23	男	13	肾移植后	移植肾慢性排斥反应 药物性肝损害 胆囊息肉	/ K71.901 K82.808	药物性肝损害 移植肾慢性排斥反应 胆囊息肉	K71.901 / K82.808	谷丙转氨酶(ALT) 谷丙转氨酶(ALT) 谷丙转氨酶(ALT)	se se se	90 86 98	U/L U/L U/L	2004-04-02 00:00:00 2004-03-30 00:00:00 2004-03-26 00:00:00	谷草转氨酶(AST) 谷草转氨酶(AST) 谷草转氨酶(AST)	se se se	33 28 23	U/L U/L U/L	2004-04-02 00:00:00 2004-03-30 00:00:00 2004-03-26 00:00:00	/	/	/	/	/	/	/	/	/	/	/	/	/	/	/	总胆红素(TBIL) 总胆红素(TBIL) 总胆红素(TBIL)	se se se	9.3 10.1 6.8	umol/L umol/L umol/L	2004-04-02 00:00:00 2004-03-30 00:00:00 2004-03-26 00:00:00	直应胆红素(DBIL) 直应胆红素(DBIL) 直应胆红素(DBIL)	se se se	2.0 2.9 2.0	umol/L umol/L umol/L	2004-04-02 00:00:00 2004-03-30 00:00:00 2004-03-26 00:00:00	白蛋白(ALB) 白蛋白(ALB) 白蛋白(ALB)	se se se	42.0 39.4 42.2	g/L g/L g/L	2004-04-02 00:00:00 2004-03-30 00:00:00 2004-03-26 00:00:00	/	/
19	男	10	原发性肾病综合征	肾病综合征	N04.903	肾病综合征 药物性肝损害	N04.903 K71.901	/	/	/	/	/	/	/	/	/	/	/	/	/	/	/	/	/	/	/	/	/	/	/	/	/	/	/	/	/	/	/	/	/	/	/	/	/	/	/	/	/	/
55	女	15	急性非淋巴细胞性白血病	急性非淋巴细胞性白血病	C95.000	急性非淋巴细胞白血病M4EO 原发性高血压2级 主动脉硬化 脂肪肝 药物性肝损害	/ I10.x04 I70.000 K76.001 K71.901	谷丙转氨酶(ALT) 谷丙转氨酶(ALT) 谷丙转氨酶(ALT)	静脉血 静脉血 静脉血	46 50 26	U/L U/L U/L	2008-10-18 00:00:00 2008-10-16 00:00:00 2008-10-10 00:00:00	谷草转氨酶(AST) 谷草转氨酶(AST)	静脉血 静脉血	26 19	U/L U/L	2008-10-18 00:00:00 2008-10-10 00:00:00	/	/	/	/	/	/	/	/	/	/	/	/	/	/	/	总胆红素(TBIL) 总胆红素(TBIL)	静脉血 静脉血	7.5 7.8	μmol/L μmol/L	2008-10-18 00:00:00 2008-10-10 00:00:00	直应胆红素(DBIL) 直应胆红素(DBIL)	静脉血 静脉血	0.7 1.3	μmol/L μmol/L	2008-10-18 00:00:00 2008-10-10 00:00:00	白蛋白(ALB) 白蛋白(ALB)	静脉血 静脉血	47.6 42.3	g/L g/L	2008-10-18 00:00:00 2008-10-10 00:00:00	/	/
37	女	4	黄疸查因	药物性肝损害 甲状腺功能亢进	K71.901 E05.901	药物性肝损害 甲状腺功能亢进	K71.901 E05.901	谷丙转氨酶(ALT) 谷丙转氨酶(ALT)	血浆 血清	78 105	U/L U/L	2005-11-30 00:00:00 2005-11-29 00:00:00	谷草转氨酶(AST) 谷草转氨酶(AST)	血浆 血清	96 168	U/L U/L	2005-11-30 00:00:00 2005-11-29 00:00:00	/	/	/	/	/	/	/	/	/	/	/	/	/	/	/	总胆红素(TBIL) 总胆红素(TBIL)	血浆 血清	297.5 322.0	μmol/L μmol/L	2005-11-30 00:00:00 2005-11-29 00:00:00	直应胆红素(DBIL) 直应胆红素(DBIL)	血浆 血清	241.1 262.5	μmol/L μmol/L	2005-11-30 00:00:00 2005-11-29 00:00:00	白蛋白(ALB) 白蛋白(ALB)	血浆 血清	14.7 20.3	g/L g/L	2005-11-30 00:00:00 2005-11-29 00:00:00	凝血酶原时间(PT) 凝血酶原时间(PT)	血浆 血浆
52	男	/						丙氨酸氨基转移酶	血清	40	U/L	2017-09-29 00:11:34	天门冬氨酸氨基转移酶	血清	49	U/L	2017-09-29 00:11:34	/	/	/	/	/	/	/	/	/	/	/	/	/	/	/	总胆红素	血清	12.4	μmol/L	2017-09-29 00:11:34	直接胆红素	血清	7.5	μmol/L	2017-09-29 00:11:34	白蛋白	血清	34.8	g/L	2017-09-29 00:11:34	/	/
58	女	15	乙型肝炎	肝衰竭(慢加急性) 肝硬化(肝功能C级,child评分 6分) 慢性乙型病毒性肝炎	/ / B18.106	肝衰竭(慢加急性) 肝硬化(肝功能C级,child评分 12分) 慢性乙型病毒性肝炎 药物性肝损害 急性胰腺炎 腹水 慢性肾功能不全(CDK3期) 慢性间质性肾炎 高血压病2级(高危组) 胆囊炎 主动脉硬化 食管下段+贲门切除术后 低钾血症 上消化道出血 急性胃粘膜病变 肝性脑病(四期) 肝肾综合征 中毒性鼓肠	/ / B18.106 K71.901 K85.901 R18.x00 / N11.902 I10.x04 K81.901 I70.000 / E87.601 K92.204 S36.301 / K76.702 /	谷丙转氨酶(ALT) 谷丙转氨酶(ALT) 谷丙转氨酶(ALT) 谷丙转氨酶(ALT)	静脉血 静脉血 静脉血 静脉血	16.0 12.6 27.9 116.6	U/L U/L U/L U/L	2013-02-21 00:00:00 2013-02-18 00:00:00 2013-02-15 00:00:00 2013-02-11 00:00:00	谷草转氨酶(AST) 谷草转氨酶(AST) 谷草转氨酶(AST) 谷草转氨酶(AST)	静脉血 静脉血 静脉血 静脉血	105.3 66.7 72.6 162.5	U/L U/L U/L U/L	2013-02-21 00:00:00 2013-02-18 00:00:00 2013-02-15 00:00:00 2013-02-11 00:00:00	碱性磷酸酶(ALP)	血清	74.3	U/L	2013-02-19 08:05:14	r-谷氨酰转肽酶(γ-GT)	血清	75.0	U/L	2013-02-19 08:05:14	总胆汁酸(TBA)	血清	103.3	μmol/L	2013-02-19 08:05:14	总胆红素(TBIL) 总胆红素(TBIL) 总胆红素(TBIL) 总胆红素(TBIL)	静脉血 静脉血 静脉血 静脉血	345.4 324.7 278.0 192.0	μmol/L μmol/L μmol/L μmol/L	2013-02-21 00:00:00 2013-02-18 00:00:00 2013-02-15 00:00:00 2013-02-11 00:00:00	直接胆红素(DBIL) 直接胆红素(DBIL) 直接胆红素(DBIL) 直接胆红素(DBIL)	静脉血 静脉血 静脉血 静脉血	261.1 251.3 220.5 161.9	μmol/L μmol/L μmol/L μmol/L	2013-02-21 00:00:00 2013-02-18 00:00:00 2013-02-15 00:00:00 2013-02-11 00:00:00	白蛋白(ALB) 白蛋白(ALB) 白蛋白(ALB) 白蛋白(ALB)	静脉血 静脉血 静脉血 静脉血	30.9 36.9 28.9 28.6	g/L g/L g/L g/L	2013-02-21 00:00:00 2013-02-18 00:00:00 2013-02-15 00:00:00 2013-02-11 00:00:00	血浆凝血酶原时间测定(PT)	静脉血
61	女	15	急性非淋巴细胞型白血病M4型	急性非淋巴细胞白血病-M4b(CR2)	/	急性非淋巴细胞白血病-M4b-复发 药物性肝损害 脂肪肝	C95.000 K71.901 K76.001	谷丙转氨酶(ALT) 谷丙转氨酶(ALT) 谷丙转氨酶(ALT) 谷丙转氨酶(ALT)	血清 血清 血清 血清	38 53 115 134	U/L U/L U/L U/L	2005-03-23 00:00:00 2005-03-20 00:00:00 2005-03-18 00:00:00 2005-03-12 00:00:00	谷草转氨酶(AST) 谷草转氨酶(AST) 谷草转氨酶(AST) 谷草转氨酶(AST)	血清 血清 血清 血清	39 45 79 117	U/L U/L U/L U/L	2005-03-23 00:00:00 2005-03-20 00:00:00 2005-03-18 00:00:00 2005-03-12 00:00:00	/	/	/	/	/	/	/	/	/	/	/	/	/	/	/	总胆红素(TBIL) 总胆红素(TBIL) 总胆红素(TBIL) 总胆红素(TBIL)	血清 血清 血清 血清	9.6 10.4 9.5 10.9	μmol/L μmol/L μmol/L μmol/L	2005-03-23 00:00:00 2005-03-20 00:00:00 2005-03-18 00:00:00 2005-03-12 00:00:00	直应胆红素(DBIL) 直应胆红素(DBIL) 直应胆红素(DBIL) 直应胆红素(DBIL)	血清 血清 血清 血清	2.0 2.2 3.8 4.1	μmol/L μmol/L μmol/L μmol/L	2005-03-23 00:00:00 2005-03-20 00:00:00 2005-03-18 00:00:00 2005-03-12 00:00:00	白蛋白(ALB) 白蛋白(ALB) 白蛋白(ALB) 白蛋白(ALB)	血清 血清 血清 血清	40.8 39.2 48.4 41.5	g/L g/L g/L g/L	2005-03-23 00:00:00 2005-03-20 00:00:00 2005-03-18 00:00:00 2005-03-12 00:00:00	/	/
11	女	15	急性移植物抗宿主病	急性移植物抗宿主病 小儿肠炎	T86.003 A09.908	急性移植物抗宿主病(皮肤IV度) 小儿肠炎 药物性肝损害	/ A09.908 K71.901	谷丙转氨酶(ALT) 谷丙转氨酶(ALT) 谷丙转氨酶(ALT) 谷丙转氨酶(ALT)	se se se se	207 689 543 165	U/L U/L U/L U/L	2004-06-29 00:00:00 2004-06-25 00:00:00 2004-06-21 00:00:00 2004-06-16 00:00:00	谷草转氨酶(AST) 谷草转氨酶(AST) 谷草转氨酶(AST) 谷草转氨酶(AST)	se se se se	52 241 253 98	U/L U/L U/L U/L	2004-06-29 00:00:00 2004-06-25 00:00:00 2004-06-21 00:00:00 2004-06-16 00:00:00	碱性磷酸酶(ALP) 碱性磷酸酶(ALP) 碱性磷酸酶(ALP)	se se se	88 110 89	U/L U/L U/L	2004-06-29 00:00:00 2004-06-25 00:00:00 2004-06-21 00:00:00	r-谷氨酰转肽酶(r-GT) r-谷氨酰转肽酶(r-GT) r-谷氨酰转肽酶(r-GT)	se se se	141 215 144	U/L U/L U/L	2004-06-29 00:00:00 2004-06-25 00:00:00 2004-06-21 00:00:00	总胆汁酸(TBA) 总胆汁酸(TBA) 总胆汁酸(TBA)	se se se	2.9 37.7 3.3	umol/L umol/L umol/L	2004-06-29 00:00:00 2004-06-25 00:00:00 2004-06-21 00:00:00	总胆红素(TBIL) 总胆红素(TBIL) 总胆红素(TBIL) 总胆红素(TBIL)	se se se se	9.9 15.2 9.9 14.9	umol/L umol/L umol/L umol/L	2004-06-29 00:00:00 2004-06-25 00:00:00 2004-06-21 00:00:00 2004-06-16 00:00:00	直应胆红素(DBIL) 直应胆红素(DBIL) 直应胆红素(DBIL) 直应胆红素(DBIL)	se se se se	2.5 5.9 2.5 5.9	umol/L umol/L umol/L umol/L	2004-06-29 00:00:00 2004-06-25 00:00:00 2004-06-21 00:00:00 2004-06-16 00:00:00	白蛋白(ALB) 白蛋白(ALB) 白蛋白(ALB) 白蛋白(ALB)	se se se se	32.7 31.0 29.9 34.1	g/L g/L g/L g/L	2004-06-29 00:00:00 2004-06-25 00:00:00 2004-06-21 00:00:00 2004-06-16 00:00:00	/	/
6	男	37	重型地中海贫血	重型β-地中海贫血	D56.103	重型β-地中海贫血	D56.103	谷丙转氨酶(ALT) 谷丙转氨酶(ALT) 谷丙转氨酶(ALT) 谷丙转氨酶(ALT) 谷丙转氨酶(ALT) 谷丙转氨酶(ALT) 谷丙转氨酶(ALT)	se se se se se se se	177 122 28 40 51 83 117	U/L U/L U/L U/L U/L U/L U/L	2004-01-19 00:00:00 2004-01-13 00:00:00 2004-01-05 00:00:00 2003-12-30 00:00:00 2003-12-25 00:00:00 2003-12-19 00:00:00 2003-12-16 00:00:00	谷草转氨酶(AST) 谷草转氨酶(AST) 谷草转氨酶(AST) 谷草转氨酶(AST) 谷草转氨酶(AST) 谷草转氨酶(AST) 谷草转氨酶(AST)	se se se se se se se	63 60 18 24 28 49 56	U/L U/L U/L U/L U/L U/L U/L	2004-01-19 00:00:00 2004-01-13 00:00:00 2004-01-05 00:00:00 2003-12-30 00:00:00 2003-12-25 00:00:00 2003-12-19 00:00:00 2003-12-16 00:00:00	碱性磷酸酶(ALP) 碱性磷酸酶(ALP) 碱性磷酸酶(ALP) 碱性磷酸酶(ALP) 碱性磷酸酶(ALP)	se se se se se	102 142 137 201 203	U/L U/L U/L U/L U/L	2004-01-19 00:00:00 2003-12-30 00:00:00 2003-12-25 00:00:00 2003-12-19 00:00:00 2003-12-16 00:00:00	r-谷氨酰转肽酶(r-GT) r-谷氨酰转肽酶(r-GT) r-谷氨酰转肽酶(r-GT) r-谷氨酰转肽酶(r-GT) r-谷氨酰转肽酶(r-GT)	se se se se se	33 42 22 9 2	U/L U/L U/L U/L U/L	2004-01-19 00:00:00 2003-12-30 00:00:00 2003-12-25 00:00:00 2003-12-19 00:00:00 2003-12-16 00:00:00	总胆汁酸(TBA) 总胆汁酸(TBA) 总胆汁酸(TBA) 总胆汁酸(TBA) 总胆汁酸(TBA)	se se se se se	1.4 3.7 2.7 5.2 9.8	umol/L umol/L umol/L umol/L umol/L	2004-01-19 00:00:00 2003-12-30 00:00:00 2003-12-25 00:00:00 2003-12-19 00:00:00 2003-12-16 00:00:00	总胆红素(TBIL) 总胆红素(TBIL) 总胆红素(TBIL) 总胆红素(TBIL) 总胆红素(TBIL) 总胆红素(TBIL) 总胆红素(TBIL)	se se se se se se se	6.0 3.9 20.6 13.0 7.3 7.3 8.0	umol/L umol/L umol/L umol/L umol/L umol/L umol/L	2004-01-19 00:00:00 2004-01-13 00:00:00 2004-01-05 00:00:00 2003-12-30 00:00:00 2003-12-25 00:00:00 2003-12-19 00:00:00 2003-12-16 00:00:00	直应胆红素(DBIL) 直应胆红素(DBIL) 直应胆红素(DBIL) 直应胆红素(DBIL) 直应胆红素(DBIL) 直应胆红素(DBIL) 直应胆红素(DBIL)	se se se se se se se	1.2 0.4 4.8 3.9 1.9 3.0 2.3	umol/L umol/L umol/L umol/L umol/L umol/L umol/L	2004-01-19 00:00:00 2004-01-13 00:00:00 2004-01-05 00:00:00 2003-12-30 00:00:00 2003-12-25 00:00:00 2003-12-19 00:00:00 2003-12-16 00:00:00	白蛋白(ALB) 白蛋白(ALB) 白蛋白(ALB) 白蛋白(ALB) 白蛋白(ALB) 白蛋白(ALB) 白蛋白(ALB)	se se se se se se se	38.7 43.0 45.6 38.0 25.4 36.4 38.3	g/L g/L g/L g/L g/L g/L g/L	2004-01-19 00:00:00 2004-01-13 00:00:00 2004-01-05 00:00:00 2003-12-30 00:00:00 2003-12-25 00:00:00 2003-12-19 00:00:00 2003-12-16 00:00:00	凝血酶原时间(PT) 凝血酶原时间(PT) 凝血酶原时间(PT) 凝血酶原时间(PT) 凝血酶原时间(PT) 凝血酶原时间(PT) 凝血酶原时间(PT) 凝血酶原时间(PT) 凝血酶原时间(PT)	pl pl pl pl pl pl pl pl pl
72	男	16	多发性骨髓瘤?	多发性骨髓瘤	C90.001	多发性骨髓瘤IgAk轻链型2期 低蛋白血症 药物性肝损害	/ E77.801 K71.901	谷丙转氨酶(ALT) 谷丙转氨酶(ALT) 谷丙转氨酶(ALT) 谷丙转氨酶(ALT)	静脉血 静脉血 静脉血 静脉血	96 136 41 25	U/L U/L U/L U/L	2011-09-18 00:00:00 2011-09-13 00:00:00 2011-09-10 00:00:00 2011-09-06 00:00:00	谷草转氨酶(AST) 谷草转氨酶(AST) 谷草转氨酶(AST) 谷草转氨酶(AST)	静脉血 静脉血 静脉血 静脉血	33 112 33 26	U/L U/L U/L U/L	2011-09-18 00:00:00 2011-09-13 00:00:00 2011-09-10 00:00:00 2011-09-06 00:00:00	/	/	/	/	/	/	/	/	/	/	/	/	/	/	/	总胆红素(TBIL) 总胆红素(TBIL) 总胆红素(TBIL) 总胆红素(TBIL)	静脉血 静脉血 静脉血 静脉血	9.6 5.3 5.0 5.6	μmol/L μmol/L μmol/L μmol/L	2011-09-18 00:00:00 2011-09-13 00:00:00 2011-09-10 00:00:00 2011-09-06 00:00:00	直应胆红素(DBIL) 直应胆红素(DBIL) 直应胆红素(DBIL) 直应胆红素(DBIL)	静脉血 静脉血 静脉血 静脉血	3.8 2.3 1.8 2.0	μmol/L μmol/L μmol/L μmol/L	2011-09-18 00:00:00 2011-09-13 00:00:00 2011-09-10 00:00:00 2011-09-06 00:00:00	白蛋白(ALB) 白蛋白(ALB) 白蛋白(ALB) 白蛋白(ALB)	静脉血 静脉血 静脉血 静脉血	34.3 31.4 28.7 31.5	g/L g/L g/L g/L	2011-09-18 00:00:00 2011-09-13 00:00:00 2011-09-10 00:00:00 2011-09-06 00:00:00	/	/
22	男	34	发热皮下出血	发热(未特指)	R50.901	急性淋巴细胞性白血病(B细胞型) 急性化脓性扁桃体炎 继发性粒细胞减少症 药物性肝损害 继发性凝血功能异常	C91.304 J03.905 D70.x00 K71.901 D68.903	谷丙转氨酶(ALT) 谷丙转氨酶(ALT) 谷丙转氨酶(ALT) 谷丙转氨酶(ALT) 谷丙转氨酶(ALT) 谷丙转氨酶(ALT) 谷丙转氨酶(ALT) 谷丙转氨酶(ALT) 谷丙转氨酶(ALT)	静脉血 静脉血 静脉血 静脉血 静脉血 静脉血 静脉血 静脉血 静脉血	44 228 244 144 129 202 170 21 16	U/L U/L U/L U/L U/L U/L U/L U/L U/L	2010-10-13 00:00:00 2010-10-02 00:00:00 2010-09-29 00:00:00 2010-09-27 00:00:00 2010-09-25 00:00:00 2010-09-22 00:00:00 2010-09-20 00:00:00 2010-09-17 00:00:00 2010-09-14 00:00:00	谷草转氨酶(AST) 谷草转氨酶(AST) 谷草转氨酶(AST)	静脉血 静脉血 静脉血	14 42 43	U/L U/L U/L	2010-10-13 00:00:00 2010-09-14 00:00:00 2010-09-11 00:00:00	/	/	/	/	/	/	/	/	/	/	/	/	/	/	/	总胆红素(TBIL) 总胆红素(TBIL) 总胆红素(TBIL) 总胆红素(TBIL) 总胆红素(TBIL) 总胆红素(TBIL) 总胆红素(TBIL)	静脉血 静脉血 静脉血 静脉血 静脉血 静脉血 静脉血	30.2 21.7 14.9 13.0 20.4 13.0 8.4	μmol/L μmol/L μmol/L μmol/L μmol/L μmol/L μmol/L	2010-10-13 00:00:00 2010-10-02 00:00:00 2010-09-29 00:00:00 2010-09-27 00:00:00 2010-09-25 00:00:00 2010-09-17 00:00:00 2010-09-14 00:00:00	直应胆红素(DBIL) 直应胆红素(DBIL)	静脉血 静脉血	12.4 3.3	μmol/L μmol/L	2010-10-13 00:00:00 2010-09-14 00:00:00	白蛋白(ALB) 白蛋白(ALB)	静脉血 静脉血	33.7 41.6	g/L g/L	2010-10-13 00:00:00 2010-09-14 00:00:00	血浆凝血酶原时间测定(PT) 血浆凝血酶原时间测定(PT) 血浆凝血酶原时间测定(PT) 血浆凝血酶原时间测定(PT)	静脉血 静脉血 静脉血 静脉血
21	男	10	再生障碍性贫血	再生障碍性贫血	D61.903	胸腔积液 药物性肝损害 再生障碍性贫血 腹腔积液 胆囊结石 胆囊息肉样病变 肺炎 消化道感染	J94.808 K71.901 D61.903 R18.x00 K80.203 K82.808 J18.901 /	谷丙转氨酶(ALT) 谷丙转氨酶(ALT)	静脉血 静脉血	342 1373	U/L U/L	2008-11-19 00:00:00 2008-11-15 00:00:00	谷草转氨酶(AST) 谷草转氨酶(AST)	静脉血 静脉血	56 663	U/L U/L	2008-11-19 00:00:00 2008-11-15 00:00:00	/	/	/	/	/	/	/	/	/	/	/	/	/	/	/	总胆红素(TBIL) 总胆红素(TBIL)	静脉血 静脉血	24.6 51.6	μmol/L μmol/L	2008-11-19 00:00:00 2008-11-15 00:00:00	直应胆红素(DBIL) 直应胆红素(DBIL)	静脉血 静脉血	14.7 25.6	μmol/L μmol/L	2008-11-19 00:00:00 2008-11-15 00:00:00	白蛋白(ALB) 白蛋白(ALB)	静脉血 静脉血	22.4 25.3	g/L g/L	2008-11-19 00:00:00 2008-11-15 00:00:00	血浆凝血酶原时间测定(PT) 血浆凝血酶原时间测定(PT)	静脉血 静脉血
38	男	102	急性淋巴细胞性白血病	急性淋巴细胞性白血病(部分髓系表达) 肺部感染	/ J98.402	急性淋巴细胞性白血病(部分髓系表达) 肺部感染 药物性肝损害 呼吸循环衰竭	/ J98.402 K71.901 /	谷丙转氨酶(ALT) 谷丙转氨酶(ALT) 谷丙转氨酶(ALT) 谷丙转氨酶(ALT) 谷丙转氨酶(ALT) 谷丙转氨酶(ALT) 谷丙转氨酶(ALT) 谷丙转氨酶(ALT) 谷丙转氨酶(ALT) 谷丙转氨酶(ALT) 谷丙转氨酶(ALT) 谷丙转氨酶(ALT) 谷丙转氨酶(ALT)	血清 血清 血清 血清 血清 血清 血清 血清 血清 血清 血清 血清 血清	22 11 26 42 14 29 37 36 45 41 14 19 34	U/L U/L U/L U/L U/L U/L U/L U/L U/L U/L U/L U/L U/L	2003-08-05 00:00:00 2003-08-03 00:00:00 2003-07-29 00:00:00 2003-07-16 00:00:00 2003-07-08 00:00:00 2003-06-24 00:00:00 2003-06-13 00:00:00 2003-06-08 00:00:00 2003-06-02 00:00:00 2003-05-20 00:00:00 2003-05-14 00:00:00 2003-05-06 00:00:00 2003-04-28 00:00:00	谷草转氨酶(AST) 谷草转氨酶(AST) 谷草转氨酶(AST) 谷草转氨酶(AST) 谷草转氨酶(AST) 谷草转氨酶(AST) 谷草转氨酶(AST) 谷草转氨酶(AST) 谷草转氨酶(AST) 谷草转氨酶(AST) 谷草转氨酶(AST) 谷草转氨酶(AST) 谷草转氨酶(AST)	血清 血清 血清 血清 血清 血清 血清 血清 血清 血清 血清 血清 血清	177 38 21 48 35 30 27 45 37 38 13 13 18	U/L U/L U/L U/L U/L U/L U/L U/L U/L U/L U/L U/L U/L	2003-08-05 00:00:00 2003-08-03 00:00:00 2003-07-29 00:00:00 2003-07-16 00:00:00 2003-07-08 00:00:00 2003-06-24 00:00:00 2003-06-13 00:00:00 2003-06-08 00:00:00 2003-06-02 00:00:00 2003-05-20 00:00:00 2003-05-14 00:00:00 2003-05-06 00:00:00 2003-04-28 00:00:00	/	/	/	/	/	/	/	/	/	/	/	/	/	/	/	总胆红素(TBIL) 总胆红素(TBIL) 总胆红素(TBIL) 总胆红素(TBIL) 总胆红素(TBIL) 总胆红素(TBIL) 总胆红素(TBIL) 总胆红素(TBIL) 总胆红素(TBIL) 总胆红素(TBIL) 总胆红素(TBIL) 总胆红素(TBIL) 总胆红素(TBIL)	血清 血清 血清 血清 血清 血清 血清 血清 血清 血清 血清 血清 血清	229.6 187.7 15.9 8.4 9.1 12.9 10.3 10.1 8.5 20.1 17.9 15.8 19.4	umol/L umol/L umol/L umol/L umol/L umol/L umol/L umol/L umol/L umol/L umol/L umol/L umol/L	2003-08-05 00:00:00 2003-08-03 00:00:00 2003-07-29 00:00:00 2003-07-16 00:00:00 2003-07-08 00:00:00 2003-06-24 00:00:00 2003-06-13 00:00:00 2003-06-08 00:00:00 2003-06-02 00:00:00 2003-05-20 00:00:00 2003-05-14 00:00:00 2003-05-06 00:00:00 2003-04-28 00:00:00	直应胆红素(DBIL) 直应胆红素(DBIL) 直应胆红素(DBIL) 直应胆红素(DBIL) 直应胆红素(DBIL) 直应胆红素(DBIL) 直应胆红素(DBIL) 直应胆红素(DBIL) 直应胆红素(DBIL) 直应胆红素(DBIL) 直应胆红素(DBIL) 直应胆红素(DBIL) 直应胆红素(DBIL)	血清 血清 血清 血清 血清 血清 血清 血清 血清 血清 血清 血清 血清	187.1 168.4 7.1 0.8 3.3 4.7 2.4 3.6 3.6 9.0 5.1 3.5 5.0	umol/L umol/L umol/L umol/L umol/L umol/L umol/L umol/L umol/L umol/L umol/L umol/L umol/L	2003-08-05 00:00:00 2003-08-03 00:00:00 2003-07-29 00:00:00 2003-07-16 00:00:00 2003-07-08 00:00:00 2003-06-24 00:00:00 2003-06-13 00:00:00 2003-06-08 00:00:00 2003-06-02 00:00:00 2003-05-20 00:00:00 2003-05-14 00:00:00 2003-05-06 00:00:00 2003-04-28 00:00:00	血清白蛋白(ALB) 血清白蛋白(ALB) 血清白蛋白(ALB) 血清白蛋白(ALB) 血清白蛋白(ALB) 血清白蛋白(ALB) 血清白蛋白(ALB) 血清白蛋白(ALB) 血清白蛋白(ALB) 血清白蛋白(ALB) 血清白蛋白(ALB) 血清白蛋白(ALB) 血清白蛋白(ALB)	血清 血清 血清 血清 血清 血清 血清 血清 血清 血清 血清 血清 血清	20.0 19.7 28.3 34.1 34.1 27.0 31.3 27.0 28.4 26.4 31.8 33.8 35.1	g/L g/L g/L g/L g/L g/L g/L g/L g/L g/L g/L g/L g/L	2003-08-05 00:00:00 2003-08-03 00:00:00 2003-07-29 00:00:00 2003-07-16 00:00:00 2003-07-08 00:00:00 2003-06-24 00:00:00 2003-06-13 00:00:00 2003-06-08 00:00:00 2003-06-02 00:00:00 2003-05-20 00:00:00 2003-05-14 00:00:00 2003-05-06 00:00:00 2003-04-28 00:00:00	/	/
4	男	10	左上肺球形肺炎	左肺肺	/	左肺肺炎 药物性肝损害	J18.901 K71.901	/	/	/	/	/	/	/	/	/	/	/	/	/	/	/	/	/	/	/	/	/	/	/	/	/	/	/	/	/	/	/	/	/	/	/	/	/	/	/	/	/	/
20	男	23	急性白血病	急性B淋巴细胞白血病(BCR/ABL阴性)	/	急性B淋巴细胞白血病(BCR/ABL阴性) 骨髓抑制(IV度) 药物性肝损害 低纤维蛋白原血症	/ D61.901 K71.901 D68.900	谷丙转氨酶(ALT) 谷丙转氨酶(ALT) 谷丙转氨酶(ALT) 谷丙转氨酶(ALT) 谷丙转氨酶(ALT) 谷丙转氨酶(ALT)	静脉血 静脉血 静脉血 静脉血 静脉血 静脉血	104 88.6 20.8 35.8 10.5 10.9	U/L U/L U/L U/L U/L U/L	2013-01-31 00:00:00 2013-01-30 00:00:00 2013-01-27 00:00:00 2013-01-25 00:00:00 2013-01-20 00:00:00 2013-01-12 00:00:00	谷草转氨酶(AST) 谷草转氨酶(AST) 谷草转氨酶(AST) 谷草转氨酶(AST) 谷草转氨酶(AST) 谷草转氨酶(AST) 谷草转氨酶(AST)	静脉血 静脉血 静脉血 静脉血 静脉血 静脉血 静脉血	36 39.9 6.0 7.3 7.4 8.6 8.2	U/L U/L U/L U/L U/L U/L U/L	2013-01-31 00:00:00 2013-01-30 00:00:00 2013-01-27 00:00:00 2013-01-25 00:00:00 2013-01-20 00:00:00 2013-01-12 00:00:00 2013-01-12 00:00:00	碱性磷酸酶(ALP)	血清	49.4	U/L	2013-01-29 08:06:30	r-谷氨酰转肽酶(γ-GT)	血清	23.8	U/L	2013-01-29 08:06:30	总胆汁酸(TBA)	血清	18.9	μmol/L	2013-01-29 08:06:30	总胆红素(TBIL) 总胆红素(TBIL) 总胆红素(TBIL) 总胆红素(TBIL) 总胆红素(TBIL) 总胆红素(TBIL)	静脉血 静脉血 静脉血 静脉血 静脉血 静脉血	56.2 111.9 84.9 40.0 18.1 31.6	μmol/L μmol/L μmol/L μmol/L μmol/L μmol/L	2013-01-31 00:00:00 2013-01-30 00:00:00 2013-01-27 00:00:00 2013-01-25 00:00:00 2013-01-20 00:00:00 2013-01-12 00:00:00	直接胆红素(DBIL) 直接胆红素(DBIL) 直接胆红素(DBIL) 直接胆红素(DBIL) 直接胆红素(DBIL) 直接胆红素(DBIL)	静脉血 静脉血 静脉血 静脉血 静脉血 静脉血	10.3 4.2 12.4 9.8 9.2 11.1	μmol/L μmol/L μmol/L μmol/L μmol/L μmol/L	2013-01-31 00:00:00 2013-01-30 00:00:00 2013-01-27 00:00:00 2013-01-25 00:00:00 2013-01-20 00:00:00 2013-01-12 00:00:00	白蛋白(ALB) 白蛋白(ALB) 白蛋白(ALB) 白蛋白(ALB) 白蛋白(ALB) 白蛋白(ALB)	静脉血 静脉血 静脉血 静脉血 静脉血 静脉血	27.1 34.5 30.3 32.3 40.3 46.1	g/L g/L g/L g/L g/L g/L	2013-01-31 00:00:00 2013-01-30 00:00:00 2013-01-27 00:00:00 2013-01-25 00:00:00 2013-01-20 00:00:00 2013-01-12 00:00:00	血浆凝血酶原时间测定(PT) 血浆凝血酶原时间测定(PT) 血浆凝血酶原时间测定(PT) 血浆凝血酶原时间测定(PT) 血浆凝血酶原时间测定(PT) 血浆凝血酶原时间测定(PT) 血浆凝血酶原时间测定(PT) 血浆凝血酶原时间测定(PT)	静脉血 静脉血 静脉血 静脉血 静脉血 静脉血 静脉血 静脉血
40	女	33	左下肺周围型肺癌Ⅳ期(大细胞癌,T2N3M1)	左下肺周围型肺癌Ⅳ期(大细胞癌,T2N3M1)	/	左下肺周围型肺癌Ⅳ期(大细胞癌,T2N3M1) 多发脑转移瘤 右额叶转移瘤切除术后 左肺下叶切除加纵隔淋巴结清扫术后 双侧胸腔积液 高脂血症 双侧肺炎 药物性肝损害	/ C79.300 / / J94.808 E78.501 J18.901 K71.901	谷丙转氨酶(ALT) 谷丙转氨酶(ALT) 谷丙转氨酶(ALT) 谷丙转氨酶(ALT) 谷丙转氨酶(ALT)	静脉血 静脉血 静脉血 静脉血 静脉血	41 40 94 29 59	U/L U/L U/L U/L U/L	2010-09-18 00:00:00 2010-09-15 00:00:00 2010-09-09 00:00:00 2010-09-02 00:00:00 2010-08-20 00:00:00	谷草转氨酶(AST) 谷草转氨酶(AST) 谷草转氨酶(AST) 谷草转氨酶(AST) 谷草转氨酶(AST)	静脉血 静脉血 静脉血 静脉血 静脉血	48 28 41 19 48	U/L U/L U/L U/L U/L	2010-09-18 00:00:00 2010-09-15 00:00:00 2010-09-09 00:00:00 2010-09-02 00:00:00 2010-08-20 00:00:00	/	/	/	/	/	/	/	/	/	/	/	/	/	/	/	总胆红素(TBIL) 总胆红素(TBIL) 总胆红素(TBIL) 总胆红素(TBIL) 总胆红素(TBIL)	静脉血 静脉血 静脉血 静脉血 静脉血	3.9 7.7 6.9 7.2 6.1	μmol/L μmol/L μmol/L μmol/L μmol/L	2010-09-18 00:00:00 2010-09-15 00:00:00 2010-09-09 00:00:00 2010-09-02 00:00:00 2010-08-20 00:00:00	直应胆红素(DBIL) 直应胆红素(DBIL) 直应胆红素(DBIL) 直应胆红素(DBIL) 直应胆红素(DBIL)	静脉血 静脉血 静脉血 静脉血 静脉血	1.0 2.1 2.1 2.1 2.0	μmol/L μmol/L μmol/L μmol/L μmol/L	2010-09-18 00:00:00 2010-09-15 00:00:00 2010-09-09 00:00:00 2010-09-02 00:00:00 2010-08-20 00:00:00	白蛋白(ALB) 白蛋白(ALB) 白蛋白(ALB) 白蛋白(ALB) 白蛋白(ALB)	静脉血 静脉血 静脉血 静脉血 静脉血	40.9 36.1 41.1 38.2 40.2	g/L g/L g/L g/L g/L	2010-09-18 00:00:00 2010-09-15 00:00:00 2010-09-09 00:00:00 2010-09-02 00:00:00 2010-08-20 00:00:00	血浆凝血酶原时间测定(PT)	静脉血
15	男	17	急性淋巴细胞白血病	急性淋巴细胞白血病	C91.001	急性淋巴细胞白血病 前驱B细胞性(CR) 化学性静脉炎 药物性肝损害 继发性糖尿病	/ / K71.901 E13.902	谷丙转氨酶(ALT) 谷丙转氨酶(ALT) 谷丙转氨酶(ALT) 谷丙转氨酶(ALT) 谷丙转氨酶(ALT) 谷丙转氨酶(ALT)	静脉血 静脉血 静脉血 静脉血 静脉血 静脉血	111 109 77 44 22 27	U/L U/L U/L U/L U/L U/L	2008-06-02 00:00:00 2008-06-01 00:00:00 2008-05-30 00:00:00 2008-05-27 00:00:00 2008-05-22 00:00:00 2008-05-19 00:00:00	谷草转氨酶(AST) 谷草转氨酶(AST) 谷草转氨酶(AST) 谷草转氨酶(AST) 谷草转氨酶(AST)	静脉血 静脉血 静脉血 静脉血 静脉血	35 20 16 14 23	U/L U/L U/L U/L U/L	2008-06-01 00:00:00 2008-05-30 00:00:00 2008-05-27 00:00:00 2008-05-22 00:00:00 2008-05-19 00:00:00	/	/	/	/	/	/	/	/	/	/	/	/	/	/	/	总胆红素(TBIL) 总胆红素(TBIL) 总胆红素(TBIL) 总胆红素(TBIL) 总胆红素(TBIL)	静脉血 静脉血 静脉血 静脉血 静脉血	18.19 9.3 8.2 10.03 5.7	μmol/L μmol/L μmol/L μmol/L μmol/L	2008-06-01 00:00:00 2008-05-30 00:00:00 2008-05-27 00:00:00 2008-05-22 00:00:00 2008-05-19 00:00:00	直应胆红素(DBIL) 直应胆红素(DBIL) 直应胆红素(DBIL) 直应胆红素(DBIL) 直应胆红素(DBIL)	静脉血 静脉血 静脉血 静脉血 静脉血	2.9 2.3 2.3 2.1 0.8	μmol/L μmol/L μmol/L μmol/L μmol/L	2008-06-01 00:00:00 2008-05-30 00:00:00 2008-05-27 00:00:00 2008-05-22 00:00:00 2008-05-19 00:00:00	白蛋白(ALB) 白蛋白(ALB) 白蛋白(ALB) 白蛋白(ALB) 白蛋白(ALB)	静脉血 静脉血 静脉血 静脉血 静脉血	43.8 46.3 40.6 43.1 45.8	g/L g/L g/L g/L g/L	2008-06-01 00:00:00 2008-05-30 00:00:00 2008-05-27 00:00:00 2008-05-22 00:00:00 2008-05-19 00:00:00	血浆凝血酶原时间测定(PT)	静脉血
35	男	24	急性非淋巴细胞白血病	急性非淋巴细胞白血病-M2	C92.002	急性非淋巴细胞白血病-M2 中枢神经系统白血病 药物性肝损害 化脓性扁桃体炎	C92.002 C95.901 K71.901 J03.905	谷丙转氨酶(ALT) 谷丙转氨酶(ALT) 谷丙转氨酶(ALT) 谷丙转氨酶(ALT) 谷丙转氨酶(ALT)	血清 血清 血清 血清 血清	69 139 134 112 51	U/L U/L U/L U/L U/L	2007-12-11 08:05:07 2007-12-06 08:03:34 2007-12-02 08:29:40 2007-11-28 07:51:24 2007-11-21 10:26:00	谷草转氨酶(AST) 谷草转氨酶(AST) 谷草转氨酶(AST) 谷草转氨酶(AST) 谷草转氨酶(AST)	血清 血清 血清 血清 血清	22 48 49 56 34	U/L U/L U/L U/L U/L	2007-12-11 08:05:07 2007-12-06 08:03:34 2007-12-02 08:29:40 2007-11-28 07:51:24 2007-11-21 10:26:00	/	/	/	/	/	/	/	/	/	/	/	/	/	/	/	总胆红素(TBIL) 总胆红素(TBIL) 总胆红素(TBIL) 总胆红素(TBIL) 总胆红素(TBIL)	血清 血清 血清 血清 血清	3.3 10.6 6.7 10.7 5.9	μmol/L μmol/L μmol/L μmol/L μmol/L	2007-12-11 08:05:07 2007-12-06 08:03:34 2007-12-02 08:29:40 2007-11-28 07:51:24 2007-11-21 10:26:00	直应胆红素(DBIL) 直应胆红素(DBIL) 直应胆红素(DBIL) 直应胆红素(DBIL) 直应胆红素(DBIL)	血清 血清 血清 血清 血清	0.6 2.0 1.6 2.1 1.2	μmol/L μmol/L μmol/L μmol/L μmol/L	2007-12-11 08:05:07 2007-12-06 08:03:34 2007-12-02 08:29:40 2007-11-28 07:51:24 2007-11-21 10:26:00	白蛋白(ALB) 白蛋白(ALB) 白蛋白(ALB) 白蛋白(ALB) 白蛋白(ALB)	血清 血清 血清 血清 血清	36.1 48.4 41.2 44.8 44.8	g/L g/L g/L g/L g/L	2007-12-11 08:05:07 2007-12-06 08:03:34 2007-12-02 08:29:40 2007-11-28 07:51:24 2007-11-21 10:26:00	血浆凝血酶原时间测定(PT)	血浆
7	男	10	急性淋巴细胞性白血病	急性淋巴细胞性白血病 药物性肝损害	C91.001 K71.901	急性淋巴细胞性白血病 药物性肝损害	C91.001 K71.901	谷丙转氨酶(ALT) 谷丙转氨酶(ALT) 谷丙转氨酶(ALT)	血清 血清 血清	156 508 727	U/L U/L U/L	2005-06-19 00:00:00 2005-06-15 00:00:00 2005-06-12 00:00:00	谷草转氨酶(AST) 谷草转氨酶(AST) 谷草转氨酶(AST)	血清 血清 血清	29 94 182	U/L U/L U/L	2005-06-19 00:00:00 2005-06-15 00:00:00 2005-06-12 00:00:00	/	/	/	/	/	/	/	/	/	/	/	/	/	/	/	总胆红素(TBIL) 总胆红素(TBIL) 总胆红素(TBIL)	血清 血清 血清	9.8 12.3 9.3	μmol/L μmol/L μmol/L	2005-06-19 00:00:00 2005-06-15 00:00:00 2005-06-12 00:00:00	直应胆红素(DBIL) 直应胆红素(DBIL) 直应胆红素(DBIL)	血清 血清 血清	1.7 3.4 4.2	μmol/L μmol/L μmol/L	2005-06-19 00:00:00 2005-06-15 00:00:00 2005-06-12 00:00:00	白蛋白(ALB) 白蛋白(ALB) 白蛋白(ALB)	血清 血清 血清	47.7 50.1 46.0	g/L g/L g/L	2005-06-19 00:00:00 2005-06-15 00:00:00 2005-06-12 00:00:00	/	/
34	男	11	同种异体肾移植术后	同种异体肾移植术后 药物性肝损害 继发性糖尿病	Z94.002 K71.901 E13.902	同种异体肾移植术后 药物性肝损害 继发性糖尿病 丙型病毒性肝炎	Z94.002 K71.901 E13.902 B19.901	谷丙转氨酶(ALT) 谷丙转氨酶(ALT) 谷丙转氨酶(ALT)	血清 血清 血清	87 198 469	U/L U/L U/L	2004-09-27 00:00:00 2004-09-23 00:00:00 2004-09-20 00:00:00	谷草转氨酶(AST) 谷草转氨酶(AST) 谷草转氨酶(AST)	血清 血清 血清	90 118 616	U/L U/L U/L	2004-09-27 00:00:00 2004-09-23 00:00:00 2004-09-20 00:00:00	碱性磷酸酶(ALP)	血清	128	U/L	2004-09-27 00:00:00	r-谷氨酰转肽酶(γ-GT)	血清	831	U/L	2004-09-27 00:00:00	总胆汁酸(TBA)	血清	16.1	μmol/L	2004-09-27 00:00:00	总胆红素(TBIL) 总胆红素(TBIL) 总胆红素(TBIL)	血清 血清 血清	24.4 23.8 39.1	μmol/L μmol/L μmol/L	2004-09-27 00:00:00 2004-09-23 00:00:00 2004-09-20 00:00:00	直应胆红素(DBIL) 直应胆红素(DBIL) 直应胆红素(DBIL)	血清 血清 血清	11.1 8.5 17.0	μmol/L μmol/L μmol/L	2004-09-27 00:00:00 2004-09-23 00:00:00 2004-09-20 00:00:00	白蛋白(ALB) 白蛋白(ALB) 白蛋白(ALB)	血清 血清 血清	33.6 31.0 27.4	g/L g/L g/L	2004-09-27 00:00:00 2004-09-23 00:00:00 2004-09-20 00:00:00	/	/
45	男	19	肾移植术后	药物性肝损害 同种异体肾移植术后	K71.901 Z94.002	药物性肝损害 同种异体肾移植术后	K71.901 Z94.002	/	/	/	/	/	/	/	/	/	/	/	/	/	/	/	/	/	/	/	/	/	/	/	/	/	/	/	/	/	/	/	/	/	/	/	/	/	/	/	/	/	/
48	女	8	慢性浅表性胃炎	慢性浅表性胃炎	K29.301	慢性浅表性胃炎 药物性肝损害 肝囊肿 肾结石	K29.301 K71.901 K76.811 N20.005	/	/	/	/	/	/	/	/	/	/	/	/	/	/	/	/	/	/	/	/	/	/	/	/	/	/	/	/	/	/	/	/	/	/	/	/	/	/	/	/	/	/
4	女	67	急性淋巴细胞性白血病L1	急性淋巴性白细胞白血病 上呼吸道感染	/ J06.900	急性淋巴细胞性白血病(L1型,中危) 上呼吸道感染 药物性肝损害	/ J06.900 K71.901	/	/	/	/	/	/	/	/	/	/	/	/	/	/	/	/	/	/	/	/	/	/	/	/	/	/	/	/	/	/	/	/	/	/	/	/	/	/	/	/	/	/
63	女	8	药物性肝损害 2型糖尿病	药物性肝损害 高血压病第二期 2型糖尿病	K71.901 I10.x04 E11.901	高血压病第二期 2型糖尿病	I10.x04 E11.901	/	/	/	/	/	/	/	/	/	/	/	/	/	/	/	/	/	/	/	/	/	/	/	/	/	/	/	/	/	/	/	/	/	/	/	/	/	/	/	/	/	/
45	男	54	急性胃肠炎	药物性肝损害 急性胃肠炎 左肾多发性结石	K71.901 A09.902 N20.005	急性胃肠炎 左肾多发性结石 药物性肝损害	A09.902 N20.005 K71.901	/	/	/	/	/	/	/	/	/	/	/	/	/	/	/	/	/	/	/	/	/	/	/	/	/	/	/	/	/	/	/	/	/	/	/	/	/	/	/	/	/	/
44	男	51	急性淋巴细胞白血病	急性淋巴细胞性白血病	C91.001	急性淋巴细胞性白血病 药物性肝损害 异基因外周血造血干细胞移植 败血症(铜绿假单胞菌)	C91.001 K71.901 / A41.521	谷丙转氨酶(ALT) 谷丙转氨酶(ALT) 谷丙转氨酶(ALT) 谷丙转氨酶(ALT) 谷丙转氨酶(ALT) 谷丙转氨酶(ALT) 谷丙转氨酶(ALT) 谷丙转氨酶(ALT) 谷丙转氨酶(ALT) 谷丙转氨酶(ALT) 谷丙转氨酶(ALT) 谷丙转氨酶(ALT) 谷丙转氨酶(ALT) 谷丙转氨酶(ALT) 谷丙转氨酶(ALT) 谷丙转氨酶(ALT) 谷丙转氨酶(ALT) 谷丙转氨酶(ALT) 谷丙转氨酶(ALT) 谷丙转氨酶(ALT) 谷丙转氨酶(ALT) 谷丙转氨酶(ALT) 谷丙转氨酶(ALT)	血清 血清 血清 血清 血清 血清 血清 血清 血清 血清 血清 血清 血清 血清 血清 血清 血清 血清 血清 血清 血清 血清 血清	52 40 43 45 52 63 86 141 102 76 77 56 60 47 27 32 41 61 87 139 196 322 72	U/L U/L U/L U/L U/L U/L U/L U/L U/L U/L U/L U/L U/L U/L U/L U/L U/L U/L U/L U/L U/L U/L U/L	2006-08-18 00:00:00 2006-08-14 00:00:00 2006-08-12 00:00:00 2006-08-09 00:00:00 2006-08-04 00:00:00 2006-08-02 00:00:00 2006-07-31 00:00:00 2006-07-29 00:00:00 2006-07-26 00:00:00 2006-07-24 00:00:00 2006-07-22 00:00:00 2006-07-21 00:00:00 2006-07-20 00:00:00 2006-07-19 00:00:00 2006-07-16 00:00:00 2006-07-14 00:00:00 2006-07-12 00:00:00 2006-07-10 00:00:00 2006-07-09 00:00:00 2006-07-08 00:00:00…	谷草转氨酶(AST) 谷草转氨酶(AST) 谷草转氨酶(AST) 谷草转氨酶(AST) 谷草转氨酶(AST) 谷草转氨酶(AST) 谷草转氨酶(AST) 谷草转氨酶(AST) 谷草转氨酶(AST) 谷草转氨酶(AST) 谷草转氨酶(AST) 谷草转氨酶(AST) 谷草转氨酶(AST) 谷草转氨酶(AST) 谷草转氨酶(AST) 谷草转氨酶(AST) 谷草转氨酶(AST) 谷草转氨酶(AST) 谷草转氨酶(AST) 谷草转氨酶(AST) 谷草转氨酶(AST) 谷草转氨酶(AST) 谷草转氨酶(AST)	血清 血清 血清 血清 血清 血清 血清 血清 血清 血清 血清 血清 血清 血清 血清 血清 血清 血清 血清 血清 血清 血清 血清	25 20 21 19 23 24 30 46 41 24 16 18 18 16 10 13 13 10 11 25 44 132 27	U/L U/L U/L U/L U/L U/L U/L U/L U/L U/L U/L U/L U/L U/L U/L U/L U/L U/L U/L U/L U/L U/L U/L	2006-08-18 00:00:00 2006-08-14 00:00:00 2006-08-12 00:00:00 2006-08-09 00:00:00 2006-08-04 00:00:00 2006-08-02 00:00:00 2006-07-31 00:00:00 2006-07-29 00:00:00 2006-07-26 00:00:00 2006-07-24 00:00:00 2006-07-22 00:00:00 2006-07-21 00:00:00 2006-07-20 00:00:00 2006-07-19 00:00:00 2006-07-16 00:00:00 2006-07-14 00:00:00 2006-07-12 00:00:00 2006-07-10 00:00:00 2006-07-09 00:00:00 2006-07-08 00:00:00…	/	/	/	/	/	/	/	/	/	/	/	/	/	/	/	总胆红素(TBIL) 总胆红素(TBIL) 总胆红素(TBIL) 总胆红素(TBIL) 总胆红素(TBIL) 总胆红素(TBIL) 总胆红素(TBIL) 总胆红素(TBIL) 总胆红素(TBIL) 总胆红素(TBIL) 总胆红素(TBIL) 总胆红素(TBIL) 总胆红素(TBIL) 总胆红素(TBIL) 总胆红素(TBIL) 总胆红素(TBIL) 总胆红素(TBIL) 总胆红素(TBIL) 总胆红素(TBIL) 总胆红素(TBIL) 总胆红素(TBIL) 总胆红素(TBIL) 总胆红素(TBIL)	血清 血清 血清 血清 血清 血清 血清 血清 血清 血清 血清 血清 血清 血清 血清 血清 血清 血清 血清 血清 血清 血清 血清	8.4 7.4 7.7 9.8 7.2 7.9 6.1 6.8 6.0 6.0 9.7 7.6 9.1 9.7 9.9 8.8 9.0 8.8 12.9 13.7 14.7 16.2 10.3	μmol/L μmol/L μmol/L μmol/L μmol/L μmol/L μmol/L μmol/L μmol/L μmol/L μmol/L μmol/L μmol/L μmol/L μmol/L μmol/L μmol/L μmol/L μmol/L μmol/L μmol/L μmol/L μmol/L	2006-08-18 00:00:00 2006-08-14 00:00:00 2006-08-12 00:00:00 2006-08-09 00:00:00 2006-08-04 00:00:00 2006-08-02 00:00:00 2006-07-31 00:00:00 2006-07-29 00:00:00 2006-07-26 00:00:00 2006-07-24 00:00:00 2006-07-22 00:00:00 2006-07-21 00:00:00 2006-07-20 00:00:00 2006-07-19 00:00:00 2006-07-16 00:00:00 2006-07-14 00:00:00 2006-07-12 00:00:00 2006-07-10 00:00:00 2006-07-09 00:00:00 2006-07-08 00:00:00…	直应胆红素(DBIL) 直应胆红素(DBIL) 直应胆红素(DBIL) 直应胆红素(DBIL) 直应胆红素(DBIL) 直应胆红素(DBIL) 直应胆红素(DBIL) 直应胆红素(DBIL) 直应胆红素(DBIL) 直应胆红素(DBIL) 直应胆红素(DBIL) 直应胆红素(DBIL) 直应胆红素(DBIL) 直应胆红素(DBIL) 直应胆红素(DBIL) 直应胆红素(DBIL) 直应胆红素(DBIL) 直应胆红素(DBIL) 直应胆红素(DBIL) 直应胆红素(DBIL) 直应胆红素(DBIL) 直应胆红素(DBIL) 直应胆红素(DBIL)	血清 血清 血清 血清 血清 血清 血清 血清 血清 血清 血清 血清 血清 血清 血清 血清 血清 血清 血清 血清 血清 血清 血清	2.7 3.1 1.9 3.8 2.6 2.0 2.9 1.6 1.0 2.6 3.8 3.2 3.6 4.0 4.2 3.9 3.9 3.6 4.3 4.7 4.9 5.3 3.0	μmol/L μmol/L μmol/L μmol/L μmol/L μmol/L μmol/L μmol/L μmol/L μmol/L μmol/L μmol/L μmol/L μmol/L μmol/L μmol/L μmol/L μmol/L μmol/L μmol/L μmol/L μmol/L μmol/L	2006-08-18 00:00:00 2006-08-14 00:00:00 2006-08-12 00:00:00 2006-08-09 00:00:00 2006-08-04 00:00:00 2006-08-02 00:00:00 2006-07-31 00:00:00 2006-07-29 00:00:00 2006-07-26 00:00:00 2006-07-24 00:00:00 2006-07-22 00:00:00 2006-07-21 00:00:00 2006-07-20 00:00:00 2006-07-19 00:00:00 2006-07-16 00:00:00 2006-07-14 00:00:00 2006-07-12 00:00:00 2006-07-10 00:00:00 2006-07-09 00:00:00 2006-07-08 00:00:00…	白蛋白(ALB) 白蛋白(ALB) 白蛋白(ALB) 白蛋白(ALB) 白蛋白(ALB) 白蛋白(ALB) 白蛋白(ALB) 白蛋白(ALB) 白蛋白(ALB) 白蛋白(ALB) 白蛋白(ALB) 白蛋白(ALB) 白蛋白(ALB) 白蛋白(ALB) 白蛋白(ALB) 白蛋白(ALB) 白蛋白(ALB) 白蛋白(ALB) 白蛋白(ALB) 白蛋白(ALB) 白蛋白(ALB) 白蛋白(ALB) 白蛋白(ALB)	血清 血清 血清 血清 血清 血清 血清 血清 血清 血清 血清 血清 血清 血清 血清 血清 血清 血清 血清 血清 血清 血清 血清	38.3 38.3 37.2 37.5 36.5 35.9 38.1 38.6 37.4 37.5 44.2 37.8 36.2 37.3 40.7 39.1 36.4 34.6 34.2 37.8 36.4 37.7 42.0	g/L g/L g/L g/L g/L g/L g/L g/L g/L g/L g/L g/L g/L g/L g/L g/L g/L g/L g/L g/L g/L g/L g/L	2006-08-18 00:00:00 2006-08-14 00:00:00 2006-08-12 00:00:00 2006-08-09 00:00:00 2006-08-04 00:00:00 2006-08-02 00:00:00 2006-07-31 00:00:00 2006-07-29 00:00:00 2006-07-26 00:00:00 2006-07-24 00:00:00 2006-07-22 00:00:00 2006-07-21 00:00:00 2006-07-20 00:00:00 2006-07-19 00:00:00 2006-07-16 00:00:00 2006-07-14 00:00:00 2006-07-12 00:00:00 2006-07-10 00:00:00 2006-07-09 00:00:00 2006-07-08 00:00:00…	/	/
44	男	22	急性淋巴细胞白血病	急性淋巴细胞性白血病 药物性肝损害	C91.001 K71.901	急性淋巴细胞性白血病 药物性肝损害	C91.001 K71.901	谷丙转氨酶(ALT) 谷丙转氨酶(ALT) 谷丙转氨酶(ALT) 谷丙转氨酶(ALT) 谷丙转氨酶(ALT) 谷丙转氨酶(ALT) 谷丙转氨酶(ALT) 谷丙转氨酶(ALT)	血清 血清 血清 血清 血清 血清 血清 血清	146 190 220 139 141 175 157 127	U/L U/L U/L U/L U/L U/L U/L U/L	2006-06-18 00:00:00 2006-06-15 00:00:00 2006-06-13 00:00:00 2006-06-10 00:00:00 2006-06-07 00:00:00 2006-06-05 00:00:00 2006-06-02 00:00:00 2006-05-31 00:00:00	谷草转氨酶(AST) 谷草转氨酶(AST) 谷草转氨酶(AST) 谷草转氨酶(AST) 谷草转氨酶(AST) 谷草转氨酶(AST) 谷草转氨酶(AST) 谷草转氨酶(AST)	血清 血清 血清 血清 血清 血清 血清 血清	38 56 74 57 45 72 53 47	U/L U/L U/L U/L U/L U/L U/L U/L	2006-06-18 00:00:00 2006-06-15 00:00:00 2006-06-13 00:00:00 2006-06-10 00:00:00 2006-06-07 00:00:00 2006-06-05 00:00:00 2006-06-02 00:00:00 2006-05-31 00:00:00	碱性磷酸酶(ALP)	血清	53	U/L	2006-05-31 00:00:00	r-谷氨酰转肽酶(γ-GT)	血清	68	U/L	2006-05-31 00:00:00	总胆汁酸(TBA)	血清	4.4	μmol/L	2006-05-31 00:00:00	总胆红素(TBIL) 总胆红素(TBIL) 总胆红素(TBIL) 总胆红素(TBIL) 总胆红素(TBIL) 总胆红素(TBIL) 总胆红素(TBIL) 总胆红素(TBIL)	血清 血清 血清 血清 血清 血清 血清 血清	9.9 8.0 11.1 10.0 10.1 10.9 8.7 7.0	μmol/L μmol/L μmol/L μmol/L μmol/L μmol/L μmol/L μmol/L	2006-06-18 00:00:00 2006-06-15 00:00:00 2006-06-13 00:00:00 2006-06-10 00:00:00 2006-06-07 00:00:00 2006-06-05 00:00:00 2006-06-02 00:00:00 2006-05-31 00:00:00	直应胆红素(DBIL) 直应胆红素(DBIL) 直应胆红素(DBIL) 直应胆红素(DBIL) 直应胆红素(DBIL) 直应胆红素(DBIL) 直应胆红素(DBIL) 直应胆红素(DBIL)	血清 血清 血清 血清 血清 血清 血清 血清	4.6 3.5 3.5 3.2 3.3 3.1 2.9 2.6	μmol/L μmol/L μmol/L μmol/L μmol/L μmol/L μmol/L μmol/L	2006-06-18 00:00:00 2006-06-15 00:00:00 2006-06-13 00:00:00 2006-06-10 00:00:00 2006-06-07 00:00:00 2006-06-05 00:00:00 2006-06-02 00:00:00 2006-05-31 00:00:00	白蛋白(ALB) 白蛋白(ALB) 白蛋白(ALB) 白蛋白(ALB) 白蛋白(ALB) 白蛋白(ALB) 白蛋白(ALB) 白蛋白(ALB)	血清 血清 血清 血清 血清 血清 血清 血清	39.3 35.5 41.6 40.8 36.7 40.0 34.2 41.9	g/L g/L g/L g/L g/L g/L g/L g/L	2006-06-18 00:00:00 2006-06-15 00:00:00 2006-06-13 00:00:00 2006-06-10 00:00:00 2006-06-07 00:00:00 2006-06-05 00:00:00 2006-06-02 00:00:00 2006-05-31 00:00:00	/	/
27	男	87	发热	发热	R50.901	贝赫切特综合征(白塞氏病) 神经精神损害 脑干脑炎 口腔溃疡 生殖器溃疡 胆囊息肉 蛛网膜囊肿 消化道出血(未特指) 药物性肝损害 出血性膀胱炎	M35.201 / K12.105 L98.400 K82.808 G93.001 K92.205 K71.901 N30.902	谷丙转氨酶(ALT) 谷丙转氨酶(ALT) 谷丙转氨酶(ALT) 谷丙转氨酶(ALT) 谷丙转氨酶(ALT) 谷丙转氨酶(ALT) 谷丙转氨酶(ALT) 谷丙转氨酶(ALT) 谷丙转氨酶(ALT) 谷丙转氨酶(ALT) 谷丙转氨酶(ALT) 谷丙转氨酶(ALT) 谷丙转氨酶(ALT)	静脉血 静脉血 静脉血 静脉血 静脉血 静脉血 静脉血 静脉血 静脉血 静脉血 静脉血 静脉血 静脉血	26 25 28 120 41 35 75 35 64 137 71 24 15	U/L U/L U/L U/L U/L U/L U/L U/L U/L U/L U/L U/L U/L	2011-06-04 00:00:00 2011-05-30 00:00:00 2011-05-25 00:00:00 2011-05-19 00:00:00 2011-05-16 00:00:00 2011-05-08 00:00:00 2011-05-02 00:00:00 2011-04-27 00:00:00 2011-04-23 00:00:00 2011-04-19 00:00:00 2011-04-13 00:00:00 2011-04-05 00:00:00 2011-03-18 00:00:00	谷草转氨酶(AST) 谷草转氨酶(AST) 谷草转氨酶(AST) 谷草转氨酶(AST) 谷草转氨酶(AST) 谷草转氨酶(AST) 谷草转氨酶(AST) 谷草转氨酶(AST) 谷草转氨酶(AST) 谷草转氨酶(AST) 谷草转氨酶(AST) 谷草转氨酶(AST) 谷草转氨酶(AST) 谷草转氨酶(AST)	静脉血 静脉血 静脉血 静脉血 静脉血 静脉血 静脉血 静脉血 静脉血 静脉血 静脉血 静脉血 静脉血 静脉血	12 12 14 28 14 16 22 19 26 57 28 22 18 17	U/L U/L U/L U/L U/L U/L U/L U/L U/L U/L U/L U/L U/L U/L	2011-06-04 00:00:00 2011-05-30 00:00:00 2011-05-25 00:00:00 2011-05-19 00:00:00 2011-05-16 00:00:00 2011-05-08 00:00:00 2011-05-02 00:00:00 2011-04-27 00:00:00 2011-04-23 00:00:00 2011-04-19 00:00:00 2011-04-13 00:00:00 2011-04-05 00:00:00 2011-03-21 00:00:00 2011-03-18 00:00:00	/	/	/	/	/	/	/	/	/	/	/	/	/	/	/	总胆红素(TBIL) 总胆红素(TBIL) 总胆红素(TBIL) 总胆红素(TBIL) 总胆红素(TBIL) 总胆红素(TBIL) 总胆红素(TBIL) 总胆红素(TBIL) 总胆红素(TBIL) 总胆红素(TBIL) 总胆红素(TBIL) 总胆红素(TBIL) 总胆红素(TBIL)	静脉血 静脉血 静脉血 静脉血 静脉血 静脉血 静脉血 静脉血 静脉血 静脉血 静脉血 静脉血 静脉血	15.4 11.4 11.0 12.6 10.9 15.7 16.4 13.7 13.6 13.1 22.6 8.2 7.6	μmol/L μmol/L μmol/L μmol/L μmol/L μmol/L μmol/L μmol/L μmol/L μmol/L μmol/L μmol/L μmol/L	2011-06-04 00:00:00 2011-05-30 00:00:00 2011-05-25 00:00:00 2011-05-19 00:00:00 2011-05-16 00:00:00 2011-05-08 00:00:00 2011-05-02 00:00:00 2011-04-27 00:00:00 2011-04-23 00:00:00 2011-04-19 00:00:00 2011-04-13 00:00:00 2011-04-05 00:00:00 2011-03-18 00:00:00	直应胆红素(DBIL) 直应胆红素(DBIL) 直应胆红素(DBIL) 直应胆红素(DBIL) 直应胆红素(DBIL) 直应胆红素(DBIL) 直应胆红素(DBIL) 直应胆红素(DBIL) 直应胆红素(DBIL) 直应胆红素(DBIL) 直应胆红素(DBIL) 直应胆红素(DBIL) 直应胆红素(DBIL)	静脉血 静脉血 静脉血 静脉血 静脉血 静脉血 静脉血 静脉血 静脉血 静脉血 静脉血 静脉血 静脉血	5.5 3.3 3.7 4.4 4.1 5.2 5.8 5.6 5.6 5.3 8.1 2.8 3.1	μmol/L μmol/L μmol/L μmol/L μmol/L μmol/L μmol/L μmol/L μmol/L μmol/L μmol/L μmol/L μmol/L	2011-06-04 00:00:00 2011-05-30 00:00:00 2011-05-25 00:00:00 2011-05-19 00:00:00 2011-05-16 00:00:00 2011-05-08 00:00:00 2011-05-02 00:00:00 2011-04-27 00:00:00 2011-04-23 00:00:00 2011-04-19 00:00:00 2011-04-13 00:00:00 2011-04-05 00:00:00 2011-03-18 00:00:00	白蛋白(ALB) 白蛋白(ALB) 白蛋白(ALB) 白蛋白(ALB) 白蛋白(ALB) 白蛋白(ALB) 白蛋白(ALB) 白蛋白(ALB) 白蛋白(ALB) 白蛋白(ALB) 白蛋白(ALB) 白蛋白(ALB) 白蛋白(ALB)	静脉血 静脉血 静脉血 静脉血 静脉血 静脉血 静脉血 静脉血 静脉血 静脉血 静脉血 静脉血 静脉血	30.9 31.9 32.7 33.9 35.2 34.4 31.2 32.8 31.6 32.5 28.9 31.6 40.6	g/L g/L g/L g/L g/L g/L g/L g/L g/L g/L g/L g/L g/L	2011-06-04 00:00:00 2011-05-30 00:00:00 2011-05-25 00:00:00 2011-05-19 00:00:00 2011-05-16 00:00:00 2011-05-08 00:00:00 2011-05-02 00:00:00 2011-04-27 00:00:00 2011-04-23 00:00:00 2011-04-19 00:00:00 2011-04-13 00:00:00 2011-04-05 00:00:00 2011-03-18 00:00:00	血浆凝血酶原时间测定(PT) 血浆凝血酶原时间测定(PT) 血浆凝血酶原时间测定(PT)	静脉血 静脉血 静脉血
7	男	81	重型地中海贫血	地中海贫血(未特指)	D56.901	地中海贫血(未特指) 异基因外周血造血干细胞移植术后 败血症(肺炎克雷伯杆菌感染) 药物性肝损害 移植物抗宿主反应(病)	D56.901 / A41.901 J15.001 K71.901 T86.004	谷丙转氨酶(ALT) 谷丙转氨酶(ALT) 谷丙转氨酶(ALT) 谷丙转氨酶(ALT) 谷丙转氨酶(ALT) 谷丙转氨酶(ALT) 谷丙转氨酶(ALT) 谷丙转氨酶(ALT) 谷丙转氨酶(ALT) 谷丙转氨酶(ALT) 谷丙转氨酶(ALT) 谷丙转氨酶(ALT) 谷丙转氨酶(ALT) 谷丙转氨酶(ALT) 谷丙转氨酶(ALT) 谷丙转氨酶(ALT) 谷丙转氨酶(ALT) 谷丙转氨酶(ALT) 谷丙转氨酶(ALT) 谷丙转氨酶(ALT) 谷丙转氨酶(ALT) 谷丙转氨酶(ALT) 谷丙转氨酶(ALT) 谷丙转氨酶(ALT) 谷丙转氨酶(ALT) 谷丙转氨酶(ALT) 谷丙转氨酶(ALT) 谷丙转氨酶(ALT)	静脉血 静脉血 静脉血 静脉血 静脉血 静脉血 静脉血 静脉血 静脉血 静脉血 静脉血 静脉血 静脉血 静脉血 静脉血 静脉血 静脉血 静脉血 静脉血 静脉血 静脉血 静脉血 静脉血 静脉血 静脉血 静脉血 静脉血 静脉血	137 120 133 154 179 174 168 182 52 75 90 94 98 113 231 301 329 172 95 88 61 47 27 33 87 81 73 28	U/L U/L U/L U/L U/L U/L U/L U/L U/L U/L U/L U/L U/L U/L U/L U/L U/L U/L U/L U/L U/L U/L U/L U/L U/L U/L U/L U/L	2009-11-04 00:00:00 2009-11-01 00:00:00 2009-10-28 00:00:00 2009-10-24 00:00:00 2009-10-19 00:00:00 2009-10-17 00:00:00 2009-10-15 00:00:00 2009-10-13 00:00:00 2009-10-05 00:00:00 2009-10-01 00:00:00 2009-09-29 00:00:00 2009-09-27 00:00:00 2009-09-24 00:00:00 2009-09-23 00:00:00 2009-09-21 00:00:00 2009-09-20 00:00:00 2009-09-20 00:00:00 2009-09-18 00:00:00 2009-09-17 00:00:00 2009-09-16 00:00:00…	谷草转氨酶(AST) 谷草转氨酶(AST) 谷草转氨酶(AST) 谷草转氨酶(AST) 谷草转氨酶(AST) 谷草转氨酶(AST) 谷草转氨酶(AST) 谷草转氨酶(AST) 谷草转氨酶(AST) 谷草转氨酶(AST) 谷草转氨酶(AST) 谷草转氨酶(AST) 谷草转氨酶(AST) 谷草转氨酶(AST) 谷草转氨酶(AST) 谷草转氨酶(AST) 谷草转氨酶(AST) 谷草转氨酶(AST) 谷草转氨酶(AST) 谷草转氨酶(AST) 谷草转氨酶(AST) 谷草转氨酶(AST) 谷草转氨酶(AST) 谷草转氨酶(AST) 谷草转氨酶(AST) 谷草转氨酶(AST) 谷草转氨酶(AST) 谷草转氨酶(AST) 谷草转氨酶(AST) 谷草转氨酶(AST) 谷草转氨酶(AST) 谷草转氨酶(AST) 谷草转氨酶(AST)	静脉血 静脉血 静脉血 静脉血 静脉血 静脉血 静脉血 静脉血 静脉血 静脉血 静脉血 静脉血 静脉血 静脉血 静脉血 静脉血 静脉血 静脉血 静脉血 静脉血 静脉血 静脉血 静脉血 静脉血 静脉血 静脉血 静脉血 静脉血 静脉血 静脉血 静脉血 静脉血 静脉血	66 52 67 80 78 78 92 115 74 57 27 44 44 46 39 35 66 130 189 136 65 62 44 36 31 23 21 31 35 70 68 67 36	U/L U/L U/L U/L U/L U/L U/L U/L U/L U/L U/L U/L U/L U/L U/L U/L U/L U/L U/L U/L U/L U/L U/L U/L U/L U/L U/L U/L U/L U/L U/L U/L U/L	2009-11-04 00:00:00 2009-11-01 00:00:00 2009-10-28 00:00:00 2009-10-27 00:00:00 2009-10-24 00:00:00 2009-10-19 00:00:00 2009-10-17 00:00:00 2009-10-15 00:00:00 2009-10-13 00:00:00 2009-10-08 00:00:00 2009-10-05 00:00:00 2009-10-01 00:00:00 2009-09-29 00:00:00 2009-09-27 00:00:00 2009-09-24 00:00:00 2009-09-23 00:00:00 2009-09-21 00:00:00 2009-09-20 00:00:00 2009-09-20 00:00:00 2009-09-18 00:00:00…	/	/	/	/	/	/	/	/	/	/	/	/	/	/	/	总胆红素(TBIL) 总胆红素(TBIL) 总胆红素(TBIL) 总胆红素(TBIL) 总胆红素(TBIL) 总胆红素(TBIL) 总胆红素(TBIL) 总胆红素(TBIL) 总胆红素(TBIL) 总胆红素(TBIL) 总胆红素(TBIL) 总胆红素(TBIL) 总胆红素(TBIL) 总胆红素(TBIL) 总胆红素(TBIL) 总胆红素(TBIL)	静脉血 静脉血 静脉血 静脉血 静脉血 静脉血 静脉血 静脉血 静脉血 静脉血 静脉血 静脉血 静脉血 静脉血 静脉血 静脉血	8.5 9.3 8.4 11.6 14.1 10.3 13.8 20.4 11.8 15.7 6.3 9.8 22.0 17.9 15.2 16.4	μmol/L μmol/L μmol/L μmol/L μmol/L μmol/L μmol/L μmol/L μmol/L μmol/L μmol/L μmol/L μmol/L μmol/L μmol/L μmol/L	2009-10-28 00:00:00 2009-09-29 00:00:00 2009-09-23 00:00:00 2009-09-21 00:00:00 2009-09-20 00:00:00 2009-09-18 00:00:00 2009-09-17 00:00:00 2009-09-16 00:00:00 2009-09-14 00:00:00 2009-09-13 00:00:00 2009-09-06 00:00:00 2009-09-04 00:00:00 2009-08-31 00:00:00 2009-08-30 00:00:00 2009-08-29 00:00:00 2009-08-19 00:00:00	直应胆红素(DBIL) 直应胆红素(DBIL) 直应胆红素(DBIL) 直应胆红素(DBIL) 直应胆红素(DBIL) 直应胆红素(DBIL) 直应胆红素(DBIL) 直应胆红素(DBIL) 直应胆红素(DBIL) 直应胆红素(DBIL) 直应胆红素(DBIL) 直应胆红素(DBIL) 直应胆红素(DBIL) 直应胆红素(DBIL)	静脉血 静脉血 静脉血 静脉血 静脉血 静脉血 静脉血 静脉血 静脉血 静脉血 静脉血 静脉血 静脉血 静脉血	1.7 3.7 5.2 0.8 4.8 3.7 3.8 4.1 5.5 3.3 8.0 7.5 5.7 5.2	μmol/L μmol/L μmol/L μmol/L μmol/L μmol/L μmol/L μmol/L μmol/L μmol/L μmol/L μmol/L μmol/L μmol/L	2009-10-28 00:00:00 2009-09-23 00:00:00 2009-09-21 00:00:00 2009-09-20 00:00:00 2009-09-18 00:00:00 2009-09-17 00:00:00 2009-09-16 00:00:00 2009-09-14 00:00:00 2009-09-13 00:00:00 2009-09-06 00:00:00 2009-08-31 00:00:00 2009-08-30 00:00:00 2009-08-29 00:00:00 2009-08-19 00:00:00	白蛋白(ALB) 白蛋白(ALB) 白蛋白(ALB) 白蛋白(ALB) 白蛋白(ALB) 白蛋白(ALB) 白蛋白(ALB) 白蛋白(ALB) 白蛋白(ALB) 白蛋白(ALB) 白蛋白(ALB) 白蛋白(ALB) 白蛋白(ALB) 白蛋白(ALB)	静脉血 静脉血 静脉血 静脉血 静脉血 静脉血 静脉血 静脉血 静脉血 静脉血 静脉血 静脉血 静脉血 静脉血	43.6 37.7 36.1 39.0 39.4 38.3 39.4 34.5 36.4 42.3 43.6 47.6 48.8 38.4	g/L g/L g/L g/L g/L g/L g/L g/L g/L g/L g/L g/L g/L g/L	2009-10-28 00:00:00 2009-09-23 00:00:00 2009-09-21 00:00:00 2009-09-20 00:00:00 2009-09-18 00:00:00 2009-09-17 00:00:00 2009-09-16 00:00:00 2009-09-14 00:00:00 2009-09-13 00:00:00 2009-09-06 00:00:00 2009-08-31 00:00:00 2009-08-30 00:00:00 2009-08-29 00:00:00 2009-08-19 00:00:00	血浆凝血酶原时间测定(PT) 血浆凝血酶原时间测定(PT) 血浆凝血酶原时间测定(PT) 血浆凝血酶原时间测定(PT) 血浆凝血酶原时间测定(PT) 血浆凝血酶原时间测定(PT) 血浆凝血酶原时间测定(PT) 血浆凝血酶原时间测定(PT) 血浆凝血酶原时间测定(PT) 血浆凝血酶原时间测定(PT) 血浆凝血酶原时间测定(PT) 血浆凝血酶原时间测定(PT) 血浆凝血酶原时间测定(PT) 血浆凝血酶原时间测定(PT) 血浆凝血酶原时间测定(PT)	静脉血 静脉血 静脉血 静脉血 静脉血 静脉血 静脉血 静脉血 静脉血 静脉血 静脉血 静脉血 静脉血 静脉血 静脉血
40	女	8	腹痛	不完全性肠梗阻	K56.701	不完全性肠梗阻 慢性浅表性胃炎伴糜烂 糜烂性胃炎 药物性肝损坏	K56.701 K29.601 K29.601 /	谷丙转氨酶(ALT)	bl	76	U/L	2005-09-15 00:00:00	/	/	/	/	/	/	/	/	/	/	/	/	/	/	/	/	/	/	/	/	总胆红素(TBIL)	bl	31.7	μmol/L	2005-09-15 00:00:00	直应胆红素(DBIL)	bl	10.8	μmol/L	2005-09-15 00:00:00	白蛋白(ALB)	bl	52.7	g/L	2005-09-15 00:00:00	凝血酶原时间(PT)	血浆
13	男	21	急性淋巴细胞性白血病	急性淋巴细胞性白血病	C91.001	急性淋巴细胞性白血病 过敏性皮炎 消化道出血 药物性肝损害	C91.001 L23.902 K92.205 K71.901	谷丙转氨酶(ALT) 谷丙转氨酶(ALT) 谷丙转氨酶(ALT) 谷丙转氨酶(ALT) 谷丙转氨酶(ALT)	血清 血清 血清 血清 血清	21 18 10 7 15	U/L U/L U/L U/L U/L	2005-01-08 00:00:00 2005-01-03 00:00:00 2005-01-03 00:00:00 2004-12-26 00:00:00 2004-12-20 00:00:00	谷草转氨酶(AST) 谷草转氨酶(AST) 谷草转氨酶(AST) 谷草转氨酶(AST) 谷草转氨酶(AST)	血清 血清 血清 血清 血清	20 23 11 16 31	U/L U/L U/L U/L U/L	2005-01-08 00:00:00 2005-01-03 00:00:00 2005-01-03 00:00:00 2004-12-26 00:00:00 2004-12-20 00:00:00	/	/	/	/	/	/	/	/	/	/	/	/	/	/	/	总胆红素(TBIL) 总胆红素(TBIL) 总胆红素(TBIL) 总胆红素(TBIL) 总胆红素(TBIL)	血清 血清 血清 血清 血清	232.5 9.1 6.7 5.4 6.6	μmol/L μmol/L μmol/L μmol/L μmol/L	2005-01-08 00:00:00 2005-01-03 00:00:00 2005-01-03 00:00:00 2004-12-26 00:00:00 2004-12-20 00:00:00	直应胆红素(DBIL) 直应胆红素(DBIL) 直应胆红素(DBIL) 直应胆红素(DBIL) 直应胆红素(DBIL)	血清 血清 血清 血清 血清	191.4 4.1 1.7 1.8 1.4	μmol/L μmol/L μmol/L μmol/L μmol/L	2005-01-08 00:00:00 2005-01-03 00:00:00 2005-01-03 00:00:00 2004-12-26 00:00:00 2004-12-20 00:00:00	白蛋白(ALB) 白蛋白(ALB) 白蛋白(ALB) 白蛋白(ALB) 白蛋白(ALB)	血清 血清 血清 血清 血清	18.1 24.1 19.7 45.0 39.6	g/L g/L g/L g/L g/L	2005-01-08 00:00:00 2005-01-03 00:00:00 2005-01-03 00:00:00 2004-12-26 00:00:00 2004-12-20 00:00:00	凝血酶原时间(PT) 凝血酶原时间(PT)	血浆 血浆
4	男	65	地中海贫血	地中海贫血(未特指)	D56.901	地中海贫血异基因骨髓移植术后 呼吸道感染 药物性肝损害	/ J98.800 K71.901	谷丙转氨酶(ALT) 谷丙转氨酶(ALT) 谷丙转氨酶(ALT) 谷丙转氨酶(ALT) 谷丙转氨酶(ALT) 谷丙转氨酶(ALT) 谷丙转氨酶(ALT) 谷丙转氨酶(ALT) 谷丙转氨酶(ALT) 谷丙转氨酶(ALT) 谷丙转氨酶(ALT) 谷丙转氨酶(ALT) 谷丙转氨酶(ALT) 谷丙转氨酶(ALT) 谷丙转氨酶(ALT) 谷丙转氨酶(ALT)	静脉血 静脉血 静脉血 静脉血 静脉血 静脉血 静脉血 静脉血 血清 血清 血清 血清 血清 血清 血清 血清	102 98 113 191 245 107 111 200 56 37 17 14 20 32 35 2	U/L U/L U/L U/L U/L U/L U/L U/L U/L U/L U/L U/L U/L U/L U/L U/L	2008-05-18 00:00:00 2008-05-11 00:00:00 2008-05-03 00:00:00 2008-04-28 00:00:00 2008-04-27 00:00:00 2008-04-20 00:00:00 2008-04-17 00:00:00 2008-04-13 00:00:00 2008-04-11 09:26:46 2008-04-10 07:53:09 2008-04-05 08:17:32 2008-04-03 09:36:14 2008-03-31 10:16:31 2008-03-28 07:36:59 2008-03-24 09:15:47 2008-03-19 09:41:13	谷草转氨酶(AST) 谷草转氨酶(AST) 谷草转氨酶(AST) 谷草转氨酶(AST) 谷草转氨酶(AST) 谷草转氨酶(AST) 谷草转氨酶(AST) 谷草转氨酶(AST) 谷草转氨酶(AST) 谷草转氨酶(AST) 谷草转氨酶(AST) 谷草转氨酶(AST) 谷草转氨酶(AST) 谷草转氨酶(AST) 谷草转氨酶(AST) 谷草转氨酶(AST)	静脉血 静脉血 静脉血 静脉血 静脉血 静脉血 静脉血 静脉血 血清 血清 血清 血清 血清 血清 血清 血清	197 113 79 126 251 90 56 132 52 36 25 14 23 32 36 30	U/L U/L U/L U/L U/L U/L U/L U/L U/L U/L U/L U/L U/L U/L U/L U/L	2008-05-18 00:00:00 2008-05-11 00:00:00 2008-05-03 00:00:00 2008-04-28 00:00:00 2008-04-27 00:00:00 2008-04-20 00:00:00 2008-04-17 00:00:00 2008-04-13 00:00:00 2008-04-11 09:26:46 2008-04-10 07:53:09 2008-04-05 08:17:32 2008-04-03 09:36:14 2008-03-31 10:16:31 2008-03-28 07:36:59 2008-03-24 09:15:47 2008-03-19 09:41:13	碱性磷酸酶(ALP) 碱性磷酸酶(ALP) 碱性磷酸酶(ALP) 碱性磷酸酶(ALP) 碱性磷酸酶(ALP) 碱性磷酸酶(ALP)	静脉血 静脉血 静脉血 静脉血 静脉血 血清	163 173 160 171 229 122	U/L U/L U/L U/L U/L U/L	2008-05-18 00:00:00 2008-05-13 00:00:00 2008-04-28 00:00:00 2008-04-27 00:00:00 2008-04-13 00:00:00 2008-04-11 09:26:46	r-谷氨酰转肽酶(γ-GT) r-谷氨酰转肽酶(γ-GT) r-谷氨酰转肽酶(γ-GT) r-谷氨酰转肽酶(γ-GT) r-谷氨酰转肽酶(γ-GT) r-谷氨酰转肽酶(γ-GT)	静脉血 静脉血 静脉血 静脉血 静脉血 血清	干扰 18 21 25 18 19	U/L U/L U/L U/L U/L U/L	2008-05-18 00:00:00 2008-05-13 00:00:00 2008-04-28 00:00:00 2008-04-27 00:00:00 2008-04-13 00:00:00 2008-04-11 09:26:46	总胆汁酸(TBA) 总胆汁酸(TBA) 总胆汁酸(TBA) 总胆汁酸(TBA) 总胆汁酸(TBA) 总胆汁酸(TBA)	静脉血 静脉血 静脉血 静脉血 静脉血 血清	14.7 41.7 34.7 26.8 39.5 6.0	μmol/L μmol/L μmol/L μmol/L μmol/L μmol/L	2008-05-18 00:00:00 2008-05-13 00:00:00 2008-04-28 00:00:00 2008-04-27 00:00:00 2008-04-13 00:00:00 2008-04-11 09:26:46	总胆红素(TBIL) 总胆红素(TBIL) 总胆红素(TBIL) 总胆红素(TBIL) 总胆红素(TBIL) 总胆红素(TBIL) 总胆红素(TBIL) 总胆红素(TBIL) 总胆红素(TBIL) 总胆红素(TBIL) 总胆红素(TBIL) 总胆红素(TBIL) 总胆红素(TBIL) 总胆红素(TBIL) 总胆红素(TBIL) 总胆红素(TBIL)	静脉血 静脉血 静脉血 静脉血 静脉血 静脉血 静脉血 静脉血 血清 血清 血清 血清 血清 血清 血清 血清	24.3 10.8 5.0 6 5.5 4.6 3.2 4.9 5.8 8.9 2.8 5.9 5.1 12.8 9.5 10.3	μmol/L μmol/L μmol/L μmol/L μmol/L μmol/L μmol/L μmol/L μmol/L μmol/L μmol/L μmol/L μmol/L μmol/L μmol/L μmol/L	2008-05-18 00:00:00 2008-05-11 00:00:00 2008-05-03 00:00:00 2008-04-28 00:00:00 2008-04-27 00:00:00 2008-04-20 00:00:00 2008-04-17 00:00:00 2008-04-13 00:00:00 2008-04-11 09:26:46 2008-04-10 07:53:09 2008-04-05 08:17:32 2008-04-03 09:36:14 2008-03-31 10:16:31 2008-03-28 07:36:59 2008-03-24 09:15:47 2008-03-19 09:41:13	直应胆红素(DBIL) 直应胆红素(DBIL) 直应胆红素(DBIL) 直应胆红素(DBIL) 直应胆红素(DBIL) 直应胆红素(DBIL) 直应胆红素(DBIL) 直应胆红素(DBIL) 直应胆红素(DBIL) 直应胆红素(DBIL) 直应胆红素(DBIL) 直应胆红素(DBIL) 直应胆红素(DBIL) 直应胆红素(DBIL) 直应胆红素(DBIL) 直应胆红素(DBIL)	静脉血 静脉血 静脉血 静脉血 静脉血 静脉血 静脉血 静脉血 血清 血清 血清 血清 血清 血清 血清 血清	1.4 1.7 1.2 1.0 1.1 0.7 0.8 1.2 1.5 2.8 0.8 0.8 0.6 3.6 3.2 1.2	μmol/L μmol/L μmol/L μmol/L μmol/L μmol/L μmol/L μmol/L μmol/L μmol/L μmol/L μmol/L μmol/L μmol/L μmol/L μmol/L	2008-05-18 00:00:00 2008-05-11 00:00:00 2008-05-03 00:00:00 2008-04-28 00:00:00 2008-04-27 00:00:00 2008-04-20 00:00:00 2008-04-17 00:00:00 2008-04-13 00:00:00 2008-04-11 09:26:46 2008-04-10 07:53:09 2008-04-05 08:17:32 2008-04-03 09:36:14 2008-03-31 10:16:31 2008-03-28 07:36:59 2008-03-24 09:15:47 2008-03-19 09:41:13	白蛋白(ALB) 白蛋白(ALB) 白蛋白(ALB) 白蛋白(ALB) 白蛋白(ALB) 白蛋白(ALB) 白蛋白(ALB) 白蛋白(ALB) 白蛋白(ALB) 白蛋白(ALB) 白蛋白(ALB) 白蛋白(ALB) 白蛋白(ALB) 白蛋白(ALB) 白蛋白(ALB) 白蛋白(ALB)	静脉血 静脉血 静脉血 静脉血 静脉血 静脉血 静脉血 静脉血 血清 血清 血清 血清 血清 血清 血清 血清	49.6 39.1 42.1 41.1 44.4 46.9 41.3 46.5 42.1 40.6 35.5 30.7 32.2 36.2 43.0 40.9	g/L g/L g/L g/L g/L g/L g/L g/L g/L g/L g/L g/L g/L g/L g/L g/L	2008-05-18 00:00:00 2008-05-11 00:00:00 2008-05-03 00:00:00 2008-04-28 00:00:00 2008-04-27 00:00:00 2008-04-20 00:00:00 2008-04-17 00:00:00 2008-04-13 00:00:00 2008-04-11 09:26:46 2008-04-10 07:53:09 2008-04-05 08:17:32 2008-04-03 09:36:14 2008-03-31 10:16:31 2008-03-28 07:36:59 2008-03-24 09:15:47 2008-03-19 09:41:13	血浆凝血酶原时间测定(PT) 血浆凝血酶原时间测定(PT) 血浆凝血酶原时间测定(PT) 血浆凝血酶原时间测定(PT) 血浆凝血酶原时间测定(PT) 血浆凝血酶原时间测定(PT) 血浆凝血酶原时间测定(PT) 血浆凝血酶原时间测定(PT) 血浆凝血酶原时间测定(PT) 血浆凝血酶原时间测定(PT) 血浆凝血酶原时间测定(PT) 血浆凝血酶原时间测定(PT) 血浆凝血酶原时间测定(PT) 血浆凝血酶原时间测定(PT) 血浆凝血酶原时间测定(PT) 血浆凝血酶原时间测定(PT) 血浆凝血酶原时间测定(PT) 血浆凝血酶原时间测定(PT) 血浆凝血酶原时间测定(PT)	静脉血 静脉血 静脉血 静脉血 静脉血 血浆 血浆 血浆 血浆 血浆 血浆 血浆 血浆 血浆 血浆 血浆 血浆 血浆 血浆
82	男	48	肾移植术后	药物性肝损害 泌尿系感染 同种异体肾移植术后	K71.901 N39.001 Z94.002	药物性肝损害 泌尿系感染 同种异体肾移植术后	K71.901 N39.001 Z94.002	谷丙转氨酶(ALT) 谷丙转氨酶(ALT) 谷丙转氨酶(ALT) 谷丙转氨酶(ALT) 谷丙转氨酶(ALT) 谷丙转氨酶(ALT) 谷丙转氨酶(ALT) 谷丙转氨酶(ALT) 谷丙转氨酶(ALT) 谷丙转氨酶(ALT) 谷丙转氨酶(ALT) 谷丙转氨酶(ALT)	se se se se se se se se se se se se	46 47 44 43 29 29 39 42 37 38 49 48	U/L U/L U/L U/L U/L U/L U/L U/L U/L U/L U/L U/L	2003-09-30 00:00:00 2003-09-26 00:00:00 2003-09-23 00:00:00 2003-09-19 00:00:00 2003-09-16 00:00:00 2003-09-13 00:00:00 2003-09-09 00:00:00 2003-09-05 00:00:00 2003-08-29 00:00:00 2003-08-26 00:00:00 2003-08-22 00:00:00 2003-08-19 00:00:00	谷草转氨酶(AST) 谷草转氨酶(AST) 谷草转氨酶(AST) 谷草转氨酶(AST) 谷草转氨酶(AST) 谷草转氨酶(AST) 谷草转氨酶(AST) 谷草转氨酶(AST) 谷草转氨酶(AST) 谷草转氨酶(AST) 谷草转氨酶(AST) 谷草转氨酶(AST)	se se se se se se se se se se se se	75 81 69 82 51 58 65 57 65 59 70 49	U/L U/L U/L U/L U/L U/L U/L U/L U/L U/L U/L U/L	2003-09-30 00:00:00 2003-09-26 00:00:00 2003-09-23 00:00:00 2003-09-19 00:00:00 2003-09-16 00:00:00 2003-09-13 00:00:00 2003-09-09 00:00:00 2003-09-05 00:00:00 2003-08-29 00:00:00 2003-08-26 00:00:00 2003-08-22 00:00:00 2003-08-19 00:00:00	/	/	/	/	/	/	/	/	/	/	/	/	/	/	/	总胆红素(TBIL) 总胆红素(TBIL) 总胆红素(TBIL) 总胆红素(TBIL) 总胆红素(TBIL) 总胆红素(TBIL) 总胆红素(TBIL) 总胆红素(TBIL) 总胆红素(TBIL) 总胆红素(TBIL) 总胆红素(TBIL) 总胆红素(TBIL)	se se se se se se se se se se se se	34.2 38.5 51.6 41.4 75.9 53.3 68.2 33.9 72.9 44.3 47.4 36.6	umol/L umol/L umol/L umol/L umol/L umol/L umol/L umol/L umol/L umol/L umol/L umol/L	2003-09-30 00:00:00 2003-09-26 00:00:00 2003-09-23 00:00:00 2003-09-19 00:00:00 2003-09-16 00:00:00 2003-09-13 00:00:00 2003-09-09 00:00:00 2003-09-05 00:00:00 2003-08-29 00:00:00 2003-08-26 00:00:00 2003-08-22 00:00:00 2003-08-19 00:00:00	直应胆红素(DBIL) 直应胆红素(DBIL) 直应胆红素(DBIL) 直应胆红素(DBIL) 直应胆红素(DBIL) 直应胆红素(DBIL) 直应胆红素(DBIL) 直应胆红素(DBIL) 直应胆红素(DBIL) 直应胆红素(DBIL) 直应胆红素(DBIL) 直应胆红素(DBIL)	se se se se se se se se se se se se	21.4 22.6 31.8 25.0 45.6 30.9 37.0 18.1 37.4 22.0 24.4 18.8	umol/L umol/L umol/L umol/L umol/L umol/L umol/L umol/L umol/L umol/L umol/L umol/L	2003-09-30 00:00:00 2003-09-26 00:00:00 2003-09-23 00:00:00 2003-09-19 00:00:00 2003-09-16 00:00:00 2003-09-13 00:00:00 2003-09-09 00:00:00 2003-09-05 00:00:00 2003-08-29 00:00:00 2003-08-26 00:00:00 2003-08-22 00:00:00 2003-08-19 00:00:00	白蛋白(ALB) 白蛋白(ALB) 白蛋白(ALB) 白蛋白(ALB) 白蛋白(ALB) 白蛋白(ALB) 白蛋白(ALB) 白蛋白(ALB) 白蛋白(ALB) 白蛋白(ALB) 白蛋白(ALB) 白蛋白(ALB)	se se se se se se se se se se se se	28.1 25.7 28.0 29.4 29.9 34.8 34.6 33.3 34.3 33.9 34.7 33.8	g/L g/L g/L g/L g/L g/L g/L g/L g/L g/L g/L g/L	2003-09-30 00:00:00 2003-09-26 00:00:00 2003-09-23 00:00:00 2003-09-19 00:00:00 2003-09-16 00:00:00 2003-09-13 00:00:00 2003-09-09 00:00:00 2003-09-05 00:00:00 2003-08-29 00:00:00 2003-08-26 00:00:00 2003-08-22 00:00:00 2003-08-19 00:00:00	/	/
67	男	/	药物性肝损害					丙氨酸氨基转移酶	血清	54	U/L	2018-06-22 00:11:24	天门冬氨酸氨基转移酶	血清	51	U/L	2018-06-22 00:11:24	碱性磷酸酶	血清	74	U/L	2018-06-22 00:11:24	r-谷氨酰基转移酶	血清	20	U/L	2018-06-22 00:11:24	总胆汁酸	血清	2.30	μmol/L	2018-06-22 00:11:24	总胆红素	血清	32.1	μmol/L	2018-06-22 00:11:24	直接胆红素	血清	9.2	μmol/L	2018-06-22 00:11:24	白蛋白	血清	41.1	g/L	2018-06-22 00:11:24	/	/
40	男	24	急性非淋巴细胞白血病	急性非淋巴细胞白血病	C95.000	急性非淋巴细胞白血病 自体造血干细胞移植后 慢性胆囊炎 药物性肝损害 粒细胞减少症	C95.000 / K81.101 K71.901 D70.x05	谷丙转氨酶(ALT) 谷丙转氨酶(ALT) 谷丙转氨酶(ALT) 谷丙转氨酶(ALT) 谷丙转氨酶(ALT)	静脉血 静脉血 静脉血 静脉血 静脉血	27 19 38.8 30 18	U/L U/L U/L U/L U/L	2011-08-15 00:00:00 2011-08-12 00:00:00 2011-08-08 00:00:00 2011-08-04 00:00:00 2011-07-28 00:00:00	谷草转氨酶(AST) 谷草转氨酶(AST) 谷草转氨酶(AST) 谷草转氨酶(AST)	静脉血 静脉血 静脉血 静脉血	20 31.3 29 17	U/L U/L U/L U/L	2011-08-15 00:00:00 2011-08-08 00:00:00 2011-08-04 00:00:00 2011-07-28 00:00:00	/	/	/	/	/	/	/	/	/	/	/	/	/	/	/	总胆红素(TBIL) 总胆红素(TBIL) 总胆红素(TBIL) 总胆红素(TBIL) 总胆红素(TBIL)	静脉血 静脉血 静脉血 静脉血 静脉血	12.4 11.3 14.0 20.1 12.2	μmol/L μmol/L μmol/L μmol/L μmol/L	2011-08-15 00:00:00 2011-08-12 00:00:00 2011-08-08 00:00:00 2011-08-04 00:00:00 2011-07-28 00:00:00	直应胆红素(DBIL) 直应胆红素(DBIL) 直应胆红素(DBIL) 直应胆红素(DBIL)	静脉血 静脉血 静脉血 静脉血	3.9 4.3 5.1 3.6	μmol/L μmol/L μmol/L μmol/L	2011-08-15 00:00:00 2011-08-08 00:00:00 2011-08-04 00:00:00 2011-07-28 00:00:00	白蛋白(ALB) 白蛋白(ALB) 白蛋白(ALB) 白蛋白(ALB)	静脉血 静脉血 静脉血 静脉血	40.2 40.4 36.0 40.7	g/L g/L g/L g/L	2011-08-15 00:00:00 2011-08-08 00:00:00 2011-08-04 00:00:00 2011-07-28 00:00:00	血浆凝血酶原时间测定(PT)	静脉血
40	男	22	急性非淋巴细胞白血病	急性非淋巴细胞白血病(M5)	C95.000	急性非淋巴细胞白血病(M5) 药物性肝损害 2型糖尿病 慢性乙型病毒性肝炎	C95.000 K71.901 E11.901 B18.106	谷丙转氨酶(ALT) 谷丙转氨酶(ALT) 谷丙转氨酶(ALT) 谷丙转氨酶(ALT) 谷丙转氨酶(ALT) 谷丙转氨酶(ALT)	静脉血 静脉血 静脉血 静脉血 静脉血 静脉血	112 222 341 445 592 1105	U/L U/L U/L U/L U/L U/L	2008-09-10 00:00:00 2008-09-06 00:00:00 2008-09-03 00:00:00 2008-08-31 00:00:00 2008-08-27 00:00:00 2008-08-22 00:00:00	谷草转氨酶(AST) 谷草转氨酶(AST) 谷草转氨酶(AST) 谷草转氨酶(AST) 谷草转氨酶(AST)	静脉血 静脉血 静脉血 静脉血 静脉血	63 88 281 334 658	U/L U/L U/L U/L U/L	2008-09-10 00:00:00 2008-09-06 00:00:00 2008-08-31 00:00:00 2008-08-27 00:00:00 2008-08-22 00:00:00	/	/	/	/	/	/	/	/	/	/	/	/	/	/	/	总胆红素(TBIL) 总胆红素(TBIL) 总胆红素(TBIL) 总胆红素(TBIL) 总胆红素(TBIL)	静脉血 静脉血 静脉血 静脉血 静脉血	17.9 13.1 22.6 25.5 20.8	μmol/L μmol/L μmol/L μmol/L μmol/L	2008-09-10 00:00:00 2008-09-06 00:00:00 2008-08-31 00:00:00 2008-08-27 00:00:00 2008-08-22 00:00:00	直应胆红素(DBIL) 直应胆红素(DBIL) 直应胆红素(DBIL) 直应胆红素(DBIL) 直应胆红素(DBIL)	静脉血 静脉血 静脉血 静脉血 静脉血	5.1 5.6 8.0 7.8 6.0	μmol/L μmol/L μmol/L μmol/L μmol/L	2008-09-10 00:00:00 2008-09-06 00:00:00 2008-08-31 00:00:00 2008-08-27 00:00:00 2008-08-22 00:00:00	白蛋白(ALB) 白蛋白(ALB) 白蛋白(ALB) 白蛋白(ALB) 白蛋白(ALB)	静脉血 静脉血 静脉血 静脉血 静脉血	35.4 32.9 33.7 32.7 30.4	g/L g/L g/L g/L g/L	2008-09-10 00:00:00 2008-09-06 00:00:00 2008-08-31 00:00:00 2008-08-27 00:00:00 2008-08-22 00:00:00	/	/
17	男	42	急性白血病,NOS(C95.0)	急性淋巴细胞性白血病(L2型)	C91.003	肿瘤溶解综合征 急性淋巴细胞性白血病(L2型) 双眼结膜炎 粒细胞缺乏症 间质性肺炎(未特指) 药物性肝损害	E88.810 C91.003 H10.901 D70.x00 J84.902 K71.901	谷丙转氨酶(ALT) 谷丙转氨酶(ALT) 谷丙转氨酶(ALT) 谷丙转氨酶(ALT) 谷丙转氨酶(ALT) 谷丙转氨酶(ALT) 谷丙转氨酶(ALT) 谷丙转氨酶(ALT) 谷丙转氨酶(ALT) 谷丙转氨酶(ALT) 谷丙转氨酶(ALT) 谷丙转氨酶(ALT) 谷丙转氨酶(ALT)	静脉血 静脉血 静脉血 静脉血 静脉血 静脉血 静脉血 静脉血 静脉血 静脉血 静脉血 静脉血 静脉血	23 25 25 42 54 63 84 99 110 93 30 17 14	U/L U/L U/L U/L U/L U/L U/L U/L U/L U/L U/L U/L U/L	2008-09-25 00:00:00 2008-09-21 00:00:00 2008-09-17 00:00:00 2008-09-14 00:00:00 2008-09-11 00:00:00 2008-09-08 00:00:00 2008-09-06 00:00:00 2008-09-03 00:00:00 2008-08-30 00:00:00 2008-08-27 00:00:00 2008-08-22 00:00:00 2008-08-21 00:00:00 2008-08-21 00:00:00	谷草转氨酶(AST) 谷草转氨酶(AST) 谷草转氨酶(AST) 谷草转氨酶(AST) 谷草转氨酶(AST) 谷草转氨酶(AST) 谷草转氨酶(AST) 谷草转氨酶(AST) 谷草转氨酶(AST)	静脉血 静脉血 静脉血 静脉血 静脉血 静脉血 静脉血 静脉血 静脉血	28 16 9 12 14 12 22 41 50	U/L U/L U/L U/L U/L U/L U/L U/L U/L	2008-09-25 00:00:00 2008-09-21 00:00:00 2008-09-17 00:00:00 2008-09-14 00:00:00 2008-09-11 00:00:00 2008-09-06 00:00:00 2008-09-03 00:00:00 2008-08-22 00:00:00 2008-08-21 00:00:00	/	/	/	/	/	/	/	/	/	/	/	/	/	/	/	总胆红素(TBIL) 总胆红素(TBIL) 总胆红素(TBIL) 总胆红素(TBIL) 总胆红素(TBIL) 总胆红素(TBIL) 总胆红素(TBIL) 总胆红素(TBIL) 总胆红素(TBIL)	静脉血 静脉血 静脉血 静脉血 静脉血 静脉血 静脉血 静脉血 静脉血	8.9 37.4 18.0 11.7 4.3 11.5 16.2 18.5 19.3	μmol/L μmol/L μmol/L μmol/L μmol/L μmol/L μmol/L μmol/L μmol/L	2008-09-25 00:00:00 2008-09-21 00:00:00 2008-09-17 00:00:00 2008-09-11 00:00:00 2008-09-06 00:00:00 2008-09-03 00:00:00 2008-08-22 00:00:00 2008-08-21 00:00:00 2008-08-21 00:00:00	直应胆红素(DBIL) 直应胆红素(DBIL) 直应胆红素(DBIL) 直应胆红素(DBIL) 直应胆红素(DBIL) 直应胆红素(DBIL) 直应胆红素(DBIL) 直应胆红素(DBIL)	静脉血 静脉血 静脉血 静脉血 静脉血 静脉血 静脉血 静脉血	2.1 12.1 5.2 3.3 0.4 3.5 5.3 4.1	μmol/L μmol/L μmol/L μmol/L μmol/L μmol/L μmol/L μmol/L	2008-09-25 00:00:00 2008-09-21 00:00:00 2008-09-17 00:00:00 2008-09-11 00:00:00 2008-09-06 00:00:00 2008-09-03 00:00:00 2008-08-22 00:00:00 2008-08-21 00:00:00	白蛋白(ALB) 白蛋白(ALB) 白蛋白(ALB) 白蛋白(ALB) 白蛋白(ALB) 白蛋白(ALB) 白蛋白(ALB) 白蛋白(ALB)	静脉血 静脉血 静脉血 静脉血 静脉血 静脉血 静脉血 静脉血	34.5 32.7 36.0 42.1 37.9 36.2 32.5 35.1	g/L g/L g/L g/L g/L g/L g/L g/L	2008-09-25 00:00:00 2008-09-21 00:00:00 2008-09-17 00:00:00 2008-09-11 00:00:00 2008-09-06 00:00:00 2008-09-03 00:00:00 2008-08-22 00:00:00 2008-08-21 00:00:00	血浆凝血酶原时间测定(PT) 血浆凝血酶原时间测定(PT)	静脉血 静脉血
33	男	6	慢性乙型病毒性肝炎	慢性药物性肝损害? 慢性乙型肝炎	K71.901 B18.106	药物性肝损害 慢性乙型病毒性肝炎 慢性胆囊炎	K71.901 B18.106 K81.101	谷丙转氨酶(ALT)	血清	144	U/L	2003-06-26 00:00:00	谷草转氨酶(AST)	血清	191	U/L	2003-06-26 00:00:00	碱性磷酸酶(ALP)	血清	119	U/L	2003-06-26 00:00:00	r-谷氨酰转肽酶(r-GT)	血清	233	U/L	2003-06-26 00:00:00	总胆汁酸(TBA)	血清	48.9	umol/L	2003-06-26 00:00:00	总胆红素(TBIL)	血清	28.7	umol/L	2003-06-26 00:00:00	直应胆红素(DBIL)	血清	12.7	umol/L	2003-06-26 00:00:00	血清白蛋白(ALB)	血清	40.5	g/L	2003-06-26 00:00:00	凝血酶原时间(PT)	血浆
14	男	25	急性白血病	急性淋巴细胞性白血病(T细胞型)	C91.304	急性淋巴细胞性白血病(T细胞型) 中枢神经系统白血病 双侧肺部真菌感染 药物性肝损害 双肺部感染 肺出血 呼吸功能衰竭 脑出血可能大	C91.304 C95.901 B49.x14+J99.8* K71.901 J98.402 R04.801 J96.901 /	谷丙转氨酶(ALT) 谷丙转氨酶(ALT) 谷丙转氨酶(ALT) 谷丙转氨酶(ALT) 谷丙转氨酶(ALT) 谷丙转氨酶(ALT) 谷丙转氨酶(ALT) 谷丙转氨酶(ALT) 谷丙转氨酶(ALT)	静脉血 静脉血 静脉血 静脉血 静脉血 静脉血 静脉血 静脉血 静脉血	81 67 68 105 50 45 36 30 53	U/L U/L U/L U/L U/L U/L U/L U/L U/L	2011-07-07 00:00:00 2011-07-07 00:00:00 2011-07-06 00:00:00 2011-07-03 00:00:00 2011-06-30 00:00:00 2011-06-26 00:00:00 2011-06-23 00:00:00 2011-06-20 00:00:00 2011-06-14 00:00:00	谷草转氨酶(AST) 谷草转氨酶(AST) 谷草转氨酶(AST) 谷草转氨酶(AST) 谷草转氨酶(AST) 谷草转氨酶(AST) 谷草转氨酶(AST)	静脉血 静脉血 静脉血 静脉血 静脉血 静脉血 静脉血	174 75 43 18 18 17 31	U/L U/L U/L U/L U/L U/L U/L	2011-07-07 00:00:00 2011-07-07 00:00:00 2011-07-03 00:00:00 2011-06-30 00:00:00 2011-06-23 00:00:00 2011-06-20 00:00:00 2011-06-14 00:00:00	/	/	/	/	/	/	/	/	/	/	/	/	/	/	/	总胆红素(TBIL) 总胆红素(TBIL) 总胆红素(TBIL) 总胆红素(TBIL) 总胆红素(TBIL) 总胆红素(TBIL) 总胆红素(TBIL)	静脉血 静脉血 静脉血 静脉血 静脉血 静脉血 静脉血	51.7 48.1 15.1 8.0 15.4 17.4 14.5	μmol/L μmol/L μmol/L μmol/L μmol/L μmol/L μmol/L	2011-07-07 00:00:00 2011-07-07 00:00:00 2011-07-03 00:00:00 2011-06-30 00:00:00 2011-06-23 00:00:00 2011-06-20 00:00:00 2011-06-14 00:00:00	直应胆红素(DBIL) 直应胆红素(DBIL) 直应胆红素(DBIL) 直应胆红素(DBIL) 直应胆红素(DBIL) 直应胆红素(DBIL) 直应胆红素(DBIL)	静脉血 静脉血 静脉血 静脉血 静脉血 静脉血 静脉血	37.3 37.7 4.8 2.8 5.8 6.1 5.3	μmol/L μmol/L μmol/L μmol/L μmol/L μmol/L μmol/L	2011-07-07 00:00:00 2011-07-07 00:00:00 2011-07-03 00:00:00 2011-06-30 00:00:00 2011-06-23 00:00:00 2011-06-20 00:00:00 2011-06-14 00:00:00	白蛋白(ALB) 白蛋白(ALB) 白蛋白(ALB) 白蛋白(ALB) 白蛋白(ALB) 白蛋白(ALB) 白蛋白(ALB)	静脉血 静脉血 静脉血 静脉血 静脉血 静脉血 静脉血	25.9 29.6 43.1 42.9 45.9 45.8 50.2	g/L g/L g/L g/L g/L g/L g/L	2011-07-07 00:00:00 2011-07-07 00:00:00 2011-07-03 00:00:00 2011-06-30 00:00:00 2011-06-23 00:00:00 2011-06-20 00:00:00 2011-06-14 00:00:00	血浆凝血酶原时间测定(PT) 血浆凝血酶原时间测定(PT) 血浆凝血酶原时间测定(PT) 血浆凝血酶原时间测定(PT)	静脉血 静脉血 静脉血 静脉血
67	女	17	非何杰金氏淋巴瘤	非霍奇金淋巴瘤(弥漫大B细胞性)ⅣA 高血压3级 高血压心脏病 高血压性心脏病不伴有心力衰竭 腰椎退行性变	/ I10.x05 I11.901 / M48.961	非霍奇金淋巴瘤(弥漫大B细胞性)ⅣA 高血压3级 高血压心脏病 高血压性心脏病不伴有心力衰竭 腰椎退行性变 药物性肝损害	/ I10.x05 I11.901 / M48.961 K71.901	谷丙转氨酶(ALT) 谷丙转氨酶(ALT) 谷丙转氨酶(ALT) 谷丙转氨酶(ALT) 谷丙转氨酶(ALT) 谷丙转氨酶(ALT)	血清 血清 血清 血清 血清 血清	155 103 93 86 33 19	U/L U/L U/L U/L U/L U/L	2007-08-27 07:53:10 2007-08-25 08:22:00 2007-08-23 07:52:34 2007-08-21 08:31:17 2007-08-16 07:50:49 2007-08-13 08:23:06	谷草转氨酶(AST) 谷草转氨酶(AST) 谷草转氨酶(AST) 谷草转氨酶(AST) 谷草转氨酶(AST) 谷草转氨酶(AST)	血清 血清 血清 血清 血清 血清	96 84 63 49 32 28	U/L U/L U/L U/L U/L U/L	2007-08-27 07:53:10 2007-08-25 08:22:00 2007-08-23 07:52:34 2007-08-21 08:31:17 2007-08-16 07:50:49 2007-08-13 08:23:06	/	/	/	/	/	/	/	/	/	/	/	/	/	/	/	总胆红素(TBIL) 总胆红素(TBIL) 总胆红素(TBIL) 总胆红素(TBIL) 总胆红素(TBIL) 总胆红素(TBIL)	血清 血清 血清 血清 血清 血清	5.6 5.1 8.2 13.9 5.9 4.4	μmol/L μmol/L μmol/L μmol/L μmol/L μmol/L	2007-08-27 07:53:10 2007-08-25 08:22:00 2007-08-23 07:52:34 2007-08-21 08:31:17 2007-08-16 07:50:49 2007-08-13 08:23:06	直应胆红素(DBIL) 直应胆红素(DBIL) 直应胆红素(DBIL) 直应胆红素(DBIL) 直应胆红素(DBIL) 直应胆红素(DBIL)	血清 血清 血清 血清 血清 血清	1.0 0.9 1.4 3.9 1.6 0.8	μmol/L μmol/L μmol/L μmol/L μmol/L μmol/L	2007-08-27 07:53:10 2007-08-25 08:22:00 2007-08-23 07:52:34 2007-08-21 08:31:17 2007-08-16 07:50:49 2007-08-13 08:23:06	白蛋白(ALB) 白蛋白(ALB) 白蛋白(ALB) 白蛋白(ALB) 白蛋白(ALB) 白蛋白(ALB)	血清 血清 血清 血清 血清 血清	34.4 35.4 33.0 38.3 36.8 39.2	g/L g/L g/L g/L g/L g/L	2007-08-27 07:53:10 2007-08-25 08:22:00 2007-08-23 07:52:34 2007-08-21 08:31:17 2007-08-16 07:50:49 2007-08-13 08:23:06	/	/
47	女	50	急性非淋巴细胞白血病	急性非淋巴细胞白血病M2型	C95.000	真菌性肺炎 急性非淋巴细胞白血病M2型 药物性肝损害 败血症(肺炎克雷伯氏菌肺炎亚种)	B49.x14+J99.8* C95.000 K71.901 A41.584	谷丙转氨酶(ALT) 谷丙转氨酶(ALT) 谷丙转氨酶(ALT) 谷丙转氨酶(ALT) 谷丙转氨酶(ALT) 谷丙转氨酶(ALT) 谷丙转氨酶(ALT) 谷丙转氨酶(ALT) 谷丙转氨酶(ALT) 谷丙转氨酶(ALT) 谷丙转氨酶(ALT) 谷丙转氨酶(ALT) 谷丙转氨酶(ALT) 谷丙转氨酶(ALT)	血清 血清 血清 血清 血清 血清 血清 血清 血清 血清 血清 血清 血清 血清	31 24 37 37 29 50 45 59 64 77 61 77 100 85	U/L U/L U/L U/L U/L U/L U/L U/L U/L U/L U/L U/L U/L U/L	2006-10-24 08:17:23 2006-10-18 08:01:14 2006-10-14 08:40:03 2006-10-08 08:12:44 2006-10-04 08:34:27 2006-10-02 10:56:00 2006-09-30 08:13:32 2006-09-28 12:18:25 2006-09-26 07:59:59 2006-09-22 08:07:43 2006-09-17 00:00:00 2006-09-13 00:00:00 2006-09-10 00:00:00 2006-09-06 00:00:00	谷草转氨酶(AST) 谷草转氨酶(AST) 谷草转氨酶(AST) 谷草转氨酶(AST) 谷草转氨酶(AST) 谷草转氨酶(AST) 谷草转氨酶(AST) 谷草转氨酶(AST) 谷草转氨酶(AST) 谷草转氨酶(AST) 谷草转氨酶(AST) 谷草转氨酶(AST) 谷草转氨酶(AST) 谷草转氨酶(AST)	血清 血清 血清 血清 血清 血清 血清 血清 血清 血清 血清 血清 血清 血清	22 17 22 23 18 20 28 48 37 54 50 51 59 51	U/L U/L U/L U/L U/L U/L U/L U/L U/L U/L U/L U/L U/L U/L	2006-10-24 08:17:23 2006-10-18 08:01:14 2006-10-14 08:40:03 2006-10-08 08:12:44 2006-10-04 08:34:27 2006-10-02 10:56:00 2006-09-30 08:13:32 2006-09-28 12:18:25 2006-09-26 07:59:59 2006-09-22 08:07:43 2006-09-17 00:00:00 2006-09-13 00:00:00 2006-09-10 00:00:00 2006-09-06 00:00:00	/	/	/	/	/	/	/	/	/	/	/	/	/	/	/	总胆红素(TBIL) 总胆红素(TBIL) 总胆红素(TBIL) 总胆红素(TBIL) 总胆红素(TBIL) 总胆红素(TBIL) 总胆红素(TBIL) 总胆红素(TBIL) 总胆红素(TBIL) 总胆红素(TBIL) 总胆红素(TBIL) 总胆红素(TBIL) 总胆红素(TBIL) 总胆红素(TBIL)	血清 血清 血清 血清 血清 血清 血清 血清 血清 血清 血清 血清 血清 血清	11.9 8.4 5.9 11.9 15.0 29.3 30.1 46.4 13.5 10.2 15.9 10.0 10.5 9.6	μmol/L μmol/L μmol/L μmol/L μmol/L μmol/L μmol/L μmol/L μmol/L μmol/L μmol/L μmol/L μmol/L μmol/L	2006-10-24 08:17:23 2006-10-18 08:01:14 2006-10-14 08:40:03 2006-10-08 08:12:44 2006-10-04 08:34:27 2006-10-02 10:56:00 2006-09-30 08:13:32 2006-09-28 12:18:25 2006-09-26 07:59:59 2006-09-22 08:07:43 2006-09-17 00:00:00 2006-09-13 00:00:00 2006-09-10 00:00:00 2006-09-06 00:00:00	直应胆红素(DBIL) 直应胆红素(DBIL) 直应胆红素(DBIL) 直应胆红素(DBIL) 直应胆红素(DBIL) 直应胆红素(DBIL) 直应胆红素(DBIL) 直应胆红素(DBIL) 直应胆红素(DBIL) 直应胆红素(DBIL) 直应胆红素(DBIL) 直应胆红素(DBIL) 直应胆红素(DBIL) 直应胆红素(DBIL)	血清 血清 血清 血清 血清 血清 血清 血清 血清 血清 血清 血清 血清 血清	4.1 2.4 3.0 4.4 5.2 17.9 9.1 27.6 2.7 2.4 4.3 2.7 2.6 2.6	μmol/L μmol/L μmol/L μmol/L μmol/L μmol/L μmol/L μmol/L μmol/L μmol/L μmol/L μmol/L μmol/L μmol/L	2006-10-24 08:17:23 2006-10-18 08:01:14 2006-10-14 08:40:03 2006-10-08 08:12:44 2006-10-04 08:34:27 2006-10-02 10:56:00 2006-09-30 08:13:32 2006-09-28 12:18:25 2006-09-26 07:59:59 2006-09-22 08:07:43 2006-09-17 00:00:00 2006-09-13 00:00:00 2006-09-10 00:00:00 2006-09-06 00:00:00	白蛋白(ALB) 白蛋白(ALB) 白蛋白(ALB) 白蛋白(ALB) 白蛋白(ALB) 白蛋白(ALB) 白蛋白(ALB) 白蛋白(ALB) 白蛋白(ALB) 白蛋白(ALB) 白蛋白(ALB) 白蛋白(ALB) 白蛋白(ALB) 白蛋白(ALB)	血清 血清 血清 血清 血清 血清 血清 血清 血清 血清 血清 血清 血清 血清	35.8 33.3 34.5 34.5 30.3 32.8 38.6 37.9 39.9 39.5 38.1 38.5 43.4 36.9	g/L g/L g/L g/L g/L g/L g/L g/L g/L g/L g/L g/L g/L g/L	2006-10-24 08:17:23 2006-10-18 08:01:14 2006-10-14 08:40:03 2006-10-08 08:12:44 2006-10-04 08:34:27 2006-10-02 10:56:00 2006-09-30 08:13:32 2006-09-28 12:18:25 2006-09-26 07:59:59 2006-09-22 08:07:43 2006-09-17 00:00:00 2006-09-13 00:00:00 2006-09-10 00:00:00 2006-09-06 00:00:00	血浆凝血酶原时间测定(PT) 凝血酶原时间(PT)	血浆 血浆
46	女	51	急性非淋巴细胞白血病	急性非淋巴细胞白血病M2	C92.002	急性非淋巴细胞白血病M2 药物性肝损害	C92.002 K71.901	谷丙转氨酶(ALT) 谷丙转氨酶(ALT) 谷丙转氨酶(ALT) 谷丙转氨酶(ALT) 谷丙转氨酶(ALT) 谷丙转氨酶(ALT) 谷丙转氨酶(ALT) 谷丙转氨酶(ALT) 谷丙转氨酶(ALT) 谷丙转氨酶(ALT) 谷丙转氨酶(ALT) 谷丙转氨酶(ALT)	血清 血清 血清 血清 血清 血清 血清 血清 血清 血清 血清 血清	143 143 132 123 134 160 86 109 62 53 99 142	U/L U/L U/L U/L U/L U/L U/L U/L U/L U/L U/L U/L	2006-08-23 00:00:00 2006-08-20 00:00:00 2006-08-17 00:00:00 2006-08-14 00:00:00 2006-08-12 00:00:00 2006-08-09 00:00:00 2006-08-05 00:00:00 2006-08-03 00:00:00 2006-07-23 00:00:00 2006-07-16 00:00:00 2006-07-12 00:00:00 2006-07-06 00:00:00	谷草转氨酶(AST) 谷草转氨酶(AST) 谷草转氨酶(AST) 谷草转氨酶(AST) 谷草转氨酶(AST) 谷草转氨酶(AST) 谷草转氨酶(AST) 谷草转氨酶(AST) 谷草转氨酶(AST) 谷草转氨酶(AST) 谷草转氨酶(AST) 谷草转氨酶(AST)	血清 血清 血清 血清 血清 血清 血清 血清 血清 血清 血清 血清	77 70 62 60 53 83 41 60 43 32 49 74	U/L U/L U/L U/L U/L U/L U/L U/L U/L U/L U/L U/L	2006-08-23 00:00:00 2006-08-20 00:00:00 2006-08-17 00:00:00 2006-08-14 00:00:00 2006-08-12 00:00:00 2006-08-09 00:00:00 2006-08-05 00:00:00 2006-08-03 00:00:00 2006-07-23 00:00:00 2006-07-16 00:00:00 2006-07-12 00:00:00 2006-07-06 00:00:00	/	/	/	/	/	/	/	/	/	/	/	/	/	/	/	总胆红素(TBIL) 总胆红素(TBIL) 总胆红素(TBIL) 总胆红素(TBIL) 总胆红素(TBIL) 总胆红素(TBIL) 总胆红素(TBIL) 总胆红素(TBIL) 总胆红素(TBIL) 总胆红素(TBIL) 总胆红素(TBIL) 总胆红素(TBIL)	血清 血清 血清 血清 血清 血清 血清 血清 血清 血清 血清 血清	10.6 7.3 8.2 8.3 6.5 8.5 13.2 40.4 8.1 8.6 11.2 10.5	μmol/L μmol/L μmol/L μmol/L μmol/L μmol/L μmol/L μmol/L μmol/L μmol/L μmol/L μmol/L	2006-08-23 00:00:00 2006-08-20 00:00:00 2006-08-17 00:00:00 2006-08-14 00:00:00 2006-08-12 00:00:00 2006-08-09 00:00:00 2006-08-05 00:00:00 2006-08-03 00:00:00 2006-07-23 00:00:00 2006-07-16 00:00:00 2006-07-12 00:00:00 2006-07-06 00:00:00	直应胆红素(DBIL) 直应胆红素(DBIL) 直应胆红素(DBIL) 直应胆红素(DBIL) 直应胆红素(DBIL) 直应胆红素(DBIL) 直应胆红素(DBIL) 直应胆红素(DBIL) 直应胆红素(DBIL) 直应胆红素(DBIL) 直应胆红素(DBIL) 直应胆红素(DBIL)	血清 血清 血清 血清 血清 血清 血清 血清 血清 血清 血清 血清	3.9 2.7 2.4 2.5 2.2 3.2 2.3 10.3 2.6 2.9 4.4 4.1	μmol/L μmol/L μmol/L μmol/L μmol/L μmol/L μmol/L μmol/L μmol/L μmol/L μmol/L μmol/L	2006-08-23 00:00:00 2006-08-20 00:00:00 2006-08-17 00:00:00 2006-08-14 00:00:00 2006-08-12 00:00:00 2006-08-09 00:00:00 2006-08-05 00:00:00 2006-08-03 00:00:00 2006-07-23 00:00:00 2006-07-16 00:00:00 2006-07-12 00:00:00 2006-07-06 00:00:00	白蛋白(ALB) 白蛋白(ALB) 白蛋白(ALB) 白蛋白(ALB) 白蛋白(ALB) 白蛋白(ALB) 白蛋白(ALB) 白蛋白(ALB) 白蛋白(ALB) 白蛋白(ALB) 白蛋白(ALB) 白蛋白(ALB)	血清 血清 血清 血清 血清 血清 血清 血清 血清 血清 血清 血清	38.8 39.3 41.5 38.5 40.5 41.6 36.5 43.6 38.8 39.2 39.4 37.5	g/L g/L g/L g/L g/L g/L g/L g/L g/L g/L g/L g/L	2006-08-23 00:00:00 2006-08-20 00:00:00 2006-08-17 00:00:00 2006-08-14 00:00:00 2006-08-12 00:00:00 2006-08-09 00:00:00 2006-08-05 00:00:00 2006-08-03 00:00:00 2006-07-23 00:00:00 2006-07-16 00:00:00 2006-07-12 00:00:00 2006-07-06 00:00:00	凝血酶原时间(PT)	血浆
46	女	29	急性非淋巴细胞白血病M2	急性粒细胞性(髓样)白血病,部分分化型(M2型	C92.002	急性粒细胞性(髓样)白血病,部分分化型(M2型 上呼吸道感染 药物性肝损害	C92.002 J06.900 K71.901	谷丙转氨酶(ALT) 谷丙转氨酶(ALT) 谷丙转氨酶(ALT) 谷丙转氨酶(ALT) 谷丙转氨酶(ALT) 谷丙转氨酶(ALT)	血清 血清 血清 血清 血清 血清	36 48 59 83 66 47	U/L U/L U/L U/L U/L U/L	2006-05-21 00:00:00 2006-05-17 00:00:00 2006-05-15 00:00:00 2006-05-13 00:00:00 2006-05-11 00:00:00 2006-04-25 00:00:00	谷草转氨酶(AST) 谷草转氨酶(AST) 谷草转氨酶(AST) 谷草转氨酶(AST) 谷草转氨酶(AST) 谷草转氨酶(AST)	血清 血清 血清 血清 血清 血清	25 28 31 50 38 36	U/L U/L U/L U/L U/L U/L	2006-05-21 00:00:00 2006-05-17 00:00:00 2006-05-15 00:00:00 2006-05-13 00:00:00 2006-05-11 00:00:00 2006-04-25 00:00:00	/	/	/	/	/	/	/	/	/	/	/	/	/	/	/	总胆红素(TBIL)	血清	8.9	μmol/L	2006-04-25 00:00:00	直应胆红素(DBIL)	血清	2.8	μmol/L	2006-04-25 00:00:00	白蛋白(ALB)	血清	40.6	g/L	2006-04-25 00:00:00	凝血酶原时间(PT)	血浆
19	男	30	非霍奇金氏淋巴瘤	非霍奇金氏淋巴瘤Ⅳ期B(外周T细胞性) 药物性肝损害 发热待查	/ K71.901 /	非霍奇金氏淋巴瘤Ⅳ期B(外周T细胞性) 药物性肝损害 双肺感染(结核或真菌) 真菌病(霉菌病)(未特指)	/ K71.901 / /	谷丙转氨酶(ALT) 谷丙转氨酶(ALT) 谷丙转氨酶(ALT) 谷丙转氨酶(ALT) 谷丙转氨酶(ALT)	血清 血清 血清 血清 血清	95 66 141 128 132	U/L U/L U/L U/L U/L	2006-03-29 00:00:00 2006-03-25 00:00:00 2006-03-19 00:00:00 2006-03-12 00:00:00 2006-03-02 00:00:00	谷草转氨酶(AST) 谷草转氨酶(AST) 谷草转氨酶(AST) 谷草转氨酶(AST) 谷草转氨酶(AST)	血清 血清 血清 血清 血清	50 33 35 84 133	U/L U/L U/L U/L U/L	2006-03-29 00:00:00 2006-03-25 00:00:00 2006-03-19 00:00:00 2006-03-12 00:00:00 2006-03-02 00:00:00	碱性磷酸酶(ALP)	血清	1110	U/L	2006-03-02 00:00:00	r-谷氨酰转肽酶(γ-GT)	血清	333	U/L	2006-03-02 00:00:00	总胆汁酸(TBA)	血清	24.6	μmol/L	2006-03-02 00:00:00	总胆红素(TBIL) 总胆红素(TBIL) 总胆红素(TBIL) 总胆红素(TBIL) 总胆红素(TBIL)	血清 血清 血清 血清 血清	12.9 14.0 18.3 10.0 11.6	μmol/L μmol/L μmol/L μmol/L μmol/L	2006-03-29 00:00:00 2006-03-25 00:00:00 2006-03-19 00:00:00 2006-03-12 00:00:00 2006-03-02 00:00:00	直应胆红素(DBIL) 直应胆红素(DBIL) 直应胆红素(DBIL) 直应胆红素(DBIL) 直应胆红素(DBIL)	血清 血清 血清 血清 血清	6.1 9.1 10.3 5.7 5.1	μmol/L μmol/L μmol/L μmol/L μmol/L	2006-03-29 00:00:00 2006-03-25 00:00:00 2006-03-19 00:00:00 2006-03-12 00:00:00 2006-03-02 00:00:00	白蛋白(ALB) 白蛋白(ALB) 白蛋白(ALB) 白蛋白(ALB) 白蛋白(ALB)	血清 血清 血清 血清 血清	31.9 31.9 34.0 28.2 26.2	g/L g/L g/L g/L g/L	2006-03-29 00:00:00 2006-03-25 00:00:00 2006-03-19 00:00:00 2006-03-12 00:00:00 2006-03-02 00:00:00	/	/
36	男	22	急性非淋巴细胞白血病	急性非淋巴细胞白血病	C95.000	急性非淋巴细胞白血病 药物性肝损害 化脓性咽炎	C95.000 K71.901 J02.902	谷丙转氨酶(ALT) 谷丙转氨酶(ALT) 谷丙转氨酶(ALT)	血清 血清 血清	49 96 105	U/L U/L U/L	2005-11-12 00:00:00 2005-11-04 00:00:00 2005-10-31 00:00:00	谷草转氨酶(AST) 谷草转氨酶(AST) 谷草转氨酶(AST)	血清 血清 血清	27 33 46	U/L U/L U/L	2005-11-12 00:00:00 2005-11-04 00:00:00 2005-10-31 00:00:00	/	/	/	/	/	/	/	/	/	/	/	/	/	/	/	总胆红素(TBIL) 总胆红素(TBIL) 总胆红素(TBIL)	血清 血清 血清	10.0 7.6 11.9	μmol/L μmol/L μmol/L	2005-11-12 00:00:00 2005-11-04 00:00:00 2005-10-31 00:00:00	直应胆红素(DBIL) 直应胆红素(DBIL) 直应胆红素(DBIL)	血清 血清 血清	4.3 2.7 2.9	μmol/L μmol/L μmol/L	2005-11-12 00:00:00 2005-11-04 00:00:00 2005-10-31 00:00:00	白蛋白(ALB) 白蛋白(ALB) 白蛋白(ALB)	血清 血清 血清	37.7 42.2 43.6	g/L g/L g/L	2005-11-12 00:00:00 2005-11-04 00:00:00 2005-10-31 00:00:00	/	/
31	女	53	慢性粒细胞性白血病	慢性粒细胞性白血病急变期 肺结核	/ A16.202	慢性粒细胞性白血病急变期 肺结核 热带念珠菌败血症 药物性肝损害	/ A16.202 / K71.901	谷丙转氨酶(ALT) 谷丙转氨酶(ALT) 谷丙转氨酶(ALT) 谷丙转氨酶(ALT) 谷丙转氨酶(ALT) 谷丙转氨酶(ALT) 谷丙转氨酶(ALT) 谷丙转氨酶(ALT) 谷丙转氨酶(ALT) 谷丙转氨酶(ALT) 谷丙转氨酶(ALT) 谷丙转氨酶(ALT) 谷丙转氨酶(ALT)	血清 血清 血清 血清 血清 血清 血清 血清 血清 血清 血清 血清 血清	105 92 31 79 15 9 14 11 10 32 21 6 13	U/L U/L U/L U/L U/L U/L U/L U/L U/L U/L U/L U/L U/L	2005-06-14 00:00:00 2005-06-12 00:00:00 2005-06-06 00:00:00 2005-05-29 00:00:00 2005-05-26 00:00:00 2005-05-23 00:00:00 2005-05-15 00:00:00 2005-05-11 00:00:00 2005-05-09 00:00:00 2005-05-06 00:00:00 2005-05-01 00:00:00 2005-04-29 00:00:00 2005-04-24 00:00:00	谷草转氨酶(AST) 谷草转氨酶(AST) 谷草转氨酶(AST) 谷草转氨酶(AST) 谷草转氨酶(AST) 谷草转氨酶(AST) 谷草转氨酶(AST) 谷草转氨酶(AST) 谷草转氨酶(AST) 谷草转氨酶(AST) 谷草转氨酶(AST) 谷草转氨酶(AST) 谷草转氨酶(AST)	血清 血清 血清 血清 血清 血清 血清 血清 血清 血清 血清 血清 血清	111 99 34 79 63 14 14 10 14 68 12 27 29	U/L U/L U/L U/L U/L U/L U/L U/L U/L U/L U/L U/L U/L	2005-06-14 00:00:00 2005-06-12 00:00:00 2005-06-06 00:00:00 2005-05-29 00:00:00 2005-05-26 00:00:00 2005-05-23 00:00:00 2005-05-15 00:00:00 2005-05-11 00:00:00 2005-05-09 00:00:00 2005-05-06 00:00:00 2005-05-01 00:00:00 2005-04-29 00:00:00 2005-04-24 00:00:00	/	/	/	/	/	/	/	/	/	/	/	/	/	/	/	总胆红素(TBIL) 总胆红素(TBIL) 总胆红素(TBIL) 总胆红素(TBIL) 总胆红素(TBIL) 总胆红素(TBIL) 总胆红素(TBIL) 总胆红素(TBIL) 总胆红素(TBIL) 总胆红素(TBIL) 总胆红素(TBIL) 总胆红素(TBIL) 总胆红素(TBIL)	血清 血清 血清 血清 血清 血清 血清 血清 血清 血清 血清 血清 血清	55.9 20.4 11.2 24.2 14.7 18.0 19.8 23.2 11.8 16.7 13.8 18.4 12.2	μmol/L μmol/L μmol/L μmol/L μmol/L μmol/L μmol/L μmol/L μmol/L μmol/L μmol/L μmol/L μmol/L	2005-06-14 00:00:00 2005-06-12 00:00:00 2005-06-06 00:00:00 2005-05-29 00:00:00 2005-05-26 00:00:00 2005-05-23 00:00:00 2005-05-15 00:00:00 2005-05-11 00:00:00 2005-05-09 00:00:00 2005-05-06 00:00:00 2005-05-01 00:00:00 2005-04-29 00:00:00 2005-04-24 00:00:00	直应胆红素(DBIL) 直应胆红素(DBIL) 直应胆红素(DBIL) 直应胆红素(DBIL) 直应胆红素(DBIL) 直应胆红素(DBIL) 直应胆红素(DBIL) 直应胆红素(DBIL) 直应胆红素(DBIL) 直应胆红素(DBIL) 直应胆红素(DBIL) 直应胆红素(DBIL) 直应胆红素(DBIL)	血清 血清 血清 血清 血清 血清 血清 血清 血清 血清 血清 血清 血清	50.6 12.4 5.4 12.1 7.0 9.9 13.4 14.0 5.5 11.6 4.9 5.9 4.7	μmol/L μmol/L μmol/L μmol/L μmol/L μmol/L μmol/L μmol/L μmol/L μmol/L μmol/L μmol/L μmol/L	2005-06-14 00:00:00 2005-06-12 00:00:00 2005-06-06 00:00:00 2005-05-29 00:00:00 2005-05-26 00:00:00 2005-05-23 00:00:00 2005-05-15 00:00:00 2005-05-11 00:00:00 2005-05-09 00:00:00 2005-05-06 00:00:00 2005-05-01 00:00:00 2005-04-29 00:00:00 2005-04-24 00:00:00	白蛋白(ALB) 白蛋白(ALB) 白蛋白(ALB) 白蛋白(ALB) 白蛋白(ALB) 白蛋白(ALB) 白蛋白(ALB) 白蛋白(ALB) 白蛋白(ALB) 白蛋白(ALB) 白蛋白(ALB) 白蛋白(ALB) 白蛋白(ALB)	血清 血清 血清 血清 血清 血清 血清 血清 血清 血清 血清 血清 血清	25.8 28.4 28.6 35.5 27.8 31.3 30.2 30.5 28.3 37.4 42.6 36.2 49.2	g/L g/L g/L g/L g/L g/L g/L g/L g/L g/L g/L g/L g/L	2005-06-14 00:00:00 2005-06-12 00:00:00 2005-06-06 00:00:00 2005-05-29 00:00:00 2005-05-26 00:00:00 2005-05-23 00:00:00 2005-05-15 00:00:00 2005-05-11 00:00:00 2005-05-09 00:00:00 2005-05-06 00:00:00 2005-05-01 00:00:00 2005-04-29 00:00:00 2005-04-24 00:00:00	凝血酶原时间(PT)	血浆
5	男	67	地中海贫血	地中海贫血	D56.901	地中海贫血(重型 β型) 异基因骨髓移植术后 出血性膀胱炎 肠道移植物抗宿主病(II度)	/ / N30.902 /	谷丙转氨酶(ALT) 谷丙转氨酶(ALT) 谷丙转氨酶(ALT) 谷丙转氨酶(ALT) 谷丙转氨酶(ALT) 谷丙转氨酶(ALT) 谷丙转氨酶(ALT) 谷丙转氨酶(ALT) 谷丙转氨酶(ALT) 谷丙转氨酶(ALT) 谷丙转氨酶(ALT) 谷丙转氨酶(ALT) 谷丙转氨酶(ALT) 谷丙转氨酶(ALT)	血清 血清 血清 血清 血清 血清 血清 血清 血清 血清 血清 血清 血清 血清	14 20 40 54 124 207 393 131 42 26 25 11 12 15	U/L U/L U/L U/L U/L U/L U/L U/L U/L U/L U/L U/L U/L U/L	2004-11-17 00:00:00 2004-11-12 00:00:00 2004-11-09 00:00:00 2004-11-02 00:00:00 2004-10-29 00:00:00 2004-10-26 00:00:00 2004-10-19 00:00:00 2004-10-11 00:00:00 2004-10-08 00:00:00 2004-10-02 00:00:00 2004-09-30 00:00:00 2004-09-27 00:00:00 2004-09-21 00:00:00 2004-09-14 00:00:00	谷草转氨酶(AST) 谷草转氨酶(AST) 谷草转氨酶(AST) 谷草转氨酶(AST) 谷草转氨酶(AST) 谷草转氨酶(AST) 谷草转氨酶(AST) 谷草转氨酶(AST) 谷草转氨酶(AST) 谷草转氨酶(AST) 谷草转氨酶(AST) 谷草转氨酶(AST) 谷草转氨酶(AST) 谷草转氨酶(AST)	血清 血清 血清 血清 血清 血清 血清 血清 血清 血清 血清 血清 血清 血清	14 17 27 34 70 151 203 102 50 31 32 18 30 30	U/L U/L U/L U/L U/L U/L U/L U/L U/L U/L U/L U/L U/L U/L	2004-11-17 00:00:00 2004-11-12 00:00:00 2004-11-09 00:00:00 2004-11-02 00:00:00 2004-10-29 00:00:00 2004-10-26 00:00:00 2004-10-19 00:00:00 2004-10-11 00:00:00 2004-10-08 00:00:00 2004-10-02 00:00:00 2004-09-30 00:00:00 2004-09-27 00:00:00 2004-09-21 00:00:00 2004-09-14 00:00:00	碱性磷酸酶(ALP) 碱性磷酸酶(ALP) 碱性磷酸酶(ALP)	血清 血清 血清	160 210 110	U/L U/L U/L	2004-11-02 00:00:00 2004-10-29 00:00:00 2004-10-08 00:00:00	r-谷氨酰转肽酶(γ-GT) r-谷氨酰转肽酶(γ-GT)	血清 血清	56 25	U/L U/L	2004-11-02 00:00:00 2004-10-08 00:00:00	总胆汁酸(TBA) 总胆汁酸(TBA) 总胆汁酸(TBA)	血清 血清 血清	2.4 2.3 4.8	μmol/L μmol/L μmol/L	2004-11-02 00:00:00 2004-10-29 00:00:00 2004-10-08 00:00:00	总胆红素(TBIL) 总胆红素(TBIL) 总胆红素(TBIL) 总胆红素(TBIL) 总胆红素(TBIL) 总胆红素(TBIL) 总胆红素(TBIL) 总胆红素(TBIL) 总胆红素(TBIL) 总胆红素(TBIL) 总胆红素(TBIL) 总胆红素(TBIL) 总胆红素(TBIL) 总胆红素(TBIL)	血清 血清 血清 血清 血清 血清 血清 血清 血清 血清 血清 血清 血清 血清	5.9 11.5 7.1 13.6 16.9 22.8 27.5 15.1 23.1 32.8 20.1 8.6 7.3 7.3	μmol/L μmol/L μmol/L μmol/L μmol/L μmol/L μmol/L μmol/L μmol/L μmol/L μmol/L μmol/L μmol/L μmol/L	2004-11-17 00:00:00 2004-11-12 00:00:00 2004-11-09 00:00:00 2004-11-02 00:00:00 2004-10-29 00:00:00 2004-10-26 00:00:00 2004-10-19 00:00:00 2004-10-11 00:00:00 2004-10-08 00:00:00 2004-10-02 00:00:00 2004-09-30 00:00:00 2004-09-27 00:00:00 2004-09-21 00:00:00 2004-09-14 00:00:00	直应胆红素(DBIL) 直应胆红素(DBIL) 直应胆红素(DBIL) 直应胆红素(DBIL) 直应胆红素(DBIL) 直应胆红素(DBIL) 直应胆红素(DBIL) 直应胆红素(DBIL) 直应胆红素(DBIL) 直应胆红素(DBIL) 直应胆红素(DBIL) 直应胆红素(DBIL) 直应胆红素(DBIL) 直应胆红素(DBIL)	血清 血清 血清 血清 血清 血清 血清 血清 血清 血清 血清 血清 血清 血清	2.1 4.0 2.2 5.3 6.1 11.3 11.4 4.6 6.2 9.2 4.4 2.3 2.1 2.3	μmol/L μmol/L μmol/L μmol/L μmol/L μmol/L μmol/L μmol/L μmol/L μmol/L μmol/L μmol/L μmol/L μmol/L	2004-11-17 00:00:00 2004-11-12 00:00:00 2004-11-09 00:00:00 2004-11-02 00:00:00 2004-10-29 00:00:00 2004-10-26 00:00:00 2004-10-19 00:00:00 2004-10-11 00:00:00 2004-10-08 00:00:00 2004-10-02 00:00:00 2004-09-30 00:00:00 2004-09-27 00:00:00 2004-09-21 00:00:00 2004-09-14 00:00:00	白蛋白(ALB) 白蛋白(ALB) 白蛋白(ALB) 白蛋白(ALB) 白蛋白(ALB) 白蛋白(ALB) 白蛋白(ALB) 白蛋白(ALB) 白蛋白(ALB) 白蛋白(ALB) 白蛋白(ALB) 白蛋白(ALB) 白蛋白(ALB) 白蛋白(ALB)	血清 血清 血清 血清 血清 血清 血清 血清 血清 血清 血清 血清 血清 血清	22.0 28.7 24.1 26.3 26.8 25.4 38.2 43.9 54.4 42.8 39.7 30.1 37.8 36.7	g/L g/L g/L g/L g/L g/L g/L g/L g/L g/L g/L g/L g/L g/L	2004-11-17 00:00:00 2004-11-12 00:00:00 2004-11-09 00:00:00 2004-11-02 00:00:00 2004-10-29 00:00:00 2004-10-26 00:00:00 2004-10-19 00:00:00 2004-10-11 00:00:00 2004-10-08 00:00:00 2004-10-02 00:00:00 2004-09-30 00:00:00 2004-09-27 00:00:00 2004-09-21 00:00:00 2004-09-14 00:00:00	凝血酶原时间(PT) 凝血酶原时间(PT) 凝血酶原时间(PT) 凝血酶原时间(PT) 凝血酶原时间(PT) 凝血酶原时间(PT) 凝血酶原时间(PT) 凝血酶原时间(PT) 凝血酶原时间(PT)	血浆 血浆 血浆 血浆 血浆 血浆 血浆 血浆 血浆
34	女	/	药物性肝损害					/	/	/	/	/	/	/	/	/	/	/	/	/	/	/	/	/	/	/	/	/	/	/	/	/	/	/	/	/	/	/	/	/	/	/	/	/	/	/	/	/	/
25	男	48	胸腺瘤术后	恶性胸腺瘤	C37.x00	急性白血病,NOS(C95.0) 恶性胸腺瘤 骨关节炎 药物性肝损害 肺部感染 感染性休克 呼吸衰竭(未特指)	/ C37.x00 M19.991 K71.901 J98.402 R57.200 J96.901	谷丙转氨酶(ALT) 谷丙转氨酶(ALT) 谷丙转氨酶(ALT) 谷丙转氨酶(ALT) 谷丙转氨酶(ALT) 谷丙转氨酶(ALT) 谷丙转氨酶(ALT) 谷丙转氨酶(ALT) 谷丙转氨酶(ALT) 谷丙转氨酶(ALT) 谷丙转氨酶(ALT) 谷丙转氨酶(ALT) 谷丙转氨酶(ALT) 谷丙转氨酶(ALT) 谷丙转氨酶(ALT)	静脉血 静脉血 静脉血 静脉血 静脉血 静脉血 静脉血 静脉血 静脉血 静脉血 静脉血 静脉血 静脉血 静脉血 静脉血	81 39 53 75 80 110 160 188 154 152 60 65 51 61 34	U/L U/L U/L U/L U/L U/L U/L U/L U/L U/L U/L U/L U/L U/L U/L	2010-11-26 00:00:00 2010-11-18 00:00:00 2010-11-15 00:00:00 2010-11-13 00:00:00 2010-11-11 00:00:00 2010-11-09 00:00:00 2010-11-05 00:00:00 2010-11-03 00:00:00 2010-10-31 00:00:00 2010-10-27 00:00:00 2010-10-21 00:00:00 2010-10-20 00:00:00 2010-10-18 00:00:00 2010-10-15 00:00:00 2010-10-11 00:00:00	谷草转氨酶(AST) 谷草转氨酶(AST) 谷草转氨酶(AST) 谷草转氨酶(AST) 谷草转氨酶(AST) 谷草转氨酶(AST) 谷草转氨酶(AST) 谷草转氨酶(AST) 谷草转氨酶(AST) 谷草转氨酶(AST) 谷草转氨酶(AST) 谷草转氨酶(AST) 谷草转氨酶(AST) 谷草转氨酶(AST) 谷草转氨酶(AST)	静脉血 静脉血 静脉血 静脉血 静脉血 静脉血 静脉血 静脉血 静脉血 静脉血 静脉血 静脉血 静脉血 静脉血 静脉血	52 22 19 18 23 35 41 59 55 65 41 54 71 98 72	U/L U/L U/L U/L U/L U/L U/L U/L U/L U/L U/L U/L U/L U/L U/L	2010-11-26 00:00:00 2010-11-18 00:00:00 2010-11-15 00:00:00 2010-11-13 00:00:00 2010-11-11 00:00:00 2010-11-09 00:00:00 2010-11-05 00:00:00 2010-11-03 00:00:00 2010-10-31 00:00:00 2010-10-27 00:00:00 2010-10-21 00:00:00 2010-10-20 00:00:00 2010-10-18 00:00:00 2010-10-15 00:00:00 2010-10-11 00:00:00	/	/	/	/	/	/	/	/	/	/	/	/	/	/	/	总胆红素(TBIL) 总胆红素(TBIL) 总胆红素(TBIL) 总胆红素(TBIL) 总胆红素(TBIL) 总胆红素(TBIL) 总胆红素(TBIL) 总胆红素(TBIL) 总胆红素(TBIL) 总胆红素(TBIL) 总胆红素(TBIL) 总胆红素(TBIL) 总胆红素(TBIL) 总胆红素(TBIL)	静脉血 静脉血 静脉血 静脉血 静脉血 静脉血 静脉血 静脉血 静脉血 静脉血 静脉血 静脉血 静脉血 静脉血	9.5 10.0 14.2 6.4 6.8 3.4 6.5 8.9 4.6 7.8 7.5 5.9 8.3 5.1	μmol/L μmol/L μmol/L μmol/L μmol/L μmol/L μmol/L μmol/L μmol/L μmol/L μmol/L μmol/L μmol/L μmol/L	2010-11-26 00:00:00 2010-11-18 00:00:00 2010-11-15 00:00:00 2010-11-13 00:00:00 2010-11-11 00:00:00 2010-11-09 00:00:00 2010-11-05 00:00:00 2010-11-03 00:00:00 2010-10-31 00:00:00 2010-10-27 00:00:00 2010-10-21 00:00:00 2010-10-18 00:00:00 2010-10-15 00:00:00 2010-10-11 00:00:00	直应胆红素(DBIL) 直应胆红素(DBIL) 直应胆红素(DBIL) 直应胆红素(DBIL) 直应胆红素(DBIL) 直应胆红素(DBIL) 直应胆红素(DBIL) 直应胆红素(DBIL) 直应胆红素(DBIL)	静脉血 静脉血 静脉血 静脉血 静脉血 静脉血 静脉血 静脉血 静脉血	4.6 4.1 4.7 1.4 2.0 3.3 2.5 3.4 2.5	μmol/L μmol/L μmol/L μmol/L μmol/L μmol/L μmol/L μmol/L μmol/L	2010-11-26 00:00:00 2010-11-18 00:00:00 2010-11-15 00:00:00 2010-11-09 00:00:00 2010-10-31 00:00:00 2010-10-27 00:00:00 2010-10-18 00:00:00 2010-10-15 00:00:00 2010-10-11 00:00:00	白蛋白(ALB) 白蛋白(ALB) 白蛋白(ALB) 白蛋白(ALB) 白蛋白(ALB) 白蛋白(ALB) 白蛋白(ALB) 白蛋白(ALB) 白蛋白(ALB)	静脉血 静脉血 静脉血 静脉血 静脉血 静脉血 静脉血 静脉血 静脉血	27.0 39.9 27.2 33.4 38.0 35.9 35.3 40.8 32.3	g/L g/L g/L g/L g/L g/L g/L g/L g/L	2010-11-26 00:00:00 2010-11-18 00:00:00 2010-11-15 00:00:00 2010-11-09 00:00:00 2010-10-31 00:00:00 2010-10-27 00:00:00 2010-10-18 00:00:00 2010-10-15 00:00:00 2010-10-11 00:00:00	血浆凝血酶原时间测定(PT) 血浆凝血酶原时间测定(PT) 血浆凝血酶原时间测定(PT) 血浆凝血酶原时间测定(PT) 血浆凝血酶原时间测定(PT) 血浆凝血酶原时间测定(PT)	静脉血 静脉血 静脉血 静脉血 静脉血 静脉血
66	男	22	意识障碍	意识障碍:肺性脑病? 慢性阻塞性肺气肿性支气管炎伴有急性发作 Ⅱ型呼吸衰竭	/ J44.101 J96.903	双侧胸腔、腹腔积液:心源性? 慢性阻塞性肺气肿性支气管炎伴有急性发作 肺性脑病 Ⅱ型呼吸衰竭 慢性肺源性心脏病 药物性肝损害 低钠血症 低蛋白血症 左侧基地节区腔隙性脑梗死 颈椎病 环形中度混合痔 血栓外痔	/ J44.101 G93.101 J96.903 I27.902 K71.901 E87.101 E77.801 / M47.900 / I84.301	谷丙转氨酶(ALT) 谷丙转氨酶(ALT) 谷丙转氨酶(ALT) 谷丙转氨酶(ALT) 谷丙转氨酶(ALT)	静脉血 静脉血 静脉血 静脉血 静脉血	84 112 20 25 44	U/L U/L U/L U/L U/L	2010-08-30 00:00:00 2010-08-26 00:00:00 2010-08-20 00:00:00 2010-08-15 00:00:00 2010-08-12 00:00:00	谷草转氨酶(AST) 谷草转氨酶(AST) 谷草转氨酶(AST) 谷草转氨酶(AST) 谷草转氨酶(AST)	静脉血 静脉血 静脉血 静脉血 静脉血	57 110 44 30 29	U/L U/L U/L U/L U/L	2010-08-30 00:00:00 2010-08-26 00:00:00 2010-08-20 00:00:00 2010-08-15 00:00:00 2010-08-12 00:00:00	/	/	/	/	/	/	/	/	/	/	/	/	/	/	/	总胆红素(TBIL) 总胆红素(TBIL) 总胆红素(TBIL) 总胆红素(TBIL) 总胆红素(TBIL)	静脉血 静脉血 静脉血 静脉血 静脉血	16.1 18.1 20.6 12.7 9.6	μmol/L μmol/L μmol/L μmol/L μmol/L	2010-08-30 00:00:00 2010-08-26 00:00:00 2010-08-20 00:00:00 2010-08-15 00:00:00 2010-08-12 00:00:00	直应胆红素(DBIL) 直应胆红素(DBIL) 直应胆红素(DBIL) 直应胆红素(DBIL) 直应胆红素(DBIL)	静脉血 静脉血 静脉血 静脉血 静脉血	7.7 9.0 6.7 4.4 3.2	μmol/L μmol/L μmol/L μmol/L μmol/L	2010-08-30 00:00:00 2010-08-26 00:00:00 2010-08-20 00:00:00 2010-08-15 00:00:00 2010-08-12 00:00:00	白蛋白(ALB) 白蛋白(ALB) 白蛋白(ALB) 白蛋白(ALB) 白蛋白(ALB)	静脉血 静脉血 静脉血 静脉血 静脉血	32.8 29.9 26.8 31.7 29.5	g/L g/L g/L g/L g/L	2010-08-30 00:00:00 2010-08-26 00:00:00 2010-08-20 00:00:00 2010-08-15 00:00:00 2010-08-12 00:00:00	血浆凝血酶原时间测定(PT) 血浆凝血酶原时间测定(PT) 血浆凝血酶原时间测定(PT) 血浆凝血酶原时间测定(PT)	静脉血 静脉血 静脉血 静脉血
17	男	18	急性早幼粒细胞白血病	急性早幼粒细胞性白血病(M3)(C92.4)	C92.401	急性早幼粒细胞性白血病(M3)(C92.4) 药物性肝损害	C92.401 K71.901	谷丙转氨酶(ALT) 谷丙转氨酶(ALT) 谷丙转氨酶(ALT) 谷丙转氨酶(ALT) 谷丙转氨酶(ALT)	血清 血清 血清 血清 血清	49 69 59 25 26	U/L U/L U/L U/L U/L	2007-12-13 07:50:46 2007-12-10 07:49:22 2007-12-07 08:05:30 2007-12-03 07:45:10 2007-11-29 09:20:14	谷草转氨酶(AST) 谷草转氨酶(AST) 谷草转氨酶(AST) 谷草转氨酶(AST) 谷草转氨酶(AST)	血清 血清 血清 血清 血清	21 29 35 17 17	U/L U/L U/L U/L U/L	2007-12-13 07:50:46 2007-12-10 07:49:22 2007-12-07 08:05:30 2007-12-03 07:45:10 2007-11-29 09:20:14	碱性磷酸酶(ALP)	血清	146	U/L	2007-11-29 09:20:14	r-谷氨酰转肽酶(γ-GT)	血清	30	U/L	2007-11-29 09:20:14	总胆汁酸(TBA)	血清	5.4	μmol/L	2007-11-29 09:20:14	总胆红素(TBIL) 总胆红素(TBIL) 总胆红素(TBIL) 总胆红素(TBIL) 总胆红素(TBIL)	血清 血清 血清 血清 血清	8.8 9.3 7.7 5.1 4.7	μmol/L μmol/L μmol/L μmol/L μmol/L	2007-12-13 07:50:46 2007-12-10 07:49:22 2007-12-07 08:05:30 2007-12-03 07:45:10 2007-11-29 09:20:14	直应胆红素(DBIL) 直应胆红素(DBIL) 直应胆红素(DBIL) 直应胆红素(DBIL) 直应胆红素(DBIL)	血清 血清 血清 血清 血清	1.3 1.6 1.4 0.9 1.3	μmol/L μmol/L μmol/L μmol/L μmol/L	2007-12-13 07:50:46 2007-12-10 07:49:22 2007-12-07 08:05:30 2007-12-03 07:45:10 2007-11-29 09:20:14	白蛋白(ALB) 白蛋白(ALB) 白蛋白(ALB) 白蛋白(ALB) 白蛋白(ALB)	血清 血清 血清 血清 血清	44.9 43.6 43.7 42.7 44.8	g/L g/L g/L g/L g/L	2007-12-13 07:50:46 2007-12-10 07:49:22 2007-12-07 08:05:30 2007-12-03 07:45:10 2007-11-29 09:20:14	/	/
20	男	45	急性白血病	急性非淋巴细胞白血病 弥散性血管内凝血 上呼吸道感染	C95.000 D65.x00 J06.900	上呼吸道感染 急性非淋巴细胞白血病 弥散性血管内凝血 败血症(铜绿假单胞菌)	J06.900 C95.000 D65.x00 A41.521	谷丙转氨酶(ALT) 谷丙转氨酶(ALT) 谷丙转氨酶(ALT) 谷丙转氨酶(ALT) 谷丙转氨酶(ALT) 谷丙转氨酶(ALT) 谷丙转氨酶(ALT) 谷丙转氨酶(ALT) 谷丙转氨酶(ALT)	se se se se se se se se se	16 37 101 114 157 271 354 51 26	U/L U/L U/L U/L U/L U/L U/L U/L U/L	2004-07-12 00:00:00 2004-06-28 00:00:00 2004-06-24 00:00:00 2004-06-19 00:00:00 2004-06-18 00:00:00 2004-06-16 00:00:00 2004-06-14 00:00:00 2004-06-07 00:00:00 2004-06-04 00:00:00	谷草转氨酶(AST) 谷草转氨酶(AST) 谷草转氨酶(AST) 谷草转氨酶(AST) 谷草转氨酶(AST) 谷草转氨酶(AST) 谷草转氨酶(AST) 谷草转氨酶(AST) 谷草转氨酶(AST) 谷草转氨酶(AST) 谷草转氨酶(AST)	se se se se se se se se se se se	18 24 68 56 90 240 400 182 80 102 132	U/L U/L U/L U/L U/L U/L U/L U/L U/L U/L U/L	2004-07-12 00:00:00 2004-06-28 00:00:00 2004-06-24 00:00:00 2004-06-19 00:00:00 2004-06-18 00:00:00 2004-06-16 00:00:00 2004-06-14 00:00:00 2004-06-10 00:00:00 2004-06-07 00:00:00 2004-06-05 00:00:00 2004-06-04 00:00:00	/	/	/	/	/	/	/	/	/	/	/	/	/	/	/	总胆红素(TBIL) 总胆红素(TBIL) 总胆红素(TBIL) 总胆红素(TBIL) 总胆红素(TBIL) 总胆红素(TBIL) 总胆红素(TBIL) 总胆红素(TBIL) 总胆红素(TBIL)	se se se se se se se se se	13.5 8.1 7.5 10.2 7.6 7.8 7.6 9.4 12.9	umol/L umol/L umol/L umol/L umol/L umol/L umol/L umol/L umol/L	2004-07-12 00:00:00 2004-06-28 00:00:00 2004-06-24 00:00:00 2004-06-19 00:00:00 2004-06-18 00:00:00 2004-06-16 00:00:00 2004-06-14 00:00:00 2004-06-07 00:00:00 2004-06-04 00:00:00	直应胆红素(DBIL) 直应胆红素(DBIL) 直应胆红素(DBIL) 直应胆红素(DBIL) 直应胆红素(DBIL) 直应胆红素(DBIL) 直应胆红素(DBIL) 直应胆红素(DBIL) 直应胆红素(DBIL)	se se se se se se se se se	2.0 2.3 1.7 4.2 1.9 2.3 2.4 2.4 4.3	umol/L umol/L umol/L umol/L umol/L umol/L umol/L umol/L umol/L	2004-07-12 00:00:00 2004-06-28 00:00:00 2004-06-24 00:00:00 2004-06-19 00:00:00 2004-06-18 00:00:00 2004-06-16 00:00:00 2004-06-14 00:00:00 2004-06-07 00:00:00 2004-06-04 00:00:00	白蛋白(ALB) 白蛋白(ALB) 白蛋白(ALB) 白蛋白(ALB) 白蛋白(ALB) 白蛋白(ALB) 白蛋白(ALB) 白蛋白(ALB) 白蛋白(ALB)	se se se se se se se se se	36.3 32.7 33.9 37.7 31.0 33.3 32.8 33.4 33.1	g/L g/L g/L g/L g/L g/L g/L g/L g/L	2004-07-12 00:00:00 2004-06-28 00:00:00 2004-06-24 00:00:00 2004-06-19 00:00:00 2004-06-18 00:00:00 2004-06-16 00:00:00 2004-06-14 00:00:00 2004-06-07 00:00:00 2004-06-04 00:00:00	凝血酶原时间(PT) 凝血酶原时间(PT) 凝血酶原时间(PT) 凝血酶原时间(PT) 凝血酶原时间(PT) 凝血酶原时间(PT) 凝血酶原时间(PT) 凝血酶原时间(PT) 凝血酶原时间(PT)	pl pl pl pl pl pl pl pl pl
53	男	7	风湿性心脏病	风湿性心脏病	I09.901	风湿性心脏病 二尖瓣置换术后 心房纤颤 心功能3级 高血压病2级 极高危 药物性肝损害	I09.901 Z98.800 I48.x01 I50.908 I10.x04 K71.901	谷丙转氨酶(ALT) 谷丙转氨酶(ALT)	静脉血 静脉血	523 1279	U/L U/L	2008-04-28 00:00:00 2008-04-24 00:00:00	谷草转氨酶(AST) 谷草转氨酶(AST) 谷草转氨酶(AST)	静脉血 静脉血 静脉血	109 725 172	U/L U/L U/L	2008-04-28 00:00:00 2008-04-24 00:00:00 2008-04-24 00:00:00	/	/	/	/	/	/	/	/	/	/	/	/	/	/	/	总胆红素(TBIL) 总胆红素(TBIL)	静脉血 静脉血	16.8 38.8	μmol/L μmol/L	2008-04-28 00:00:00 2008-04-24 00:00:00	直应胆红素(DBIL) 直应胆红素(DBIL)	静脉血 静脉血	5.3 7.7	μmol/L μmol/L	2008-04-28 00:00:00 2008-04-24 00:00:00	白蛋白(ALB) 白蛋白(ALB)	静脉血 静脉血	35.0 36.4	g/L g/L	2008-04-28 00:00:00 2008-04-24 00:00:00	血浆凝血酶原时间测定(PT) 血浆凝血酶原时间测定(PT) 血浆凝血酶原时间测定(PT)	静脉血 静脉血 静脉血
50	男	17	慢性肾功能衰竭	慢性肾功能不全、尿毒症	N18.900	慢性肾功能不全、尿毒症 高血压3级(极高危) 肠易激综合征 药物性肝损害	N18.900 I10.x05 K58.900 K71.901	谷丙转氨酶(ALT) 谷丙转氨酶(ALT) 谷丙转氨酶(ALT) 谷丙转氨酶(ALT)	血清 血清 血清 血清	106 151 103 57	U/L U/L U/L U/L	2007-12-29 08:08:51 2007-12-25 07:54:31 2007-12-21 08:02:48 2007-12-15 08:33:39	谷草转氨酶(AST) 谷草转氨酶(AST) 谷草转氨酶(AST) 谷草转氨酶(AST)	血清 血清 血清 血清	72 110 88 46	U/L U/L U/L U/L	2007-12-29 08:08:51 2007-12-25 07:54:31 2007-12-21 08:02:48 2007-12-15 08:33:39	碱性磷酸酶(ALP)	血清	88	U/L	2007-12-29 08:08:51	r-谷氨酰转肽酶(γ-GT)	血清	117	U/L	2007-12-29 08:08:51	总胆汁酸(TBA)	血清	1.1	μmol/L	2007-12-29 08:08:51	总胆红素(TBIL) 总胆红素(TBIL) 总胆红素(TBIL) 总胆红素(TBIL)	血清 血清 血清 血清	4.8 4.1 3.4 3.2	μmol/L μmol/L μmol/L μmol/L	2007-12-29 08:08:51 2007-12-25 07:54:31 2007-12-21 08:02:48 2007-12-15 08:33:39	直应胆红素(DBIL) 直应胆红素(DBIL) 直应胆红素(DBIL) 直应胆红素(DBIL)	血清 血清 血清 血清	1.1 0.6 0.5 0.6	μmol/L μmol/L μmol/L μmol/L	2007-12-29 08:08:51 2007-12-25 07:54:31 2007-12-21 08:02:48 2007-12-15 08:33:39	白蛋白(ALB) 白蛋白(ALB) 白蛋白(ALB) 白蛋白(ALB)	血清 血清 血清 血清	31.9 34.3 29.3 30.4	g/L g/L g/L g/L	2007-12-29 08:08:51 2007-12-25 07:54:31 2007-12-21 08:02:48 2007-12-15 08:33:39	血浆凝血酶原时间测定(PT)	血浆
62	女	21	休克	急性前壁心肌梗死(透壁性) 心源性休克 高血压3级	I21.002 R57.001 I10.x05	冠状动脉粥样硬化性心脏病 急性前壁心肌梗死(透壁性) 心源性休克 心功能Ⅳ级 高血压3级 肾功能不全(未特指) 肺部感染 糖尿病(未特指型) 2型糖尿病性心脏疾病 2型糖尿病性肾病 药物性肝损害	I25.105 I21.002 R57.001 I50.910 I10.x05 N19.x00 J98.402 E14.901 E11.532+I43.8* E11.221+N08.3* K71.901	谷丙转氨酶(ALT) 谷丙转氨酶(ALT) 谷丙转氨酶(ALT) 谷丙转氨酶(ALT) 谷丙转氨酶(ALT)	血清 血清 血清 血清 血清	601 1131 176 38 131	U/L U/L U/L U/L U/L	2005-12-30 00:00:00 2005-12-28 00:00:00 2005-12-26 00:00:00 2005-12-24 00:00:00 2005-12-18 00:00:00	谷草转氨酶(AST) 谷草转氨酶(AST) 谷草转氨酶(AST) 谷草转氨酶(AST) 谷草转氨酶(AST) 谷草转氨酶(AST) 谷草转氨酶(AST) 谷草转氨酶(AST)	血清 血清 血清 血清 血清 血清 血清 血清	102 449 533 255 43 26 29 669	U/L U/L U/L U/L U/L U/L U/L U/L	2005-12-30 00:00:00 2005-12-29 00:00:00 2005-12-28 00:00:00 2005-12-26 00:00:00 2005-12-24 00:00:00 2005-12-24 00:00:00 2005-12-18 00:00:00 2005-12-12 00:00:00	/	/	/	/	/	/	/	/	/	/	/	/	/	/	/	总胆红素(TBIL) 总胆红素(TBIL) 总胆红素(TBIL) 总胆红素(TBIL) 总胆红素(TBIL)	血清 血清 血清 血清 血清	23.5 26.6 45.9 40.3 15.2	μmol/L μmol/L μmol/L μmol/L μmol/L	2005-12-30 00:00:00 2005-12-28 00:00:00 2005-12-26 00:00:00 2005-12-24 00:00:00 2005-12-18 00:00:00	直应胆红素(DBIL) 直应胆红素(DBIL) 直应胆红素(DBIL) 直应胆红素(DBIL) 直应胆红素(DBIL)	血清 血清 血清 血清 血清	9.0 17.5 22.1 8.0 8.0	μmol/L μmol/L μmol/L μmol/L μmol/L	2005-12-30 00:00:00 2005-12-28 00:00:00 2005-12-26 00:00:00 2005-12-24 00:00:00 2005-12-18 00:00:00	白蛋白(ALB) 白蛋白(ALB) 白蛋白(ALB) 白蛋白(ALB) 白蛋白(ALB)	血清 血清 血清 血清 血清	34.9 29.8 34.8 34.1 31.2	g/L g/L g/L g/L g/L	2005-12-30 00:00:00 2005-12-28 00:00:00 2005-12-26 00:00:00 2005-12-24 00:00:00 2005-12-18 00:00:00	凝血酶原时间(PT) 凝血酶原时间(PT) 凝血酶原时间(PT) 凝血酶原时间(PT) 凝血酶原时间(PT) 凝血酶原时间(PT)	血浆 血浆 血浆 血浆 血浆 血浆
77	男	11	肺部感染	慢性喘息性支气管炎急性发作 阻塞性肺气肿 2型糖尿病	J20.900 J43.905 E11.901	慢性喘息性支气管炎急性发作 阻塞性肺气肿 2型糖尿病 药物性肝损害	J20.900 J43.905 E11.901 K71.901	/	/	/	/	/	谷草转氨酶(AST) 谷草转氨酶(AST)	se se	49 75	U/L U/L	2004-07-03 00:00:00 2004-06-25 00:00:00	/	/	/	/	/	/	/	/	/	/	/	/	/	/	/	/	/	/	/	/	/	/	/	/	/	/	/	/	/	/	/	/
27	男	34	ALL	急性淋巴细胞白血病	C91.001	复发性急性淋巴细胞白血病(MLL阳性) 粒细胞缺乏症 肺部感染 低钾血症 药物性肝损害 腹痛查因:肠道感染?急性胰腺炎? 右侧胸腔积液(大量) 低蛋白血症	/ D70.x00 J98.402 E87.601 K71.901 / / E77.801	谷丙转氨酶(ALT) 谷丙转氨酶(ALT) 谷丙转氨酶(ALT) 谷丙转氨酶(ALT) 谷丙转氨酶(ALT) 谷丙转氨酶(ALT) 谷丙转氨酶(ALT) 谷丙转氨酶(ALT)	静脉血 静脉血 静脉血 静脉血 静脉血 静脉血 静脉血 静脉血	36 50 55 34 20 26 17 10	U/L U/L U/L U/L U/L U/L U/L U/L	2009-07-03 00:00:00 2009-06-30 00:00:00 2009-06-28 00:00:00 2009-06-26 00:00:00 2009-06-20 00:00:00 2009-06-17 00:00:00 2009-06-10 00:00:00 2009-06-03 00:00:00	谷草转氨酶(AST) 谷草转氨酶(AST) 谷草转氨酶(AST)	静脉血 静脉血 静脉血	21 15 23	U/L U/L U/L	2009-07-03 00:00:00 2009-06-26 00:00:00 2009-06-03 00:00:00	/	/	/	/	/	/	/	/	/	/	/	/	/	/	/	总胆红素(TBIL) 总胆红素(TBIL) 总胆红素(TBIL)	静脉血 静脉血 静脉血	13.8 11.2 7.0	μmol/L μmol/L μmol/L	2009-07-03 00:00:00 2009-06-26 00:00:00 2009-06-03 00:00:00	直应胆红素(DBIL) 直应胆红素(DBIL) 直应胆红素(DBIL)	静脉血 静脉血 静脉血	7.4 3.3 2.3	μmol/L μmol/L μmol/L	2009-07-03 00:00:00 2009-06-26 00:00:00 2009-06-03 00:00:00	白蛋白(ALB) 白蛋白(ALB) 白蛋白(ALB)	静脉血 静脉血 静脉血	19.8 31.3 42.2	g/L g/L g/L	2009-07-03 00:00:00 2009-06-26 00:00:00 2009-06-03 00:00:00	血浆凝血酶原时间测定(PT) 血浆凝血酶原时间测定(PT)	静脉血 静脉血
36	男	16	急性细胞白血病	急性单核细胞白血病(M5)(C93.0)	C93.001	急性单核细胞白血病(M5)(C93.0) 粒细胞缺乏症 肺部感染 外痔(血栓性) 药物性肝损害 消化道出血	C93.001 D70.x00 J98.402 / K71.901 K92.205	谷丙转氨酶(ALT) 谷丙转氨酶(ALT) 谷丙转氨酶(ALT) 谷丙转氨酶(ALT)	静脉血 静脉血 静脉血 静脉血	11 7 12 8	U/L U/L U/L U/L	2009-03-17 00:00:00 2009-03-14 00:00:00 2009-03-09 00:00:00 2009-03-07 00:00:00	谷草转氨酶(AST) 谷草转氨酶(AST) 谷草转氨酶(AST) 谷草转氨酶(AST) 谷草转氨酶(AST)	静脉血 静脉血 静脉血 静脉血 静脉血	20 5 12 8 6	U/L U/L U/L U/L U/L	2009-03-17 00:00:00 2009-03-14 00:00:00 2009-03-09 00:00:00 2009-03-07 00:00:00 2009-03-07 00:00:00	/	/	/	/	/	/	/	/	/	/	/	/	/	/	/	总胆红素(TBIL) 总胆红素(TBIL) 总胆红素(TBIL) 总胆红素(TBIL)	静脉血 静脉血 静脉血 静脉血	9.5 10.6 14.2 20.9	μmol/L μmol/L μmol/L μmol/L	2009-03-17 00:00:00 2009-03-14 00:00:00 2009-03-09 00:00:00 2009-03-07 00:00:00	直应胆红素(DBIL) 直应胆红素(DBIL) 直应胆红素(DBIL) 直应胆红素(DBIL)	静脉血 静脉血 静脉血 静脉血	5.5 5.1 8.6 8.6	μmol/L μmol/L μmol/L μmol/L	2009-03-17 00:00:00 2009-03-14 00:00:00 2009-03-09 00:00:00 2009-03-07 00:00:00	白蛋白(ALB) 白蛋白(ALB) 白蛋白(ALB) 白蛋白(ALB)	静脉血 静脉血 静脉血 静脉血	34.4 31.9 30.5 33.0	g/L g/L g/L g/L	2009-03-17 00:00:00 2009-03-14 00:00:00 2009-03-09 00:00:00 2009-03-07 00:00:00	/	/
36	男	39	急性白血病	急性单核细胞白血病(M5)(C93.0)	C93.001	急性单核细胞白血病(M5)(C93.0) 粒细胞缺乏症 肺部感染 外痔 药物性肝损害 内痔 肛裂 消化道出血	C93.001 D70.x00 J98.402 I84.500 K71.901 I84.200 K60.201 K92.205	谷丙转氨酶(ALT) 谷丙转氨酶(ALT) 谷丙转氨酶(ALT) 谷丙转氨酶(ALT) 谷丙转氨酶(ALT) 谷丙转氨酶(ALT) 谷丙转氨酶(ALT) 谷丙转氨酶(ALT) 谷丙转氨酶(ALT)	静脉血 静脉血 静脉血 静脉血 静脉血 静脉血 静脉血 静脉血 静脉血	9 6 7 6 12 5 20 52 12	U/L U/L U/L U/L U/L U/L U/L U/L U/L	2009-03-05 00:00:00 2009-03-03 00:00:00 2009-02-24 00:00:00 2009-02-22 00:00:00 2009-02-18 00:00:00 2009-02-11 00:00:00 2009-02-01 00:00:00 2009-01-29 00:00:00 2009-01-27 00:00:00	谷草转氨酶(AST) 谷草转氨酶(AST) 谷草转氨酶(AST) 谷草转氨酶(AST) 谷草转氨酶(AST) 谷草转氨酶(AST) 谷草转氨酶(AST) 谷草转氨酶(AST) 谷草转氨酶(AST) 谷草转氨酶(AST) 谷草转氨酶(AST) 谷草转氨酶(AST)	静脉血 静脉血 静脉血 静脉血 静脉血 静脉血 静脉血 静脉血 静脉血 静脉血 静脉血 静脉血	8 6 20 17 18 18 12 16 14 19 60 15	U/L U/L U/L U/L U/L U/L U/L U/L U/L U/L U/L U/L	2009-03-05 00:00:00 2009-03-03 00:00:00 2009-02-25 00:00:00 2009-02-24 00:00:00 2009-02-23 00:00:00 2009-02-22 00:00:00 2009-02-18 00:00:00 2009-02-15 00:00:00 2009-02-11 00:00:00 2009-02-01 00:00:00 2009-01-29 00:00:00 2009-01-27 00:00:00	/	/	/	/	/	/	/	/	/	/	/	/	/	/	/	总胆红素(TBIL) 总胆红素(TBIL) 总胆红素(TBIL) 总胆红素(TBIL) 总胆红素(TBIL) 总胆红素(TBIL) 总胆红素(TBIL) 总胆红素(TBIL) 总胆红素(TBIL)	静脉血 静脉血 静脉血 静脉血 静脉血 静脉血 静脉血 静脉血 静脉血	26.8 27.7 4.4 6.6 6.9 4.0 7.2 6.2 6.7	μmol/L μmol/L μmol/L μmol/L μmol/L μmol/L μmol/L μmol/L μmol/L	2009-03-05 00:00:00 2009-03-03 00:00:00 2009-02-24 00:00:00 2009-02-22 00:00:00 2009-02-18 00:00:00 2009-02-11 00:00:00 2009-02-01 00:00:00 2009-01-29 00:00:00 2009-01-27 00:00:00	直应胆红素(DBIL) 直应胆红素(DBIL) 直应胆红素(DBIL) 直应胆红素(DBIL) 直应胆红素(DBIL) 直应胆红素(DBIL) 直应胆红素(DBIL) 直应胆红素(DBIL) 直应胆红素(DBIL)	静脉血 静脉血 静脉血 静脉血 静脉血 静脉血 静脉血 静脉血 静脉血	17.6 18.1 2.3 2.7 2.5 2.0 1.8 1.8 3.4	μmol/L μmol/L μmol/L μmol/L μmol/L μmol/L μmol/L μmol/L μmol/L	2009-03-05 00:00:00 2009-03-03 00:00:00 2009-02-24 00:00:00 2009-02-22 00:00:00 2009-02-18 00:00:00 2009-02-11 00:00:00 2009-02-01 00:00:00 2009-01-29 00:00:00 2009-01-27 00:00:00	白蛋白(ALB) 白蛋白(ALB) 白蛋白(ALB) 白蛋白(ALB) 白蛋白(ALB) 白蛋白(ALB) 白蛋白(ALB) 白蛋白(ALB) 白蛋白(ALB)	静脉血 静脉血 静脉血 静脉血 静脉血 静脉血 静脉血 静脉血 静脉血	27.4 30.3 28.8 28.7 33.5 32.7 35.7 31.6 25.8	g/L g/L g/L g/L g/L g/L g/L g/L g/L	2009-03-05 00:00:00 2009-03-03 00:00:00 2009-02-24 00:00:00 2009-02-22 00:00:00 2009-02-18 00:00:00 2009-02-11 00:00:00 2009-02-01 00:00:00 2009-01-29 00:00:00 2009-01-27 00:00:00	血浆凝血酶原时间测定(PT) 血浆凝血酶原时间测定(PT)	静脉血 静脉血
36	男	37	急性白血病	难治性急性单核细胞白血病	/	难治性急性单核细胞白血病 粒细胞缺乏症 肺部感染(细菌、真菌) 外痔(血栓性) 药物性肝损害	/ D70.x00 J98.402 / K71.901	谷丙转氨酶(ALT) 谷丙转氨酶(ALT) 谷丙转氨酶(ALT) 谷丙转氨酶(ALT) 谷丙转氨酶(ALT) 谷丙转氨酶(ALT) 谷丙转氨酶(ALT) 谷丙转氨酶(ALT)	静脉血 静脉血 静脉血 静脉血 静脉血 静脉血 静脉血 静脉血	29 50 28 58 188 50 26 46	U/L U/L U/L U/L U/L U/L U/L U/L	2009-01-20 00:00:00 2009-01-18 00:00:00 2009-01-11 00:00:00 2009-01-08 00:00:00 2009-01-05 00:00:00 2008-12-28 00:00:00 2008-12-22 00:00:00 2008-12-19 00:00:00	谷草转氨酶(AST) 谷草转氨酶(AST) 谷草转氨酶(AST) 谷草转氨酶(AST) 谷草转氨酶(AST)	静脉血 静脉血 静脉血 静脉血 静脉血	21 44 49 21 23	U/L U/L U/L U/L U/L	2009-01-11 00:00:00 2009-01-05 00:00:00 2008-12-28 00:00:00 2008-12-22 00:00:00 2008-12-19 00:00:00	碱性磷酸酶(ALP)	静脉血	92	U/L	2008-12-19 00:00:00	r-谷氨酰转肽酶(γ-GT)	静脉血	58	U/L	2008-12-19 00:00:00	总胆汁酸(TBA)	静脉血	5.6	μmol/L	2008-12-19 00:00:00	总胆红素(TBIL) 总胆红素(TBIL) 总胆红素(TBIL) 总胆红素(TBIL) 总胆红素(TBIL)	静脉血 静脉血 静脉血 静脉血 静脉血	8.4 9.1 4.5 9.4 5.5	μmol/L μmol/L μmol/L μmol/L μmol/L	2009-01-11 00:00:00 2009-01-05 00:00:00 2008-12-28 00:00:00 2008-12-22 00:00:00 2008-12-19 00:00:00	直应胆红素(DBIL) 直应胆红素(DBIL) 直应胆红素(DBIL) 直应胆红素(DBIL) 直应胆红素(DBIL)	静脉血 静脉血 静脉血 静脉血 静脉血	4.2 3.1 1.8 3.4 3.0	μmol/L μmol/L μmol/L μmol/L μmol/L	2009-01-11 00:00:00 2009-01-05 00:00:00 2008-12-28 00:00:00 2008-12-22 00:00:00 2008-12-19 00:00:00	白蛋白(ALB) 白蛋白(ALB) 白蛋白(ALB) 白蛋白(ALB) 白蛋白(ALB)	静脉血 静脉血 静脉血 静脉血 静脉血	31.6 37.5 28.1 27.9 28.1	g/L g/L g/L g/L g/L	2009-01-11 00:00:00 2009-01-05 00:00:00 2008-12-28 00:00:00 2008-12-22 00:00:00 2008-12-19 00:00:00	血浆凝血酶原时间测定(PT)	静脉血
62	女	23	巨球蛋白血症	多发性骨髓瘤(IgG型)	C90.001	多发性骨髓瘤(IgG Kappa型) T12、L1压缩骨折 左侧第5后肋陈旧性骨折 主动脉硬化 药物性肝损害 上呼吸道感染	/ / / I70.000 K71.901 J06.900	谷丙转氨酶(ALT) 谷丙转氨酶(ALT) 谷丙转氨酶(ALT) 谷丙转氨酶(ALT) 谷丙转氨酶(ALT)	静脉血 静脉血 静脉血 静脉血 静脉血	211 279 427 44 24	U/L U/L U/L U/L U/L	2008-10-30 00:00:00 2008-10-26 00:00:00 2008-10-22 00:00:00 2008-10-16 00:00:00 2008-10-11 00:00:00	谷草转氨酶(AST) 谷草转氨酶(AST) 谷草转氨酶(AST) 谷草转氨酶(AST) 谷草转氨酶(AST)	静脉血 静脉血 静脉血 静脉血 静脉血	23 57 86 37 19	U/L U/L U/L U/L U/L	2008-10-30 00:00:00 2008-10-26 00:00:00 2008-10-22 00:00:00 2008-10-16 00:00:00 2008-10-11 00:00:00	碱性磷酸酶(ALP)	静脉血	125	U/L	2008-10-11 00:00:00	r-谷氨酰转肽酶(γ-GT)	静脉血	53	U/L	2008-10-11 00:00:00	总胆汁酸(TBA)	静脉血	2.3	μmol/L	2008-10-11 00:00:00	总胆红素(TBIL) 总胆红素(TBIL) 总胆红素(TBIL) 总胆红素(TBIL) 总胆红素(TBIL)	静脉血 静脉血 静脉血 静脉血 静脉血	14.8 9.8 5.5 4.1 5.5	μmol/L μmol/L μmol/L μmol/L μmol/L	2008-10-30 00:00:00 2008-10-26 00:00:00 2008-10-22 00:00:00 2008-10-16 00:00:00 2008-10-11 00:00:00	直应胆红素(DBIL) 直应胆红素(DBIL) 直应胆红素(DBIL) 直应胆红素(DBIL) 直应胆红素(DBIL)	静脉血 静脉血 静脉血 静脉血 静脉血	5.2 3.2 2.0 1.2 2.1	μmol/L μmol/L μmol/L μmol/L μmol/L	2008-10-30 00:00:00 2008-10-26 00:00:00 2008-10-22 00:00:00 2008-10-16 00:00:00 2008-10-11 00:00:00	白蛋白(ALB) 白蛋白(ALB) 白蛋白(ALB) 白蛋白(ALB) 白蛋白(ALB)	静脉血 静脉血 静脉血 静脉血 静脉血	28.1 23.8 25.1 22.8 23.1	g/L g/L g/L g/L g/L	2008-10-30 00:00:00 2008-10-26 00:00:00 2008-10-22 00:00:00 2008-10-16 00:00:00 2008-10-11 00:00:00	/	/
29	男	16	慢性重型乙型病毒性肝炎	慢性重型乙型病毒性肝炎 肺结核病(未做细菌学和组织学检查)	B18.105 A16.101	肝肾综合征 慢性重型乙型病毒性肝炎 急性肝衰竭 药物性肝损害 肝昏迷(肝性脑病) 肺结核病(未做细菌学和组织学检查) 原发性腹膜炎 肺部感染	K76.702 B18.105 K72.001 K71.901 K72.903 A16.101 K65.905 J98.402	谷丙转氨酶(ALT) 谷丙转氨酶(ALT) 谷丙转氨酶(ALT) 谷丙转氨酶(ALT) 谷丙转氨酶(ALT) 谷丙转氨酶(ALT) 谷丙转氨酶(ALT) 谷丙转氨酶(ALT)	血清 血清 血清 血清 血清 血清 血清 血清	23 44 62 89 114 341 696 1279	U/L U/L U/L U/L U/L U/L U/L U/L	2006-11-24 14:16:47 2006-11-24 07:57:51 2006-11-22 07:57:00 2006-11-19 18:21:00 2006-11-17 14:37:00 2006-11-17 08:08:58 2006-11-15 08:22:00 2006-11-13 08:15:42	谷草转氨酶(AST) 谷草转氨酶(AST) 谷草转氨酶(AST) 谷草转氨酶(AST) 谷草转氨酶(AST) 谷草转氨酶(AST) 谷草转氨酶(AST) 谷草转氨酶(AST) 谷草转氨酶(AST)	血清 血清 血清 血清 血清 血清 血清 血清 血清	89 38 55 53 146 42 85 129 426	U/L U/L U/L U/L U/L U/L U/L U/L U/L	2006-11-27 01:33:00 2006-11-24 14:16:47 2006-11-24 07:57:51 2006-11-22 07:57:00 2006-11-19 18:21:00 2006-11-17 14:37:00 2006-11-17 08:08:58 2006-11-15 08:22:00 2006-11-13 08:15:42	碱性磷酸酶(ALP) 碱性磷酸酶(ALP)	血清 血清	117 131	U/L U/L	2006-11-24 14:16:47 2006-11-13 08:15:42	r-谷氨酰转肽酶(γ-GT) r-谷氨酰转肽酶(γ-GT)	血清 血清	18 109	U/L U/L	2006-11-24 14:16:47 2006-11-13 08:15:42	总胆汁酸(TBA) 总胆汁酸(TBA)	血清 血清	253.1 241.9	μmol/L μmol/L	2006-11-24 14:16:47 2006-11-13 08:15:42	总胆红素(TBIL) 总胆红素(TBIL) 总胆红素(TBIL) 总胆红素(TBIL) 总胆红素(TBIL) 总胆红素(TBIL) 总胆红素(TBIL) 总胆红素(TBIL)	血清 血清 血清 血清 血清 血清 血清 血清	232.3 446.9 378.9 264.0 155.0 293.6 375.5 347.1	μmol/L μmol/L μmol/L μmol/L μmol/L μmol/L μmol/L μmol/L	2006-11-24 14:16:47 2006-11-24 07:57:51 2006-11-22 07:57:00 2006-11-19 18:21:00 2006-11-17 14:37:00 2006-11-17 08:08:58 2006-11-15 08:22:00 2006-11-13 08:15:42	直应胆红素(DBIL) 直应胆红素(DBIL) 直应胆红素(DBIL) 直应胆红素(DBIL) 直应胆红素(DBIL) 直应胆红素(DBIL) 直应胆红素(DBIL) 直应胆红素(DBIL)	血清 血清 血清 血清 血清 血清 血清 血清	131.8 219.6 195.2 152.2 93.6 152.4 165.9 145.4	μmol/L μmol/L μmol/L μmol/L μmol/L μmol/L μmol/L μmol/L	2006-11-24 14:16:47 2006-11-24 07:57:51 2006-11-22 07:57:00 2006-11-19 18:21:00 2006-11-17 14:37:00 2006-11-17 08:08:58 2006-11-15 08:22:00 2006-11-13 08:15:42	白蛋白(ALB) 白蛋白(ALB) 白蛋白(ALB) 白蛋白(ALB) 白蛋白(ALB) 白蛋白(ALB) 白蛋白(ALB) 白蛋白(ALB)	血清 血清 血清 血清 血清 血清 血清 血清	33.8 24.8 27.4 31.0 34.6 28.3 30.3 27.3	g/L g/L g/L g/L g/L g/L g/L g/L	2006-11-24 14:16:47 2006-11-24 07:57:51 2006-11-22 07:57:00 2006-11-19 18:21:00 2006-11-17 14:37:00 2006-11-17 08:08:58 2006-11-15 08:22:00 2006-11-13 08:15:42	血浆凝血酶原时间测定(PT) 血浆凝血酶原时间测定(PT) 血浆凝血酶原时间测定(PT) 血浆凝血酶原时间测定(PT) 血浆凝血酶原时间测定(PT) 血浆凝血酶原时间测定(PT) 血浆凝血酶原时间测定(PT) 血浆凝血酶原时间测定(PT) 血浆凝血酶原时间测定(PT)	血浆 血浆 血浆 血浆 血浆 血浆 血浆 血浆 血浆
65	女	10	大肠多发息肉	大肠多发息肉 退行性骨关节病 2型糖尿病	K62.101 M19.991 E11.901	大肠多发息肉 药物性肝损害 退行性骨关节病 2型糖尿病 慢性胆囊炎	K62.101 K71.901 M19.991 E11.901 K81.101	谷丙转氨酶(ALT) 谷丙转氨酶(ALT)	血清 血清	109 642	U/L U/L	2003-07-16 00:00:00 2003-07-09 00:00:00	谷草转氨酶(AST) 谷草转氨酶(AST)	血清 血清	46 389	U/L U/L	2003-07-16 00:00:00 2003-07-09 00:00:00	碱性磷酸酶(ALP) 碱性磷酸酶(ALP)	血清 血清	30 30	U/L U/L	2003-07-16 00:00:00 2003-07-09 00:00:00	r-谷氨酰转肽酶(r-GT) r-谷氨酰转肽酶(r-GT)	血清 血清	93 80	U/L U/L	2003-07-16 00:00:00 2003-07-09 00:00:00	总胆汁酸(TBA) 总胆汁酸(TBA)	血清 血清	9.7 8.8	umol/L umol/L	2003-07-16 00:00:00 2003-07-09 00:00:00	总胆红素(TBIL) 总胆红素(TBIL)	血清 血清	10.9 13.1	umol/L umol/L	2003-07-16 00:00:00 2003-07-09 00:00:00	直应胆红素(DBIL) 直应胆红素(DBIL)	血清 血清	2.1 2.2	umol/L umol/L	2003-07-16 00:00:00 2003-07-09 00:00:00	血清白蛋白(ALB) 血清白蛋白(ALB)	血清 血清	41.4 44.9	g/L g/L	2003-07-16 00:00:00 2003-07-09 00:00:00	凝血酶原时间(PT)	血浆
1	男	42	急性淋巴细胞性白血病	急性淋巴细胞性白血病	C91.001	急性淋巴细胞性白血病 心肌损害 药物性肝损害 上呼吸道感染	C91.001 I50.906 K71.901 J06.900	/	/	/	/	/	/	/	/	/	/	/	/	/	/	/	/	/	/	/	/	/	/	/	/	/	/	/	/	/	/	/	/	/	/	/	/	/	/	/	/	/	/
10	男	12	血小板降低	再生障碍性贫血	D61.903	再生障碍性贫血 药物性肝损害	D61.903 K71.901	/	/	/	/	/	/	/	/	/	/	/	/	/	/	/	/	/	/	/	/	/	/	/	/	/	/	/	/	/	/	/	/	/	/	/	/	/	/	/	/	/	/
54	男	17	移植肾切除术后	移植肾切除术后	/	移植肾切除术后 药物性肝损害 高血压3级(极高危) 脾大	/ K71.901 I10.x05 D73.101	谷丙转氨酶(ALT)	静脉血	5	U/L	2011-07-22 00:00:00	谷草转氨酶(AST)	静脉血	19	U/L	2011-07-22 00:00:00	碱性磷酸酶(ALP) 碱性磷酸酶(ALP)	静脉血 静脉血	49 84	U/L U/L	2011-07-25 00:00:00 2011-07-22 00:00:00	r-谷氨酰转肽酶(γ-GT) r-谷氨酰转肽酶(γ-GT)	静脉血 静脉血	33 33	U/L U/L	2011-07-25 00:00:00 2011-07-22 00:00:00	总胆汁酸(TBA) 总胆汁酸(TBA)	静脉血 静脉血	5.5 11.7	μmol/L μmol/L	2011-07-25 00:00:00 2011-07-22 00:00:00	总胆红素(TBIL)	静脉血	10.0	μmol/L	2011-07-22 00:00:00	直应胆红素(DBIL)	静脉血	4.6	μmol/L	2011-07-22 00:00:00	白蛋白(ALB)	静脉血	38.0	g/L	2011-07-22 00:00:00	血浆凝血酶原时间测定(PT)	静脉血
54	女	12	急性非淋巴细胞白血病	急性非淋巴细胞白血病M4Eo 原发性高血压2级	/ I10.x04	急性非淋巴细胞白血病M4Eo 原发性高血压2级 药物性肝损害	/ I10.x04 K71.901	谷丙转氨酶(ALT) 谷丙转氨酶(ALT) 谷丙转氨酶(ALT) 谷丙转氨酶(ALT)	血清 血清 血清 血清	39 44 63 74	U/L U/L U/L U/L	2007-12-19 07:56:03 2007-12-16 08:25:24 2007-12-14 08:09:53 2007-12-11 08:05:07	谷草转氨酶(AST) 谷草转氨酶(AST) 谷草转氨酶(AST)	血清 血清 血清	28 22 31	U/L U/L U/L	2007-12-19 07:56:03 2007-12-14 08:09:53 2007-12-11 08:05:07	碱性磷酸酶(ALP) 碱性磷酸酶(ALP)	血清 血清	71 90	U/L U/L	2007-12-14 08:09:53 2007-12-11 08:05:07	r-谷氨酰转肽酶(γ-GT) r-谷氨酰转肽酶(γ-GT)	血清 血清	109 156	U/L U/L	2007-12-14 08:09:53 2007-12-11 08:05:07	总胆汁酸(TBA) 总胆汁酸(TBA)	血清 血清	2.3 7.5	μmol/L μmol/L	2007-12-14 08:09:53 2007-12-11 08:05:07	总胆红素(TBIL) 总胆红素(TBIL) 总胆红素(TBIL)	血清 血清 血清	11.3 9.5 7.8	μmol/L μmol/L μmol/L	2007-12-19 07:56:03 2007-12-14 08:09:53 2007-12-11 08:05:07	直应胆红素(DBIL) 直应胆红素(DBIL) 直应胆红素(DBIL)	血清 血清 血清	0.9 1.6 1.1	μmol/L μmol/L μmol/L	2007-12-19 07:56:03 2007-12-14 08:09:53 2007-12-11 08:05:07	白蛋白(ALB) 白蛋白(ALB) 白蛋白(ALB)	血清 血清 血清	42.9 41.9 48.7	g/L g/L g/L	2007-12-19 07:56:03 2007-12-14 08:09:53 2007-12-11 08:05:07	/	/
35	男	73	急性白血病	急性单核细胞白血病(M5)(C93.0)	C93.001	肛周感染 肺栓塞 药物性肝损害 上呼吸道感染 急性单核细胞白血病(M5)(C93.0) 肺部感染	K62.805 I26.900 K71.901 J06.900 C93.001 J98.402	谷丙转氨酶(ALT) 谷丙转氨酶(ALT) 谷丙转氨酶(ALT) 谷丙转氨酶(ALT) 谷丙转氨酶(ALT) 谷丙转氨酶(ALT) 谷丙转氨酶(ALT) 谷丙转氨酶(ALT) 谷丙转氨酶(ALT) 谷丙转氨酶(ALT) 谷丙转氨酶(ALT) 谷丙转氨酶(ALT) 谷丙转氨酶(ALT) 谷丙转氨酶(ALT) 谷丙转氨酶(ALT) 谷丙转氨酶(ALT) 谷丙转氨酶(ALT) 谷丙转氨酶(ALT) 谷丙转氨酶(ALT) 谷丙转氨酶(ALT) 谷丙转氨酶(ALT) 谷丙转氨酶(ALT) 谷丙转氨酶(ALT) 谷丙转氨酶(ALT) 谷丙转氨酶(ALT) 谷丙转氨酶(ALT) 谷丙转氨酶(ALT) 谷丙转氨酶(ALT) 谷丙转氨酶(ALT) 谷丙转氨酶(ALT)	血清 血清 血清 血清 血清 血清 血清 血清 血清 血清 血清 血清 血清 血清 血清 血清 血清 血清 血清 血清 血清 血清 血清 血清 血清 血清 血清 血清 血清 血清	11 12 18 16 12 15 19 12 10 11 14 27 52 70 44 68 99 111 57 55 71 61 68 64 52 36 25 29 38 50	U/L U/L U/L U/L U/L U/L U/L U/L U/L U/L U/L U/L U/L U/L U/L U/L U/L U/L U/L U/L U/L U/L U/L U/L U/L U/L U/L U/L U/L U/L	2006-12-26 07:58:14 2006-12-23 09:22:07 2006-12-21 07:56:07 2006-12-17 08:28:29 2006-12-13 08:22:50 2006-12-06 08:05:35 2006-11-26 08:04:36 2006-11-22 08:19:57 2006-11-20 07:55:37 2006-11-18 08:24:17 2006-11-16 07:58:46 2006-11-12 08:35:10 2006-11-10 07:57:49 2006-11-08 07:56:13 2006-11-06 08:07:28 2006-11-04 08:16:56 2006-11-03 09:15:45 2006-11-01 08:38:25 2006-10-30 08:14:09 2006-10-27 07:59:35…	谷草转氨酶(AST) 谷草转氨酶(AST) 谷草转氨酶(AST) 谷草转氨酶(AST) 谷草转氨酶(AST) 谷草转氨酶(AST) 谷草转氨酶(AST) 谷草转氨酶(AST) 谷草转氨酶(AST) 谷草转氨酶(AST) 谷草转氨酶(AST) 谷草转氨酶(AST) 谷草转氨酶(AST) 谷草转氨酶(AST) 谷草转氨酶(AST) 谷草转氨酶(AST) 谷草转氨酶(AST) 谷草转氨酶(AST) 谷草转氨酶(AST) 谷草转氨酶(AST) 谷草转氨酶(AST) 谷草转氨酶(AST) 谷草转氨酶(AST) 谷草转氨酶(AST) 谷草转氨酶(AST) 谷草转氨酶(AST) 谷草转氨酶(AST) 谷草转氨酶(AST) 谷草转氨酶(AST) 谷草转氨酶(AST) 谷草转氨酶(AST)	血清 血清 血清 血清 血清 血清 血清 血清 血清 血清 血清 血清 血清 血清 血清 血清 血清 血清 血清 血清 血清 血清 血清 血清 血清 血清 血清 血清 血清 血清 血清	10 8 10 11 10 11 12 12 10 12 12 16 24 34 17 24 37 100 24 25 36 27 32 39 39 42 23 32 99 76 53	U/L U/L U/L U/L U/L U/L U/L U/L U/L U/L U/L U/L U/L U/L U/L U/L U/L U/L U/L U/L U/L U/L U/L U/L U/L U/L U/L U/L U/L U/L U/L	2006-12-26 07:58:14 2006-12-23 09:22:07 2006-12-21 07:56:07 2006-12-17 08:28:29 2006-12-13 08:22:50 2006-12-06 08:05:35 2006-11-26 08:04:36 2006-11-22 08:19:57 2006-11-20 07:55:37 2006-11-18 08:24:17 2006-11-16 07:58:46 2006-11-12 08:35:10 2006-11-10 07:57:49 2006-11-08 07:56:13 2006-11-06 08:07:28 2006-11-04 08:16:56 2006-11-03 09:15:45 2006-11-01 08:38:25 2006-10-30 08:14:09 2006-10-27 07:59:35…	碱性磷酸酶(ALP)	血清	179	U/L	2006-11-01 08:38:25	r-谷氨酰转肽酶(γ-GT)	血清	155	U/L	2006-11-01 08:38:25	总胆汁酸(TBA)	血清	5.7	μmol/L	2006-11-01 08:38:25	总胆红素(TBIL) 总胆红素(TBIL) 总胆红素(TBIL) 总胆红素(TBIL) 总胆红素(TBIL) 总胆红素(TBIL) 总胆红素(TBIL) 总胆红素(TBIL) 总胆红素(TBIL) 总胆红素(TBIL) 总胆红素(TBIL) 总胆红素(TBIL) 总胆红素(TBIL) 总胆红素(TBIL) 总胆红素(TBIL) 总胆红素(TBIL) 总胆红素(TBIL) 总胆红素(TBIL) 总胆红素(TBIL) 总胆红素(TBIL) 总胆红素(TBIL) 总胆红素(TBIL)	血清 血清 血清 血清 血清 血清 血清 血清 血清 血清 血清 血清 血清 血清 血清 血清 血清 血清 血清 血清 血清 血清	3.9 6.0 7.9 14.0 8.1 11.2 9.6 9.3 7.8 24.9 10.2 21.9 19.8 12.9 16.6 15.3 15.8 14.9 15.6 16.6 47.9 48.1	μmol/L μmol/L μmol/L μmol/L μmol/L μmol/L μmol/L μmol/L μmol/L μmol/L μmol/L μmol/L μmol/L μmol/L μmol/L μmol/L μmol/L μmol/L μmol/L μmol/L μmol/L μmol/L	2006-12-17 08:28:29 2006-12-13 08:22:50 2006-12-06 08:05:35 2006-11-26 08:04:36 2006-11-22 08:19:57 2006-11-16 07:58:46 2006-11-10 07:57:49 2006-11-08 07:56:13 2006-11-06 08:07:28 2006-11-03 09:15:45 2006-11-01 08:38:25 2006-10-30 08:14:09 2006-10-26 08:11:06 2006-10-25 08:00:27 2006-10-24 09:10:58 2006-10-23 08:16:48 2006-10-22 08:21:57 2006-10-21 08:17:24 2006-10-20 08:43:51 2006-10-19 07:59:21…	直应胆红素(DBIL) 直应胆红素(DBIL) 直应胆红素(DBIL) 直应胆红素(DBIL) 直应胆红素(DBIL) 直应胆红素(DBIL) 直应胆红素(DBIL) 直应胆红素(DBIL) 直应胆红素(DBIL) 直应胆红素(DBIL) 直应胆红素(DBIL) 直应胆红素(DBIL) 直应胆红素(DBIL) 直应胆红素(DBIL) 直应胆红素(DBIL) 直应胆红素(DBIL) 直应胆红素(DBIL) 直应胆红素(DBIL) 直应胆红素(DBIL) 直应胆红素(DBIL) 直应胆红素(DBIL) 直应胆红素(DBIL)	血清 血清 血清 血清 血清 血清 血清 血清 血清 血清 血清 血清 血清 血清 血清 血清 血清 血清 血清 血清 血清 血清	2.0 2.1 2.7 6.0 2.7 3.8 2.7 3.3 2.8 8.4 6.4 8.6 6.4 4.9 6.5 5.3 7.8 5.9 7.5 6.7 27.1 43.2	μmol/L μmol/L μmol/L μmol/L μmol/L μmol/L μmol/L μmol/L μmol/L μmol/L μmol/L μmol/L μmol/L μmol/L μmol/L μmol/L μmol/L μmol/L μmol/L μmol/L μmol/L μmol/L	2006-12-17 08:28:29 2006-12-13 08:22:50 2006-12-06 08:05:35 2006-11-26 08:04:36 2006-11-22 08:19:57 2006-11-16 07:58:46 2006-11-10 07:57:49 2006-11-08 07:56:13 2006-11-06 08:07:28 2006-11-03 09:15:45 2006-11-01 08:38:25 2006-10-30 08:14:09 2006-10-26 08:11:06 2006-10-25 08:00:27 2006-10-24 09:10:58 2006-10-23 08:16:48 2006-10-22 08:21:57 2006-10-21 08:17:24 2006-10-20 08:43:51 2006-10-19 07:59:21…	白蛋白(ALB) 白蛋白(ALB) 白蛋白(ALB) 白蛋白(ALB) 白蛋白(ALB) 白蛋白(ALB) 白蛋白(ALB) 白蛋白(ALB) 白蛋白(ALB) 白蛋白(ALB) 白蛋白(ALB) 白蛋白(ALB) 白蛋白(ALB) 白蛋白(ALB) 白蛋白(ALB) 白蛋白(ALB) 白蛋白(ALB) 白蛋白(ALB) 白蛋白(ALB) 白蛋白(ALB) 白蛋白(ALB) 白蛋白(ALB)	血清 血清 血清 血清 血清 血清 血清 血清 血清 血清 血清 血清 血清 血清 血清 血清 血清 血清 血清 血清 血清 血清	31.8 30.1 32.6 37.1 36.1 35.0 40.3 40.4 38.6 41.1 35.7 38.4 35.6 36.4 36.1 33.6 31.4 29.1 31.6 25.7 31.3 33.0	g/L g/L g/L g/L g/L g/L g/L g/L g/L g/L g/L g/L g/L g/L g/L g/L g/L g/L g/L g/L g/L g/L	2006-12-17 08:28:29 2006-12-13 08:22:50 2006-12-06 08:05:35 2006-11-26 08:04:36 2006-11-22 08:19:57 2006-11-16 07:58:46 2006-11-10 07:57:49 2006-11-08 07:56:13 2006-11-06 08:07:28 2006-11-03 09:15:45 2006-11-01 08:38:25 2006-10-30 08:14:09 2006-10-26 08:11:06 2006-10-25 08:00:27 2006-10-24 09:10:58 2006-10-23 08:16:48 2006-10-22 08:21:57 2006-10-21 08:17:24 2006-10-20 08:43:51 2006-10-19 07:59:21…	血浆凝血酶原时间测定(PT) 血浆凝血酶原时间测定(PT) 血浆凝血酶原时间测定(PT) 血浆凝血酶原时间测定(PT) 血浆凝血酶原时间测定(PT) 血浆凝血酶原时间测定(PT) 血浆凝血酶原时间测定(PT) 血浆凝血酶原时间测定(PT) 血浆凝血酶原时间测定(PT) 血浆凝血酶原时间测定(PT) 血浆凝血酶原时间测定(PT) 血浆凝血酶原时间测定(PT) 血浆凝血酶原时间测定(PT)	血浆 血浆 血浆 血浆 血浆 血浆 血浆 血浆 血浆 血浆 血浆 血浆 血浆
5	女	15	急性淋巴细胞性白血病	急性淋巴细胞性白血病	C91.001	急性淋巴细胞性白血病 药物性肝损害	C91.001 K71.901	/	/	/	/	/	/	/	/	/	/	/	/	/	/	/	/	/	/	/	/	/	/	/	/	/	/	/	/	/	/	/	/	/	/	/	/	/	/	/	/	/	/
23	男	30	非霍奇金淋巴瘤	非何杰金氏淋巴瘤(间变大细胞性)III期B	/	非何杰金氏淋巴瘤(间变大细胞性)III期B 非何杰金氏淋巴瘤中枢神经系统侵犯 药物性肝损害	/ / K71.901	谷丙转氨酶(ALT) 谷丙转氨酶(ALT) 谷丙转氨酶(ALT) 谷丙转氨酶(ALT) 谷丙转氨酶(ALT) 谷丙转氨酶(ALT) 谷丙转氨酶(ALT) 谷丙转氨酶(ALT)	血清 血清 血清 血清 血清 血清 血清 血清	34 60 62 95 48 73 160 131	U/L U/L U/L U/L U/L U/L U/L U/L	2007-10-25 07:48:14 2007-10-21 08:06:27 2007-10-17 07:49:02 2007-10-13 08:07:37 2007-10-10 07:52:40 2007-10-06 08:19:07 2007-10-01 08:22:00 2007-09-28 07:47:43	谷草转氨酶(AST) 谷草转氨酶(AST) 谷草转氨酶(AST) 谷草转氨酶(AST) 谷草转氨酶(AST) 谷草转氨酶(AST) 谷草转氨酶(AST) 谷草转氨酶(AST)	血清 血清 血清 血清 血清 血清 血清 血清	34 33 42 76 31 29 78 47	U/L U/L U/L U/L U/L U/L U/L U/L	2007-10-25 07:48:14 2007-10-21 08:06:27 2007-10-17 07:49:02 2007-10-13 08:07:37 2007-10-10 07:52:40 2007-10-06 08:19:07 2007-10-01 08:22:00 2007-09-28 07:47:43	/	/	/	/	/	/	/	/	/	/	/	/	/	/	/	总胆红素(TBIL) 总胆红素(TBIL) 总胆红素(TBIL) 总胆红素(TBIL) 总胆红素(TBIL) 总胆红素(TBIL) 总胆红素(TBIL) 总胆红素(TBIL)	血清 血清 血清 血清 血清 血清 血清 血清	21.5 10.8 9.2 16.1 7.8 8.5 7.8 7.4	μmol/L μmol/L μmol/L μmol/L μmol/L μmol/L μmol/L μmol/L	2007-10-25 07:48:14 2007-10-21 08:06:27 2007-10-17 07:49:02 2007-10-13 08:07:37 2007-10-10 07:52:40 2007-10-06 08:19:07 2007-10-01 08:22:00 2007-09-28 07:47:43	直应胆红素(DBIL) 直应胆红素(DBIL) 直应胆红素(DBIL) 直应胆红素(DBIL) 直应胆红素(DBIL) 直应胆红素(DBIL) 直应胆红素(DBIL) 直应胆红素(DBIL)	血清 血清 血清 血清 血清 血清 血清 血清	2.1 3.0 1.9 2.6 2.1 1.6 0.8 1.8	μmol/L μmol/L μmol/L μmol/L μmol/L μmol/L μmol/L μmol/L	2007-10-25 07:48:14 2007-10-21 08:06:27 2007-10-17 07:49:02 2007-10-13 08:07:37 2007-10-10 07:52:40 2007-10-06 08:19:07 2007-10-01 08:22:00 2007-09-28 07:47:43	白蛋白(ALB) 白蛋白(ALB) 白蛋白(ALB) 白蛋白(ALB) 白蛋白(ALB) 白蛋白(ALB) 白蛋白(ALB) 白蛋白(ALB)	血清 血清 血清 血清 血清 血清 血清 血清	42.3 38.5 39.2 40.6 37.6 38.7 39.1 42.3	g/L g/L g/L g/L g/L g/L g/L g/L	2007-10-25 07:48:14 2007-10-21 08:06:27 2007-10-17 07:49:02 2007-10-13 08:07:37 2007-10-10 07:52:40 2007-10-06 08:19:07 2007-10-01 08:22:00 2007-09-28 07:47:43	/	/
14	女	2	急性淋巴细胞白血病	急性淋巴细胞性白血病(L2型)	C91.003	急性淋巴细胞性白血病(L2型) 右上磨牙龋齿 药物性肝损害	C91.003 K02.901 F45.802 K71.901	谷丙转氨酶(ALT)	静脉血	34	U/L	2009-01-19 00:00:00	谷草转氨酶(AST)	静脉血	25	U/L	2009-01-19 00:00:00	/	/	/	/	/	/	/	/	/	/	/	/	/	/	/	总胆红素(TBIL)	静脉血	24.1	μmol/L	2009-01-19 00:00:00	直应胆红素(DBIL)	静脉血	4.4	μmol/L	2009-01-19 00:00:00	白蛋白(ALB)	静脉血	46.8	g/L	2009-01-19 00:00:00	/	/
14	女	7	急性淋巴细胞性白血病	急性淋巴细胞性白血病	C91.001	急性淋巴细胞性白血病 中枢神经系统白血病 龋齿 药物性肝损害	C91.001 C95.901 K02.901 K71.901	谷丙转氨酶(ALT) 谷丙转氨酶(ALT)	静脉血 静脉血	36 33	U/L U/L	2008-08-31 00:00:00 2008-08-27 00:00:00	谷草转氨酶(AST)	静脉血	29	U/L	2008-08-31 00:00:00	/	/	/	/	/	/	/	/	/	/	/	/	/	/	/	总胆红素(TBIL)	静脉血	17.1	μmol/L	2008-08-31 00:00:00	直应胆红素(DBIL)	静脉血	3.9	μmol/L	2008-08-31 00:00:00	白蛋白(ALB)	静脉血	47.9	g/L	2008-08-31 00:00:00	/	/
14	女	3	急性淋巴细胞白血病	急性淋巴细胞白血病	C91.001	急性淋巴细胞白血病 中枢神经系统白血病 右上磨牙龋齿 药物性肝损害	C91.001 C95.901 K02.901 F45.802 K71.901	谷丙转氨酶(ALT)	静脉血	74	U/L	2008-07-15 00:00:00	谷草转氨酶(AST)	静脉血	36	U/L	2008-07-15 00:00:00	/	/	/	/	/	/	/	/	/	/	/	/	/	/	/	总胆红素(TBIL)	静脉血	12.3	μmol/L	2008-07-15 00:00:00	直应胆红素(DBIL)	静脉血	2.8	μmol/L	2008-07-15 00:00:00	白蛋白(ALB)	静脉血	43.4	g/L	2008-07-15 00:00:00	血浆凝血酶原时间测定(PT)	静脉血
52	女	102	肾结核	肾结核	A18.112+N29.1*	肾萎缩 肾结核 肾盂积水 肾功能衰竭 药物性肝损害 陈旧性肺结核	N26.x00 A18.112+N29.1* N13.301 N19.x00 K71.901 B90.901	/	/	/	/	/	/	/	/	/	/	/	/	/	/	/	/	/	/	/	/	/	/	/	/	/	/	/	/	/	/	/	/	/	/	/	/	/	/	/	/	/	/
35	男	247	移植肾功能不全	移植肾功能不全 氮质血症期 糖尿病 肾移植术后	T86.103 R79.802 E14.901 Z94.002	继发性糖尿病 同种异体肾移植术后(第二次) 药物性肝损害 移植肾肾功能不全氮质血症期	E13.902 / K71.901 /	谷丙转氨酶(ALT) 谷丙转氨酶(ALT) 谷丙转氨酶(ALT) 谷丙转氨酶(ALT) 谷丙转氨酶(ALT) 谷丙转氨酶(ALT) 谷丙转氨酶(ALT) 谷丙转氨酶(ALT) 谷丙转氨酶(ALT) 谷丙转氨酶(ALT) 谷丙转氨酶(ALT) 谷丙转氨酶(ALT) 谷丙转氨酶(ALT) 谷丙转氨酶(ALT) 谷丙转氨酶(ALT) 谷丙转氨酶(ALT) 谷丙转氨酶(ALT) 谷丙转氨酶(ALT) 谷丙转氨酶(ALT) 谷丙转氨酶(ALT) 谷丙转氨酶(ALT) 谷丙转氨酶(ALT) 谷丙转氨酶(ALT) 谷丙转氨酶(ALT) 谷丙转氨酶(ALT)	静脉血 静脉血 静脉血 静脉血 静脉血 静脉血 静脉血 静脉血 静脉血 静脉血 静脉血 静脉血 静脉血 静脉血 静脉血 静脉血 静脉血 静脉血 静脉血 静脉血 静脉血 静脉血 静脉血 静脉血 静脉血	41 106 98 86 96 138 171 223 17 12 11 13 13 12 10 12 11 15 20 24 19 13 12 11 26	U/L U/L U/L U/L U/L U/L U/L U/L U/L U/L U/L U/L U/L U/L U/L U/L U/L U/L U/L U/L U/L U/L U/L U/L U/L	2009-11-15 00:00:00 2009-11-09 00:00:00 2009-11-06 00:00:00 2009-11-04 00:00:00 2009-11-01 00:00:00 2009-10-29 00:00:00 2009-10-27 00:00:00 2009-10-25 00:00:00 2009-10-18 00:00:00 2009-10-17 00:00:00 2009-10-16 00:00:00 2009-10-15 00:00:00 2009-10-14 00:00:00 2009-10-13 00:00:00 2009-08-05 00:00:00 2009-07-02 00:00:00 2009-06-11 00:00:00 2009-05-03 00:00:00 2009-04-26 00:00:00 2009-04-12 00:00:00…	谷草转氨酶(AST) 谷草转氨酶(AST) 谷草转氨酶(AST) 谷草转氨酶(AST) 谷草转氨酶(AST) 谷草转氨酶(AST) 谷草转氨酶(AST) 谷草转氨酶(AST) 谷草转氨酶(AST) 谷草转氨酶(AST) 谷草转氨酶(AST) 谷草转氨酶(AST) 谷草转氨酶(AST) 谷草转氨酶(AST) 谷草转氨酶(AST) 谷草转氨酶(AST) 谷草转氨酶(AST) 谷草转氨酶(AST) 谷草转氨酶(AST) 谷草转氨酶(AST) 谷草转氨酶(AST) 谷草转氨酶(AST) 谷草转氨酶(AST) 谷草转氨酶(AST) 谷草转氨酶(AST)	静脉血 静脉血 静脉血 静脉血 静脉血 静脉血 静脉血 静脉血 静脉血 静脉血 静脉血 静脉血 静脉血 静脉血 静脉血 静脉血 静脉血 静脉血 静脉血 静脉血 静脉血 静脉血 静脉血 静脉血 静脉血	40 137 212 253 210 111 118 151 12 13 12 16 23 20 17 17 19 22 22 23 31 26 23 23 38	U/L U/L U/L U/L U/L U/L U/L U/L U/L U/L U/L U/L U/L U/L U/L U/L U/L U/L U/L U/L U/L U/L U/L U/L U/L	2009-11-15 00:00:00 2009-11-09 00:00:00 2009-11-06 00:00:00 2009-11-04 00:00:00 2009-11-01 00:00:00 2009-10-29 00:00:00 2009-10-27 00:00:00 2009-10-25 00:00:00 2009-10-18 00:00:00 2009-10-17 00:00:00 2009-10-16 00:00:00 2009-10-15 00:00:00 2009-10-14 00:00:00 2009-10-13 00:00:00 2009-08-05 00:00:00 2009-07-02 00:00:00 2009-06-11 00:00:00 2009-05-03 00:00:00 2009-04-26 00:00:00 2009-04-12 00:00:00…	碱性磷酸酶(ALP)	静脉血	239	U/L	2009-11-04 00:00:00	r-谷氨酰转肽酶(γ-GT)	静脉血	333	U/L	2009-11-04 00:00:00	总胆汁酸(TBA)	静脉血	28.7	μmol/L	2009-11-04 00:00:00	总胆红素(TBIL) 总胆红素(TBIL) 总胆红素(TBIL) 总胆红素(TBIL) 总胆红素(TBIL) 总胆红素(TBIL) 总胆红素(TBIL) 总胆红素(TBIL) 总胆红素(TBIL) 总胆红素(TBIL) 总胆红素(TBIL) 总胆红素(TBIL) 总胆红素(TBIL) 总胆红素(TBIL) 总胆红素(TBIL) 总胆红素(TBIL) 总胆红素(TBIL) 总胆红素(TBIL) 总胆红素(TBIL) 总胆红素(TBIL) 总胆红素(TBIL) 总胆红素(TBIL) 总胆红素(TBIL) 总胆红素(TBIL) 总胆红素(TBIL)	静脉血 静脉血 静脉血 静脉血 静脉血 静脉血 静脉血 静脉血 静脉血 静脉血 静脉血 静脉血 静脉血 静脉血 静脉血 静脉血 静脉血 静脉血 静脉血 静脉血 静脉血 静脉血 静脉血 静脉血 静脉血	18.5 28.8 50.6 46.7 44.7 19.6 12.1 11.8 6.9 8.1 6.7 7.2 7.3 5.7 3.3 3.8 3.5 2.9 4.5 3.3 3.7 3.9 3.6 4.2 3.8	μmol/L μmol/L μmol/L μmol/L μmol/L μmol/L μmol/L μmol/L μmol/L μmol/L μmol/L μmol/L μmol/L μmol/L μmol/L μmol/L μmol/L μmol/L μmol/L μmol/L μmol/L μmol/L μmol/L μmol/L μmol/L	2009-11-15 00:00:00 2009-11-09 00:00:00 2009-11-06 00:00:00 2009-11-04 00:00:00 2009-11-01 00:00:00 2009-10-29 00:00:00 2009-10-27 00:00:00 2009-10-25 00:00:00 2009-10-18 00:00:00 2009-10-17 00:00:00 2009-10-16 00:00:00 2009-10-15 00:00:00 2009-10-14 00:00:00 2009-10-13 00:00:00 2009-08-05 00:00:00 2009-07-02 00:00:00 2009-06-11 00:00:00 2009-05-03 00:00:00 2009-04-26 00:00:00 2009-04-12 00:00:00…	直应胆红素(DBIL) 直应胆红素(DBIL) 直应胆红素(DBIL) 直应胆红素(DBIL) 直应胆红素(DBIL) 直应胆红素(DBIL) 直应胆红素(DBIL) 直应胆红素(DBIL) 直应胆红素(DBIL) 直应胆红素(DBIL) 直应胆红素(DBIL) 直应胆红素(DBIL) 直应胆红素(DBIL) 直应胆红素(DBIL) 直应胆红素(DBIL) 直应胆红素(DBIL) 直应胆红素(DBIL) 直应胆红素(DBIL) 直应胆红素(DBIL) 直应胆红素(DBIL) 直应胆红素(DBIL) 直应胆红素(DBIL) 直应胆红素(DBIL) 直应胆红素(DBIL) 直应胆红素(DBIL)	静脉血 静脉血 静脉血 静脉血 静脉血 静脉血 静脉血 静脉血 静脉血 静脉血 静脉血 静脉血 静脉血 静脉血 静脉血 静脉血 静脉血 静脉血 静脉血 静脉血 静脉血 静脉血 静脉血 静脉血 静脉血	11.6 21.3 32.9 30.0 28.8 13.1 6.9 6.6 2.2 2.6 2.6 2.9 2.8 2.7 1.3 1.4 1.1 0.9 1.2 2.9 1.1 1.3 1.2 1.4 1.4	μmol/L μmol/L μmol/L μmol/L μmol/L μmol/L μmol/L μmol/L μmol/L μmol/L μmol/L μmol/L μmol/L μmol/L μmol/L μmol/L μmol/L μmol/L μmol/L μmol/L μmol/L μmol/L μmol/L μmol/L μmol/L	2009-11-15 00:00:00 2009-11-09 00:00:00 2009-11-06 00:00:00 2009-11-04 00:00:00 2009-11-01 00:00:00 2009-10-29 00:00:00 2009-10-27 00:00:00 2009-10-25 00:00:00 2009-10-18 00:00:00 2009-10-17 00:00:00 2009-10-16 00:00:00 2009-10-15 00:00:00 2009-10-14 00:00:00 2009-10-13 00:00:00 2009-08-05 00:00:00 2009-07-02 00:00:00 2009-06-11 00:00:00 2009-05-03 00:00:00 2009-04-26 00:00:00 2009-04-12 00:00:00…	白蛋白(ALB) 白蛋白(ALB) 白蛋白(ALB) 白蛋白(ALB) 白蛋白(ALB) 白蛋白(ALB) 白蛋白(ALB) 白蛋白(ALB) 白蛋白(ALB) 白蛋白(ALB) 白蛋白(ALB) 白蛋白(ALB) 白蛋白(ALB) 白蛋白(ALB) 白蛋白(ALB) 白蛋白(ALB) 白蛋白(ALB) 白蛋白(ALB) 白蛋白(ALB) 白蛋白(ALB) 白蛋白(ALB) 白蛋白(ALB) 白蛋白(ALB) 白蛋白(ALB) 白蛋白(ALB)	静脉血 静脉血 静脉血 静脉血 静脉血 静脉血 静脉血 静脉血 静脉血 静脉血 静脉血 静脉血 静脉血 静脉血 静脉血 静脉血 静脉血 静脉血 静脉血 静脉血 静脉血 静脉血 静脉血 静脉血 静脉血	33.1 31.7 31.5 35.0 34.7 32.7 34.4 37.3 39.1 34.4 36.7 41.7 41.5 36.6 30.8 30.9 28.3 28.5 31.1 28.0 27.4 26.1 29.3 26.0 29.7	g/L g/L g/L g/L g/L g/L g/L g/L g/L g/L g/L g/L g/L g/L g/L g/L g/L g/L g/L g/L g/L g/L g/L g/L g/L	2009-11-15 00:00:00 2009-11-09 00:00:00 2009-11-06 00:00:00 2009-11-04 00:00:00 2009-11-01 00:00:00 2009-10-29 00:00:00 2009-10-27 00:00:00 2009-10-25 00:00:00 2009-10-18 00:00:00 2009-10-17 00:00:00 2009-10-16 00:00:00 2009-10-15 00:00:00 2009-10-14 00:00:00 2009-10-13 00:00:00 2009-08-05 00:00:00 2009-07-02 00:00:00 2009-06-11 00:00:00 2009-05-03 00:00:00 2009-04-26 00:00:00 2009-04-12 00:00:00…	血浆凝血酶原时间测定(PT) 血浆凝血酶原时间测定(PT) 血浆凝血酶原时间测定(PT) 血浆凝血酶原时间测定(PT) 血浆凝血酶原时间测定(PT) 血浆凝血酶原时间测定(PT) 血浆凝血酶原时间测定(PT) 血浆凝血酶原时间测定(PT) 血浆凝血酶原时间测定(PT) 血浆凝血酶原时间测定(PT) 血浆凝血酶原时间测定(PT)	静脉血 静脉血 静脉血 静脉血 静脉血 静脉血 静脉血 静脉血 静脉血 静脉血 静脉血
26	女	7	系统性红斑狼疮	系统性红斑狼疮,狼疮性肾炎 带状疱疹	M32.105+N08.5* B02.901	呼吸衰竭 成人呼吸窘迫综合征 肺结核病 急性左心衰竭 系统性红斑狼疮,狼疮性肾炎 狼疮性肾炎(LEN)(未特指) 带状疱疹 激素性糖尿病 药物性肝损害 急性肺动脉梗塞待排	J96.901 J80.x00 A16.202 I50.102 M32.105+N08.5* M32.105+N08.5* B02.901 / K71.901 /	谷丙转氨酶(ALT) 谷丙转氨酶(ALT) 谷丙转氨酶(ALT)	静脉血 静脉血 静脉血	25 46 101	U/L U/L U/L	2008-07-05 00:00:00 2008-07-03 00:00:00 2008-06-30 00:00:00	谷草转氨酶(AST) 谷草转氨酶(AST) 谷草转氨酶(AST) 谷草转氨酶(AST)	静脉血 静脉血 静脉血 静脉血	40 29 164 35	U/L U/L U/L U/L	2008-07-05 00:00:00 2008-07-03 00:00:00 2008-06-30 00:00:00 2008-06-30 00:00:00	/	/	/	/	/	/	/	/	/	/	/	/	/	/	/	总胆红素(TBIL) 总胆红素(TBIL) 总胆红素(TBIL)	静脉血 静脉血 静脉血	18.9 10.5 5.8	μmol/L μmol/L μmol/L	2008-07-05 00:00:00 2008-07-03 00:00:00 2008-06-30 00:00:00	直应胆红素(DBIL) 直应胆红素(DBIL) 直应胆红素(DBIL)	静脉血 静脉血 静脉血	15.6 5.4 1.9	μmol/L μmol/L μmol/L	2008-07-05 00:00:00 2008-07-03 00:00:00 2008-06-30 00:00:00	白蛋白(ALB) 白蛋白(ALB) 白蛋白(ALB)	静脉血 静脉血 静脉血	14.9 23.1 26.4	g/L g/L g/L	2008-07-05 00:00:00 2008-07-03 00:00:00 2008-06-30 00:00:00	血浆凝血酶原时间测定(PT) 血浆凝血酶原时间测定(PT) 血浆凝血酶原时间测定(PT)	静脉血 静脉血 静脉血
18	男	33	急性淋巴细胞性白血病	急性淋巴细胞性白血病	C91.001	急性淋巴细胞性白血病(第一次复发) 药物性肝损害 口腔粘膜溃疡	/ K71.901 K12.105	谷丙转氨酶(ALT) 谷丙转氨酶(ALT) 谷丙转氨酶(ALT) 谷丙转氨酶(ALT) 谷丙转氨酶(ALT) 谷丙转氨酶(ALT) 谷丙转氨酶(ALT) 谷丙转氨酶(ALT)	se se se se se se se se	70.1 164 267 75 71 135 151干扰 39	U/L U/L U/L U/L U/L U/L U/L U/L	2004-01-11 00:00:00 2004-01-08 00:00:00 2004-01-05 00:00:00 2003-12-31 00:00:00 2003-12-27 00:00:00 2003-12-23 00:00:00 2003-12-22 00:00:00 2003-12-17 00:00:00	谷草转氨酶(AST) 谷草转氨酶(AST) 谷草转氨酶(AST) 谷草转氨酶(AST) 谷草转氨酶(AST) 谷草转氨酶(AST) 谷草转氨酶(AST) 谷草转氨酶(AST)	se se se se se se se se	19 68 183 34 72 86 116干扰 28	U/L U/L U/L U/L U/L U/L U/L U/L	2004-01-11 00:00:00 2004-01-08 00:00:00 2004-01-05 00:00:00 2003-12-31 00:00:00 2003-12-27 00:00:00 2003-12-23 00:00:00 2003-12-22 00:00:00 2003-12-17 00:00:00	/	/	/	/	/	/	/	/	/	/	/	/	/	/	/	总胆红素(TBIL) 总胆红素(TBIL) 总胆红素(TBIL) 总胆红素(TBIL) 总胆红素(TBIL) 总胆红素(TBIL) 总胆红素(TBIL) 总胆红素(TBIL)	se se se se se se se se	13.8 14.4 22.6 7.0 18.4 17.1 16.7 14.3	umol/L umol/L umol/L umol/L umol/L umol/L umol/L umol/L	2004-01-11 00:00:00 2004-01-08 00:00:00 2004-01-05 00:00:00 2003-12-31 00:00:00 2003-12-27 00:00:00 2003-12-23 00:00:00 2003-12-22 00:00:00 2003-12-17 00:00:00	直应胆红素(DBIL) 直应胆红素(DBIL) 直应胆红素(DBIL) 直应胆红素(DBIL) 直应胆红素(DBIL) 直应胆红素(DBIL) 直应胆红素(DBIL) 直应胆红素(DBIL)	se se se se se se se se	4.7 2.0 4.7 1.9 3.5 3.5 3.1 4.2	umol/L umol/L umol/L umol/L umol/L umol/L umol/L umol/L	2004-01-11 00:00:00 2004-01-08 00:00:00 2004-01-05 00:00:00 2003-12-31 00:00:00 2003-12-27 00:00:00 2003-12-23 00:00:00 2003-12-22 00:00:00 2003-12-17 00:00:00	白蛋白(ALB) 白蛋白(ALB) 白蛋白(ALB) 白蛋白(ALB) 白蛋白(ALB) 白蛋白(ALB) 白蛋白(ALB) 白蛋白(ALB)	se se se se se se se se	50.3 44.3 45.1 40.9 46.6 42.2 48.2 43.8	g/L g/L g/L g/L g/L g/L g/L g/L	2004-01-11 00:00:00 2004-01-08 00:00:00 2004-01-05 00:00:00 2003-12-31 00:00:00 2003-12-27 00:00:00 2003-12-23 00:00:00 2003-12-22 00:00:00 2003-12-17 00:00:00	/	/
26	女	18	早孕双胎、肝功能损害	早孕双胎、药物性肝损害?	K71.901 O26.900 O30.001	早孕双活胎(双绒双羊) IVF-ET术后 药物性肝损害 试管婴儿妊娠状态	/ / K71.901 Z37.900	丙氨酸氨基转移酶(ALT) 丙氨酸氨基转移酶(ALT) 丙氨酸氨基转移酶(ALT) 丙氨酸氨基转移酶(ALT) 丙氨酸氨基转移酶(ALT) 丙氨酸氨基转移酶(ALT) 丙氨酸氨基转移酶(ALT) 丙氨酸氨基转移酶(ALT)	静脉血 静脉血 静脉血 静脉血 静脉血 静脉血 静脉血 静脉血	131 155 238 301 299 310 217 243	U/L U/L U/L U/L U/L U/L U/L U/L	2015-08-09 00:00:00 2015-08-07 00:00:00 2015-08-04 00:00:00 2015-08-02 00:00:00 2015-08-01 00:00:00 2015-07-31 00:00:00 2015-07-29 00:00:00 2015-07-27 00:00:00	天门冬氨酸氨基转移酶(AST) 天门冬氨酸氨基转移酶(AST) 天门冬氨酸氨基转移酶(AST) 天门冬氨酸氨基转移酶(AST) 天门冬氨酸氨基转移酶(AST) 天门冬氨酸氨基转移酶(AST) 天门冬氨酸氨基转移酶(AST) 天门冬氨酸氨基转移酶(AST)	静脉血 静脉血 静脉血 静脉血 静脉血 静脉血 静脉血 静脉血	98 98 173 243 300 312 158 190	U/L U/L U/L U/L U/L U/L U/L U/L	2015-08-09 00:00:00 2015-08-07 00:00:00 2015-08-04 00:00:00 2015-08-02 00:00:00 2015-08-01 00:00:00 2015-07-31 00:00:00 2015-07-29 00:00:00 2015-07-27 00:00:00	碱性磷酸酶(ALP) 碱性磷酸酶(ALP) 碱性磷酸酶(ALP) 碱性磷酸酶(ALP) 碱性磷酸酶(ALP)	静脉血 静脉血 静脉血 静脉血 静脉血	88 100 81 76 57	U/L U/L U/L U/L U/L	2015-08-07 00:00:00 2015-08-04 00:00:00 2015-07-31 00:00:00 2015-07-29 00:00:00 2015-07-27 00:00:00	r-谷氨酰基转移酶(γ-GT) r-谷氨酰基转移酶(γ-GT) r-谷氨酰基转移酶(γ-GT) r-谷氨酰基转移酶(γ-GT) r-谷氨酰基转移酶(γ-GT)	静脉血 静脉血 静脉血 静脉血 静脉血	281 263 299 305 337	U/L U/L U/L U/L U/L	2015-08-07 00:00:00 2015-08-04 00:00:00 2015-07-31 00:00:00 2015-07-29 00:00:00 2015-07-27 00:00:00	总胆汁酸(TBA) 总胆汁酸(TBA) 总胆汁酸(TBA) 总胆汁酸(TBA) 总胆汁酸(TBA)	静脉血 静脉血 静脉血 静脉血 静脉血	9.6 3.4 5.3 5.0 10.6	μmol/L μmol/L μmol/L μmol/L μmol/L	2015-08-07 00:00:00 2015-08-04 00:00:00 2015-07-31 00:00:00 2015-07-29 00:00:00 2015-07-27 00:00:00	总胆红素(TBIL) 总胆红素(TBIL) 总胆红素(TBIL) 总胆红素(TBIL) 总胆红素(TBIL) 总胆红素(TBIL) 总胆红素(TBIL)	静脉血 静脉血 静脉血 静脉血 静脉血 静脉血 静脉血	3.6 4.0 5.6 7.2 6.3 7.4 9.0	μmol/L μmol/L μmol/L μmol/L μmol/L μmol/L μmol/L	2015-08-09 00:00:00 2015-08-07 00:00:00 2015-08-04 00:00:00 2015-08-01 00:00:00 2015-07-31 00:00:00 2015-07-29 00:00:00 2015-07-27 00:00:00	直接胆红素(DBIL) 直接胆红素(DBIL) 直接胆红素(DBIL) 直接胆红素(DBIL) 直接胆红素(DBIL) 直接胆红素(DBIL) 直接胆红素(DBIL)	静脉血 静脉血 静脉血 静脉血 静脉血 静脉血 静脉血	1.7 1.9 3.3 4.2 3.1 3.1 3.6	μmol/L μmol/L μmol/L μmol/L μmol/L μmol/L μmol/L	2015-08-09 00:00:00 2015-08-07 00:00:00 2015-08-04 00:00:00 2015-08-01 00:00:00 2015-07-31 00:00:00 2015-07-29 00:00:00 2015-07-27 00:00:00	白蛋白(ALB) 白蛋白(ALB) 白蛋白(ALB) 白蛋白(ALB) 白蛋白(ALB) 白蛋白(ALB) 白蛋白(ALB)	静脉血 静脉血 静脉血 静脉血 静脉血 静脉血 静脉血	38.0 37.9 40.8 43.0 40.1 40.7 39.0	g/L g/L g/L g/L g/L g/L g/L	2015-08-09 00:00:00 2015-08-07 00:00:00 2015-08-04 00:00:00 2015-08-01 00:00:00 2015-07-31 00:00:00 2015-07-29 00:00:00 2015-07-27 00:00:00	血浆凝血酶原时间测定(PT) 血浆凝血酶原时间测定(PT) 血浆凝血酶原时间测定(PT) 血浆凝血酶原时间测定(PT)	静脉血 静脉血 静脉血 静脉血
26	女	10	先兆流产,IVF术后	IVF-ET术后	/	先兆流产 双胎妊娠(双绒双羊) IVF-ET术后 药物性肝损害 试管婴儿妊娠状态	O20.001 O30.001 / K71.901 Z37.900	丙氨酸氨基转移酶(ALT) 丙氨酸氨基转移酶(ALT) 丙氨酸氨基转移酶(ALT)	静脉血 静脉血 静脉血	322 267 285	U/L U/L U/L	2015-07-23 00:00:00 2015-07-23 00:00:00 2015-07-15 00:00:00	天门冬氨酸氨基转移酶(AST) 天门冬氨酸氨基转移酶(AST) 天门冬氨酸氨基转移酶(AST)	静脉血 静脉血 静脉血	228 154 237	U/L U/L U/L	2015-07-23 00:00:00 2015-07-23 00:00:00 2015-07-15 00:00:00	碱性磷酸酶(ALP)	静脉血	61	U/L	2015-07-23 00:00:00	r-谷氨酰基转移酶(γ-GT)	静脉血	322	U/L	2015-07-23 00:00:00	总胆汁酸(TBA)	静脉血	3.7	μmol/L	2015-07-23 00:00:00	总胆红素(TBIL) 总胆红素(TBIL)	静脉血 静脉血	7.3 6.8	μmol/L μmol/L	2015-07-23 00:00:00 2015-07-15 00:00:00	直接胆红素(DBIL) 直接胆红素(DBIL)	静脉血 静脉血	3.3 4.0	μmol/L μmol/L	2015-07-23 00:00:00 2015-07-15 00:00:00	白蛋白(ALB) 白蛋白(ALB)	静脉血 静脉血	40.4 48.2	g/L g/L	2015-07-23 00:00:00 2015-07-15 00:00:00	血浆凝血酶原时间测定(PT) 血浆凝血酶原时间测定(PT)	静脉血 静脉血
34	男	1	慢性乙型病毒性肝炎	慢性乙型病毒性肝炎	B18.106	肝衰竭(肝功能衰竭)(未特指) 慢性乙型病毒性肝炎 药物性肝损害 胆囊结石伴有胆囊炎(未特指) 肾移植术后	K72.901 B18.106 K71.901 K80.203 K81.901 Z94.002	谷丙转氨酶(ALT)	静脉血	135	U/L	2011-05-20 00:00:00	谷草转氨酶(AST)	静脉血	292	U/L	2011-05-20 00:00:00	/	/	/	/	/	/	/	/	/	/	/	/	/	/	/	总胆红素(TBIL)	静脉血	372.6	μmol/L	2011-05-20 00:00:00	直应胆红素(DBIL)	静脉血	258.2	μmol/L	2011-05-20 00:00:00	白蛋白(ALB)	静脉血	33.5	g/L	2011-05-20 00:00:00	血浆凝血酶原时间测定(PT)	静脉血
17	男	74	左侧下颌肿物	恶性淋巴瘤?	C85.900	急性淋巴细胞性白血病 继发性纤溶亢进 药物性肝损害 间质性肺炎	C91.001 / K71.901 J84.902	谷丙转氨酶(ALT) 谷丙转氨酶(ALT) 谷丙转氨酶(ALT) 谷丙转氨酶(ALT) 谷丙转氨酶(ALT) 谷丙转氨酶(ALT) 谷丙转氨酶(ALT) 谷丙转氨酶(ALT) 谷丙转氨酶(ALT) 谷丙转氨酶(ALT) 谷丙转氨酶(ALT) 谷丙转氨酶(ALT) 谷丙转氨酶(ALT) 谷丙转氨酶(ALT) 谷丙转氨酶(ALT) 谷丙转氨酶(ALT)	血清 血清 血清 血清 血清 血清 血清 血清 血清 血清 血清 血清 血清 血清 血清 血清	18 10 12 19 70 138 280 452 46 26 30 19 35 46 52 52	U/L U/L U/L U/L U/L U/L U/L U/L U/L U/L U/L U/L U/L U/L U/L U/L	2008-02-27 07:55:06 2008-02-26 08:08:55 2008-02-19 08:19:10 2008-02-16 08:41:33 2008-02-10 08:16:52 2008-02-07 08:53:50 2008-02-05 07:54:17 2008-02-03 07:59:00 2008-02-01 07:59:58 2008-01-28 08:14:53 2008-01-23 08:40:29 2008-01-15 08:01:44 2008-01-06 08:22:27 2008-01-01 08:31:51 2007-12-29 19:59:10 2007-12-25 07:54:31	谷草转氨酶(AST) 谷草转氨酶(AST) 谷草转氨酶(AST) 谷草转氨酶(AST) 谷草转氨酶(AST) 谷草转氨酶(AST) 谷草转氨酶(AST) 谷草转氨酶(AST) 谷草转氨酶(AST) 谷草转氨酶(AST) 谷草转氨酶(AST) 谷草转氨酶(AST) 谷草转氨酶(AST) 谷草转氨酶(AST) 谷草转氨酶(AST) 谷草转氨酶(AST) 谷草转氨酶(AST)	血清 血清 血清 血清 血清 血清 血清 血清 血清 血清 血清 血清 血清 血清 血清 血清 血清	45 58 45 19 10 27 21 76 453 70 36 21 22 20 48 110 50	U/L U/L U/L U/L U/L U/L U/L U/L U/L U/L U/L U/L U/L U/L U/L U/L U/L	2008-02-27 07:55:06 2008-02-26 08:08:55 2008-02-21 07:54:48 2008-02-19 08:19:10 2008-02-16 08:41:33 2008-02-10 08:16:52 2008-02-07 08:53:50 2008-02-05 07:54:17 2008-02-03 07:59:00 2008-02-01 07:59:58 2008-01-28 08:14:53 2008-01-23 08:40:29 2008-01-15 08:01:44 2008-01-06 08:22:27 2008-01-01 08:31:51 2007-12-29 19:59:10 2007-12-25 07:54:31	/	/	/	/	/	/	/	/	/	/	/	/	/	/	/	总胆红素(TBIL) 总胆红素(TBIL) 总胆红素(TBIL) 总胆红素(TBIL) 总胆红素(TBIL) 总胆红素(TBIL) 总胆红素(TBIL) 总胆红素(TBIL) 总胆红素(TBIL) 总胆红素(TBIL) 总胆红素(TBIL) 总胆红素(TBIL) 总胆红素(TBIL) 总胆红素(TBIL) 总胆红素(TBIL) 总胆红素(TBIL)	血清 血清 血清 血清 血清 血清 血清 血清 血清 血清 血清 血清 血清 血清 血清 血清	5.0 6.9 8.3 10.3 7.8 11.4 10.0 5.4 5.9 27.5 19.4 18.2 12.8 11.3 17.9 11.7	μmol/L μmol/L μmol/L μmol/L μmol/L μmol/L μmol/L μmol/L μmol/L μmol/L μmol/L μmol/L μmol/L μmol/L μmol/L μmol/L	2008-02-27 07:55:06 2008-02-26 08:08:55 2008-02-19 08:19:10 2008-02-16 08:41:33 2008-02-10 08:16:52 2008-02-07 08:53:50 2008-02-05 07:54:17 2008-02-03 07:59:00 2008-02-01 07:59:58 2008-01-28 08:14:53 2008-01-23 08:40:29 2008-01-15 08:01:44 2008-01-06 08:22:27 2008-01-01 08:31:51 2007-12-29 19:59:10 2007-12-25 07:54:31	直应胆红素(DBIL) 直应胆红素(DBIL) 直应胆红素(DBIL) 直应胆红素(DBIL) 直应胆红素(DBIL) 直应胆红素(DBIL) 直应胆红素(DBIL) 直应胆红素(DBIL) 直应胆红素(DBIL) 直应胆红素(DBIL) 直应胆红素(DBIL) 直应胆红素(DBIL) 直应胆红素(DBIL) 直应胆红素(DBIL) 直应胆红素(DBIL) 直应胆红素(DBIL)	血清 血清 血清 血清 血清 血清 血清 血清 血清 血清 血清 血清 血清 血清 血清 血清	1.2 1.6 2.6 2.6 2.3 3.4 3.0 1.9 2.0 7.2 5.6 4.6 3.2 3.5 3.9 3.5	μmol/L μmol/L μmol/L μmol/L μmol/L μmol/L μmol/L μmol/L μmol/L μmol/L μmol/L μmol/L μmol/L μmol/L μmol/L μmol/L	2008-02-27 07:55:06 2008-02-26 08:08:55 2008-02-19 08:19:10 2008-02-16 08:41:33 2008-02-10 08:16:52 2008-02-07 08:53:50 2008-02-05 07:54:17 2008-02-03 07:59:00 2008-02-01 07:59:58 2008-01-28 08:14:53 2008-01-23 08:40:29 2008-01-15 08:01:44 2008-01-06 08:22:27 2008-01-01 08:31:51 2007-12-29 19:59:10 2007-12-25 07:54:31	白蛋白(ALB) 白蛋白(ALB) 白蛋白(ALB) 白蛋白(ALB) 白蛋白(ALB) 白蛋白(ALB) 白蛋白(ALB) 白蛋白(ALB) 白蛋白(ALB) 白蛋白(ALB) 白蛋白(ALB) 白蛋白(ALB) 白蛋白(ALB) 白蛋白(ALB) 白蛋白(ALB) 白蛋白(ALB)	血清 血清 血清 血清 血清 血清 血清 血清 血清 血清 血清 血清 血清 血清 血清 血清	29.1 31.9 33.1 38.2 37.9 32.6 31.3 30.4 33.0 40.8 31.9 37.0 36.2 31.8 40.9 39.5	g/L g/L g/L g/L g/L g/L g/L g/L g/L g/L g/L g/L g/L g/L g/L g/L	2008-02-27 07:55:06 2008-02-26 08:08:55 2008-02-19 08:19:10 2008-02-16 08:41:33 2008-02-10 08:16:52 2008-02-07 08:53:50 2008-02-05 07:54:17 2008-02-03 07:59:00 2008-02-01 07:59:58 2008-01-28 08:14:53 2008-01-23 08:40:29 2008-01-15 08:01:44 2008-01-06 08:22:27 2008-01-01 08:31:51 2007-12-29 19:59:10 2007-12-25 07:54:31	血浆凝血酶原时间测定(PT) 血浆凝血酶原时间测定(PT) 血浆凝血酶原时间测定(PT) 血浆凝血酶原时间测定(PT) 血浆凝血酶原时间测定(PT) 血浆凝血酶原时间测定(PT) 血浆凝血酶原时间测定(PT) 血浆凝血酶原时间测定(PT) 血浆凝血酶原时间测定(PT) 血浆凝血酶原时间测定(PT) 血浆凝血酶原时间测定(PT) 血浆凝血酶原时间测定(PT)	血浆 血浆 血浆 血浆 血浆 血浆 血浆 血浆 血浆 血浆 血浆 血浆
14	女	68	急性淋巴细胞性白血病移植后	急性淋巴细胞性白血病allo-PBSCT后 慢性GVHD	/ T86.004	急性淋巴细胞性白血病allo-PBSCT后 慢性GVHD(皮肤、肠道、肝脏) 药物性肝损害 消化道出血 骨髓移植术后	/ / K71.901 K92.205 Z94.802	谷丙转氨酶(ALT) 谷丙转氨酶(ALT) 谷丙转氨酶(ALT) 谷丙转氨酶(ALT) 谷丙转氨酶(ALT) 谷丙转氨酶(ALT) 谷丙转氨酶(ALT) 谷丙转氨酶(ALT) 谷丙转氨酶(ALT) 谷丙转氨酶(ALT) 谷丙转氨酶(ALT) 谷丙转氨酶(ALT) 谷丙转氨酶(ALT) 谷丙转氨酶(ALT) 谷丙转氨酶(ALT) 谷丙转氨酶(ALT) 谷丙转氨酶(ALT) 谷丙转氨酶(ALT) 谷丙转氨酶(ALT) 谷丙转氨酶(ALT)	bl bl bl bl bl bl bl bl bl bl bl bl bl 血清 血清 血清 血清 血清 血清 血清	97 104 干扰 79 70 75 107 155 175 108 54 40 29 15 23 24 32 113 332 538	U/L U/L U/L U/L U/L U/L U/L U/L U/L U/L U/L U/L U/L U/L U/L U/L U/L U/L U/L U/L	2005-10-07 00:00:00 2005-10-07 00:00:00 2005-10-05 00:00:00 2005-10-03 00:00:00 2005-10-02 00:00:00 2005-10-01 00:00:00 2005-09-29 00:00:00 2005-09-23 00:00:00 2005-09-18 00:00:00 2005-09-14 00:00:00 2005-09-11 00:00:00 2005-09-08 00:00:00 2005-09-06 00:00:00 2005-08-29 00:00:00 2005-08-25 00:00:00 2005-08-21 00:00:00 2005-08-18 00:00:00 2005-08-12 00:00:00 2005-08-09 00:00:00 2005-08-05 00:00:00	谷草转氨酶(AST) 谷草转氨酶(AST) 谷草转氨酶(AST) 谷草转氨酶(AST) 谷草转氨酶(AST) 谷草转氨酶(AST) 谷草转氨酶(AST)	血清 血清 血清 血清 血清 血清 血清	57 75 73 75 110 189 376	U/L U/L U/L U/L U/L U/L U/L	2005-08-29 00:00:00 2005-08-25 00:00:00 2005-08-21 00:00:00 2005-08-18 00:00:00 2005-08-12 00:00:00 2005-08-09 00:00:00 2005-08-05 00:00:00	碱性磷酸酶(ALP) 碱性磷酸酶(ALP) 碱性磷酸酶(ALP) 碱性磷酸酶(ALP)	bl bl bl 血清	164 116 106 79	U/L U/L U/L U/L	2005-10-05 00:00:00 2005-09-18 00:00:00 2005-09-06 00:00:00 2005-08-16 00:00:00	r-谷氨酰转肽酶(γ-GT)	血清	439	U/L	2005-08-16 00:00:00	总胆汁酸(TBA) 总胆汁酸(TBA) 总胆汁酸(TBA) 总胆汁酸(TBA)	bl bl bl 血清	54.4 182.2 208.4 187.3	μmol/L μmol/L μmol/L μmol/L	2005-10-05 00:00:00 2005-09-18 00:00:00 2005-09-06 00:00:00 2005-08-16 00:00:00	总胆红素(TBIL) 总胆红素(TBIL) 总胆红素(TBIL) 总胆红素(TBIL) 总胆红素(TBIL) 总胆红素(TBIL) 总胆红素(TBIL) 总胆红素(TBIL) 总胆红素(TBIL) 总胆红素(TBIL) 总胆红素(TBIL) 总胆红素(TBIL) 总胆红素(TBIL) 总胆红素(TBIL) 总胆红素(TBIL) 总胆红素(TBIL) 总胆红素(TBIL) 总胆红素(TBIL) 总胆红素(TBIL) 总胆红素(TBIL)	bl bl bl bl bl bl bl bl bl bl bl bl bl 血清 血清 血清 血清 血清 血清 血清	525.2 521.5 587.5 698.2 601.6 524.9 349.7 378.1 351.3 301.4 241.7 263.3 156.5 129.4 120.2 128.6 107.2 109.2 108.6 109.0	μmol/L μmol/L μmol/L μmol/L μmol/L μmol/L μmol/L μmol/L μmol/L μmol/L μmol/L μmol/L μmol/L μmol/L μmol/L μmol/L μmol/L μmol/L μmol/L μmol/L	2005-10-07 00:00:00 2005-10-07 00:00:00 2005-10-05 00:00:00 2005-10-03 00:00:00 2005-10-02 00:00:00 2005-10-01 00:00:00 2005-09-29 00:00:00 2005-09-23 00:00:00 2005-09-18 00:00:00 2005-09-14 00:00:00 2005-09-11 00:00:00 2005-09-08 00:00:00 2005-09-06 00:00:00 2005-08-29 00:00:00 2005-08-25 00:00:00 2005-08-21 00:00:00 2005-08-18 00:00:00 2005-08-12 00:00:00 2005-08-09 00:00:00 2005-08-05 00:00:00	直应胆红素(DBIL) 直应胆红素(DBIL) 直应胆红素(DBIL) 直应胆红素(DBIL) 直应胆红素(DBIL) 直应胆红素(DBIL) 直应胆红素(DBIL) 直应胆红素(DBIL) 直应胆红素(DBIL) 直应胆红素(DBIL) 直应胆红素(DBIL) 直应胆红素(DBIL) 直应胆红素(DBIL) 直应胆红素(DBIL) 直应胆红素(DBIL) 直应胆红素(DBIL) 直应胆红素(DBIL) 直应胆红素(DBIL) 直应胆红素(DBIL) 直应胆红素(DBIL)	bl bl bl bl bl bl bl bl bl bl bl bl bl 血清 血清 血清 血清 血清 血清 血清	370.7 368.7 398.5 488.6 409.0 369.2 275.5 301.3 284.1 244.5 197.5 209.9 129.6 106.7 99.6 104.8 89.9 90.2 89.0 115.3	μmol/L μmol/L μmol/L μmol/L μmol/L μmol/L μmol/L μmol/L μmol/L μmol/L μmol/L μmol/L μmol/L μmol/L μmol/L μmol/L μmol/L μmol/L μmol/L μmol/L	2005-10-07 00:00:00 2005-10-07 00:00:00 2005-10-05 00:00:00 2005-10-03 00:00:00 2005-10-02 00:00:00 2005-10-01 00:00:00 2005-09-29 00:00:00 2005-09-23 00:00:00 2005-09-18 00:00:00 2005-09-14 00:00:00 2005-09-11 00:00:00 2005-09-08 00:00:00 2005-09-06 00:00:00 2005-08-29 00:00:00 2005-08-25 00:00:00 2005-08-21 00:00:00 2005-08-18 00:00:00 2005-08-12 00:00:00 2005-08-09 00:00:00 2005-08-05 00:00:00	白蛋白(ALB) 白蛋白(ALB) 白蛋白(ALB) 白蛋白(ALB) 白蛋白(ALB) 白蛋白(ALB) 白蛋白(ALB) 白蛋白(ALB) 白蛋白(ALB) 白蛋白(ALB) 白蛋白(ALB) 白蛋白(ALB) 白蛋白(ALB) 白蛋白(ALB) 白蛋白(ALB) 白蛋白(ALB) 白蛋白(ALB) 白蛋白(ALB) 白蛋白(ALB) 白蛋白(ALB)	bl bl bl bl bl bl bl bl bl bl bl bl bl 血清 血清 血清 血清 血清 血清 血清	25.4 25.4 29.6 27.0 31.9 29.2 32.9 27.7 33.9 37.2 35.2 35.0 33.7 30.6 24.8 26.0 32.4 32.0 29.4 35.3	g/L g/L g/L g/L g/L g/L g/L g/L g/L g/L g/L g/L g/L g/L g/L g/L g/L g/L g/L g/L	2005-10-07 00:00:00 2005-10-07 00:00:00 2005-10-05 00:00:00 2005-10-03 00:00:00 2005-10-02 00:00:00 2005-10-01 00:00:00 2005-09-29 00:00:00 2005-09-23 00:00:00 2005-09-18 00:00:00 2005-09-14 00:00:00 2005-09-11 00:00:00 2005-09-08 00:00:00 2005-09-06 00:00:00 2005-08-29 00:00:00 2005-08-25 00:00:00 2005-08-21 00:00:00 2005-08-18 00:00:00 2005-08-12 00:00:00 2005-08-09 00:00:00 2005-08-05 00:00:00	凝血酶原时间(PT) 凝血酶原时间(PT) 凝血酶原时间(PT) 凝血酶原时间(PT) 凝血酶原时间(PT) 凝血酶原时间(PT) 凝血酶原时间(PT) 凝血酶原时间(PT)	血浆 血浆 血浆 血浆 血浆 血浆 血浆 血浆
31	女	/	药物性肝损害 症状性癫痫					/	/	/	/	/	/	/	/	/	/	/	/	/	/	/	/	/	/	/	/	/	/	/	/	/	/	/	/	/	/	/	/	/	/	/	/	/	/	/	/	/	/
31	女	/	药物性肝损害					/	/	/	/	/	/	/	/	/	/	/	/	/	/	/	/	/	/	/	/	/	/	/	/	/	/	/	/	/	/	/	/	/	/	/	/	/	/	/	/	/	/
49	男	57	颈部淋巴结肿大;淋巴瘤	非霍奇金淋巴瘤	C85.907	非霍奇金淋巴瘤IV期B组,弥漫小B细胞性, 急性胰腺炎 大肠埃希氏杆菌败血症 药物性肝损害	/ K85.901 / K71.901	谷丙转氨酶(ALT) 谷丙转氨酶(ALT) 谷丙转氨酶(ALT) 谷丙转氨酶(ALT) 谷丙转氨酶(ALT) 谷丙转氨酶(ALT) 谷丙转氨酶(ALT) 谷丙转氨酶(ALT) 谷丙转氨酶(ALT) 谷丙转氨酶(ALT) 谷丙转氨酶(ALT) 谷丙转氨酶(ALT) 谷丙转氨酶(ALT) 谷丙转氨酶(ALT) 谷丙转氨酶(ALT) 谷丙转氨酶(ALT) 谷丙转氨酶(ALT) 谷丙转氨酶(ALT) 谷丙转氨酶(ALT) 谷丙转氨酶(ALT) 谷丙转氨酶(ALT) 谷丙转氨酶(ALT) 谷丙转氨酶(ALT) 谷丙转氨酶(ALT) 谷丙转氨酶(ALT) 谷丙转氨酶(ALT) 谷丙转氨酶(ALT)	静脉血 静脉血 静脉血 静脉血 静脉血 静脉血 静脉血 静脉血 静脉血 静脉血 静脉血 静脉血 静脉血 静脉血 静脉血 静脉血 静脉血 静脉血 静脉血 静脉血 静脉血 静脉血 静脉血 静脉血 静脉血 静脉血 静脉血	19 25 26 25 34 49 83 114 160 125 65 50 66 66 75 91 134 66 21 28 38 37 28 11 10 12 10	U/L U/L U/L U/L U/L U/L U/L U/L U/L U/L U/L U/L U/L U/L U/L U/L U/L U/L U/L U/L U/L U/L U/L U/L U/L U/L U/L	2011-10-18 00:00:00 2011-10-16 00:00:00 2011-10-14 00:00:00 2011-10-11 00:00:00 2011-10-08 00:00:00 2011-10-05 00:00:00 2011-10-03 00:00:00 2011-09-30 00:00:00 2011-09-28 00:00:00 2011-09-26 00:00:00 2011-09-24 00:00:00 2011-09-21 00:00:00 2011-09-19 00:00:00 2011-09-17 00:00:00 2011-09-15 00:00:00 2011-09-14 00:00:00 2011-09-13 00:00:00 2011-09-12 00:00:00 2011-09-11 00:00:00 2011-09-10 00:00:00…	谷草转氨酶(AST) 谷草转氨酶(AST) 谷草转氨酶(AST) 谷草转氨酶(AST) 谷草转氨酶(AST) 谷草转氨酶(AST) 谷草转氨酶(AST) 谷草转氨酶(AST) 谷草转氨酶(AST) 谷草转氨酶(AST) 谷草转氨酶(AST) 谷草转氨酶(AST) 谷草转氨酶(AST) 谷草转氨酶(AST) 谷草转氨酶(AST) 谷草转氨酶(AST) 谷草转氨酶(AST) 谷草转氨酶(AST) 谷草转氨酶(AST) 谷草转氨酶(AST) 谷草转氨酶(AST) 谷草转氨酶(AST) 谷草转氨酶(AST) 谷草转氨酶(AST) 谷草转氨酶(AST)	静脉血 静脉血 静脉血 静脉血 静脉血 静脉血 静脉血 静脉血 静脉血 静脉血 静脉血 静脉血 静脉血 静脉血 静脉血 静脉血 静脉血 静脉血 静脉血 静脉血 静脉血 静脉血 静脉血 静脉血 静脉血	19 18 22 17 19 22 34 58 107 95 43 25 32 49 35 38 100 16 24 41 25 35 27 25 19	U/L U/L U/L U/L U/L U/L U/L U/L U/L U/L U/L U/L U/L U/L U/L U/L U/L U/L U/L U/L U/L U/L U/L U/L U/L	2011-10-18 00:00:00 2011-10-16 00:00:00 2011-10-14 00:00:00 2011-10-11 00:00:00 2011-10-08 00:00:00 2011-10-05 00:00:00 2011-10-03 00:00:00 2011-09-30 00:00:00 2011-09-28 00:00:00 2011-09-26 00:00:00 2011-09-24 00:00:00 2011-09-21 00:00:00 2011-09-19 00:00:00 2011-09-17 00:00:00 2011-09-15 00:00:00 2011-09-14 00:00:00 2011-09-13 00:00:00 2011-09-11 00:00:00 2011-09-10 00:00:00 2011-09-10 00:00:00…	碱性磷酸酶(ALP) 碱性磷酸酶(ALP)	静脉血 静脉血	156 55	U/L U/L	2011-10-05 00:00:00 2011-09-13 00:00:00	r-谷氨酰转肽酶(γ-GT) r-谷氨酰转肽酶(γ-GT)	静脉血 静脉血	71 38	U/L U/L	2011-10-05 00:00:00 2011-09-13 00:00:00	总胆汁酸(TBA) 总胆汁酸(TBA)	静脉血 静脉血	5.2 4.6	μmol/L μmol/L	2011-10-05 00:00:00 2011-09-13 00:00:00	总胆红素(TBIL) 总胆红素(TBIL) 总胆红素(TBIL) 总胆红素(TBIL) 总胆红素(TBIL) 总胆红素(TBIL) 总胆红素(TBIL) 总胆红素(TBIL) 总胆红素(TBIL) 总胆红素(TBIL) 总胆红素(TBIL) 总胆红素(TBIL) 总胆红素(TBIL) 总胆红素(TBIL) 总胆红素(TBIL) 总胆红素(TBIL) 总胆红素(TBIL) 总胆红素(TBIL) 总胆红素(TBIL) 总胆红素(TBIL) 总胆红素(TBIL) 总胆红素(TBIL) 总胆红素(TBIL) 总胆红素(TBIL) 总胆红素(TBIL) 总胆红素(TBIL) 总胆红素(TBIL)	静脉血 静脉血 静脉血 静脉血 静脉血 静脉血 静脉血 静脉血 静脉血 静脉血 静脉血 静脉血 静脉血 静脉血 静脉血 静脉血 静脉血 静脉血 静脉血 静脉血 静脉血 静脉血 静脉血 静脉血 静脉血 静脉血 静脉血	13.0 10.4 15.5 12.2 6.8 10.9 8.3 8.3 6.7 7.4 6.5 7.6 8.3 11.7 10.7 12.6 16.5 15.0 17.4 20.0 19.2 18.4 14.8 8.0 14.6 17.6 16.3	μmol/L μmol/L μmol/L μmol/L μmol/L μmol/L μmol/L μmol/L μmol/L μmol/L μmol/L μmol/L μmol/L μmol/L μmol/L μmol/L μmol/L μmol/L μmol/L μmol/L μmol/L μmol/L μmol/L μmol/L μmol/L μmol/L μmol/L	2011-10-18 00:00:00 2011-10-16 00:00:00 2011-10-14 00:00:00 2011-10-11 00:00:00 2011-10-08 00:00:00 2011-10-05 00:00:00 2011-10-03 00:00:00 2011-09-30 00:00:00 2011-09-28 00:00:00 2011-09-26 00:00:00 2011-09-24 00:00:00 2011-09-21 00:00:00 2011-09-19 00:00:00 2011-09-17 00:00:00 2011-09-15 00:00:00 2011-09-14 00:00:00 2011-09-13 00:00:00 2011-09-12 00:00:00 2011-09-11 00:00:00 2011-09-10 00:00:00…	直应胆红素(DBIL) 直应胆红素(DBIL) 直应胆红素(DBIL) 直应胆红素(DBIL) 直应胆红素(DBIL) 直应胆红素(DBIL) 直应胆红素(DBIL) 直应胆红素(DBIL) 直应胆红素(DBIL) 直应胆红素(DBIL) 直应胆红素(DBIL) 直应胆红素(DBIL) 直应胆红素(DBIL) 直应胆红素(DBIL) 直应胆红素(DBIL) 直应胆红素(DBIL) 直应胆红素(DBIL) 直应胆红素(DBIL) 直应胆红素(DBIL) 直应胆红素(DBIL) 直应胆红素(DBIL) 直应胆红素(DBIL) 直应胆红素(DBIL)	静脉血 静脉血 静脉血 静脉血 静脉血 静脉血 静脉血 静脉血 静脉血 静脉血 静脉血 静脉血 静脉血 静脉血 静脉血 静脉血 静脉血 静脉血 静脉血 静脉血 静脉血 静脉血 静脉血	4.4 3.0 4.4 3.2 2.6 3.1 2.6 5.0 2.6 2.8 3.0 3.2 3.6 4.8 4.8 6.2 8.7 5.5 5.7 5.0 3.7 5.8 5.4	μmol/L μmol/L μmol/L μmol/L μmol/L μmol/L μmol/L μmol/L μmol/L μmol/L μmol/L μmol/L μmol/L μmol/L μmol/L μmol/L μmol/L μmol/L μmol/L μmol/L μmol/L μmol/L μmol/L	2011-10-18 00:00:00 2011-10-16 00:00:00 2011-10-14 00:00:00 2011-10-11 00:00:00 2011-10-08 00:00:00 2011-10-05 00:00:00 2011-10-03 00:00:00 2011-09-30 00:00:00 2011-09-28 00:00:00 2011-09-26 00:00:00 2011-09-24 00:00:00 2011-09-21 00:00:00 2011-09-19 00:00:00 2011-09-17 00:00:00 2011-09-15 00:00:00 2011-09-14 00:00:00 2011-09-13 00:00:00 2011-09-11 00:00:00 2011-09-10 00:00:00 2011-09-10 00:00:00…	白蛋白(ALB) 白蛋白(ALB) 白蛋白(ALB) 白蛋白(ALB) 白蛋白(ALB) 白蛋白(ALB) 白蛋白(ALB) 白蛋白(ALB) 白蛋白(ALB) 白蛋白(ALB) 白蛋白(ALB) 白蛋白(ALB) 白蛋白(ALB) 白蛋白(ALB) 白蛋白(ALB) 白蛋白(ALB) 白蛋白(ALB) 白蛋白(ALB) 白蛋白(ALB) 白蛋白(ALB) 白蛋白(ALB) 白蛋白(ALB) 白蛋白(ALB)	静脉血 静脉血 静脉血 静脉血 静脉血 静脉血 静脉血 静脉血 静脉血 静脉血 静脉血 静脉血 静脉血 静脉血 静脉血 静脉血 静脉血 静脉血 静脉血 静脉血 静脉血 静脉血 静脉血	37.8 40.2 40.4 39.2 40.1 40.0 38.9 35.8 34.1 32.4 32.5 33.1 32.6 29.2 28.0 29.0 30.4 31.9 33.7 32.2 38.4 41.4 37.7	g/L g/L g/L g/L g/L g/L g/L g/L g/L g/L g/L g/L g/L g/L g/L g/L g/L g/L g/L g/L g/L g/L g/L	2011-10-18 00:00:00 2011-10-16 00:00:00 2011-10-14 00:00:00 2011-10-11 00:00:00 2011-10-08 00:00:00 2011-10-05 00:00:00 2011-10-03 00:00:00 2011-09-30 00:00:00 2011-09-28 00:00:00 2011-09-26 00:00:00 2011-09-24 00:00:00 2011-09-21 00:00:00 2011-09-19 00:00:00 2011-09-17 00:00:00 2011-09-15 00:00:00 2011-09-14 00:00:00 2011-09-13 00:00:00 2011-09-11 00:00:00 2011-09-10 00:00:00 2011-09-10 00:00:00…	血浆凝血酶原时间测定(PT) 血浆凝血酶原时间测定(PT) 血浆凝血酶原时间测定(PT) 血浆凝血酶原时间测定(PT) 血浆凝血酶原时间测定(PT) 血浆凝血酶原时间测定(PT) 血浆凝血酶原时间测定(PT) 血浆凝血酶原时间测定(PT) 血浆凝血酶原时间测定(PT) 血浆凝血酶原时间测定(PT) 血浆凝血酶原时间测定(PT) 血浆凝血酶原时间测定(PT) 血浆凝血酶原时间测定(PT) 血浆凝血酶原时间测定(PT) 血浆凝血酶原时间测定(PT) 血浆凝血酶原时间测定(PT) 血浆凝血酶原时间测定(PT)	静脉血 静脉血 静脉血 静脉血 静脉血 静脉血 静脉血 静脉血 静脉血 静脉血 静脉血 静脉血 静脉血 静脉血 静脉血 静脉血 静脉血
16	男	10	强直性脊柱炎	强直性脊柱炎	M45.x00	强直性脊柱炎 髋关节积液(积水) 盆腔积液 慢性乙型病毒性肝炎 药物性肝损害	M45.x00 / N94.804 B18.106 K71.901	谷丙转氨酶(ALT)	静脉血	53	U/L	2011-08-05 00:00:00	谷草转氨酶(AST)	静脉血	24	U/L	2011-08-05 00:00:00	/	/	/	/	/	/	/	/	/	/	/	/	/	/	/	总胆红素(TBIL)	静脉血	12.3	μmol/L	2011-08-05 00:00:00	直应胆红素(DBIL)	静脉血	4.4	μmol/L	2011-08-05 00:00:00	白蛋白(ALB)	静脉血	37.0	g/L	2011-08-05 00:00:00	/	/
42	女	30	急性非淋巴细胞白血病	急性单核细胞白血病(M5)	C93.001	急性单核细胞性白血病(M5型) 慢性乙型病毒性肝炎 药物性肝损害 上呼吸道感染	C93.001 B18.106 K71.901 J06.900	谷丙转氨酶(ALT) 谷丙转氨酶(ALT) 谷丙转氨酶(ALT) 谷丙转氨酶(ALT) 谷丙转氨酶(ALT) 谷丙转氨酶(ALT) 谷丙转氨酶(ALT) 谷丙转氨酶(ALT) 谷丙转氨酶(ALT)	静脉血 静脉血 静脉血 静脉血 静脉血 静脉血 静脉血 静脉血 静脉血	47 47 50 42 61 49 58 86 136	U/L U/L U/L U/L U/L U/L U/L U/L U/L	2011-07-07 00:00:00 2011-07-03 00:00:00 2011-07-01 00:00:00 2011-06-27 00:00:00 2011-06-22 00:00:00 2011-06-19 00:00:00 2011-06-15 00:00:00 2011-06-12 00:00:00 2011-06-09 00:00:00	谷草转氨酶(AST) 谷草转氨酶(AST) 谷草转氨酶(AST) 谷草转氨酶(AST) 谷草转氨酶(AST) 谷草转氨酶(AST) 谷草转氨酶(AST) 谷草转氨酶(AST)	静脉血 静脉血 静脉血 静脉血 静脉血 静脉血 静脉血 静脉血	39 33 28 59 46 40 40 95	U/L U/L U/L U/L U/L U/L U/L U/L	2011-07-07 00:00:00 2011-07-01 00:00:00 2011-06-27 00:00:00 2011-06-22 00:00:00 2011-06-19 00:00:00 2011-06-15 00:00:00 2011-06-12 00:00:00 2011-06-09 00:00:00	/	/	/	/	/	/	/	/	/	/	/	/	/	/	/	总胆红素(TBIL) 总胆红素(TBIL) 总胆红素(TBIL) 总胆红素(TBIL) 总胆红素(TBIL) 总胆红素(TBIL) 总胆红素(TBIL) 总胆红素(TBIL)	静脉血 静脉血 静脉血 静脉血 静脉血 静脉血 静脉血 静脉血	4.2 8.1 18.0 14.7 18.9 5.9 5.2 6.0	μmol/L μmol/L μmol/L μmol/L μmol/L μmol/L μmol/L μmol/L	2011-07-07 00:00:00 2011-07-01 00:00:00 2011-06-27 00:00:00 2011-06-22 00:00:00 2011-06-19 00:00:00 2011-06-15 00:00:00 2011-06-12 00:00:00 2011-06-09 00:00:00	直应胆红素(DBIL) 直应胆红素(DBIL) 直应胆红素(DBIL) 直应胆红素(DBIL) 直应胆红素(DBIL) 直应胆红素(DBIL) 直应胆红素(DBIL) 直应胆红素(DBIL)	静脉血 静脉血 静脉血 静脉血 静脉血 静脉血 静脉血 静脉血	1.3 2.7 5.0 3.9 5.4 3.6 1.8 3.2	μmol/L μmol/L μmol/L μmol/L μmol/L μmol/L μmol/L μmol/L	2011-07-07 00:00:00 2011-07-01 00:00:00 2011-06-27 00:00:00 2011-06-22 00:00:00 2011-06-19 00:00:00 2011-06-15 00:00:00 2011-06-12 00:00:00 2011-06-09 00:00:00	白蛋白(ALB) 白蛋白(ALB) 白蛋白(ALB) 白蛋白(ALB) 白蛋白(ALB) 白蛋白(ALB) 白蛋白(ALB) 白蛋白(ALB)	静脉血 静脉血 静脉血 静脉血 静脉血 静脉血 静脉血 静脉血	41.0 44.0 41.8 35.9 38.3 37.1 37.6 36.9	g/L g/L g/L g/L g/L g/L g/L g/L	2011-07-07 00:00:00 2011-07-01 00:00:00 2011-06-27 00:00:00 2011-06-22 00:00:00 2011-06-19 00:00:00 2011-06-15 00:00:00 2011-06-12 00:00:00 2011-06-09 00:00:00	/	/
17	女	44	心包积液	心包积液原因待查	/	感染性心包炎 大量心包积液 药物性肝损害	I30.105 I31.800 K71.901	谷丙转氨酶(ALT) 谷丙转氨酶(ALT) 谷丙转氨酶(ALT) 谷丙转氨酶(ALT) 谷丙转氨酶(ALT)	静脉血 静脉血 静脉血 静脉血 静脉血	18 51 161 35 17	U/L U/L U/L U/L U/L	2010-12-14 00:00:00 2010-12-08 00:00:00 2010-12-02 00:00:00 2010-11-25 00:00:00 2010-11-08 00:00:00	谷草转氨酶(AST) 谷草转氨酶(AST) 谷草转氨酶(AST) 谷草转氨酶(AST) 谷草转氨酶(AST)	静脉血 静脉血 静脉血 静脉血 静脉血	22 72 127 72 18	U/L U/L U/L U/L U/L	2010-12-14 00:00:00 2010-12-08 00:00:00 2010-12-02 00:00:00 2010-11-25 00:00:00 2010-11-08 00:00:00	/	/	/	/	/	/	/	/	/	/	/	/	/	/	/	总胆红素(TBIL) 总胆红素(TBIL) 总胆红素(TBIL) 总胆红素(TBIL) 总胆红素(TBIL)	静脉血 静脉血 静脉血 静脉血 静脉血	7.3 25.9 7.5 5.0 6.2	μmol/L μmol/L μmol/L μmol/L μmol/L	2010-12-14 00:00:00 2010-12-08 00:00:00 2010-12-02 00:00:00 2010-11-25 00:00:00 2010-11-08 00:00:00	直应胆红素(DBIL) 直应胆红素(DBIL) 直应胆红素(DBIL) 直应胆红素(DBIL) 直应胆红素(DBIL)	静脉血 静脉血 静脉血 静脉血 静脉血	4.1 17.7 4.4 2.7 2.6	μmol/L μmol/L μmol/L μmol/L μmol/L	2010-12-14 00:00:00 2010-12-08 00:00:00 2010-12-02 00:00:00 2010-11-25 00:00:00 2010-11-08 00:00:00	白蛋白(ALB) 白蛋白(ALB) 白蛋白(ALB) 白蛋白(ALB) 白蛋白(ALB)	静脉血 静脉血 静脉血 静脉血 静脉血	35.7 33.5 36.3 30.7 30.7	g/L g/L g/L g/L g/L	2010-12-14 00:00:00 2010-12-08 00:00:00 2010-12-02 00:00:00 2010-11-25 00:00:00 2010-11-08 00:00:00	血浆凝血酶原时间测定(PT)	静脉血
28	女	15	急性淋巴细胞白血病	急性淋巴细胞白血病	C91.001	药物性肝损害 急性淋巴细胞白血病 低血糖症	K71.901 C91.001 E16.201	谷丙转氨酶(ALT) 谷丙转氨酶(ALT) 谷丙转氨酶(ALT) 谷丙转氨酶(ALT) 谷丙转氨酶(ALT)	静脉血 静脉血 静脉血 静脉血 静脉血	55 89 176 248 48	U/L U/L U/L U/L U/L	2009-01-18 00:00:00 2009-01-16 00:00:00 2009-01-13 00:00:00 2009-01-10 00:00:00 2009-01-06 00:00:00	谷草转氨酶(AST) 谷草转氨酶(AST) 谷草转氨酶(AST) 谷草转氨酶(AST)	静脉血 静脉血 静脉血 静脉血	24 84 195 42	U/L U/L U/L U/L	2009-01-18 00:00:00 2009-01-13 00:00:00 2009-01-10 00:00:00 2009-01-06 00:00:00	/	/	/	/	/	/	/	/	/	/	/	/	/	/	/	总胆红素(TBIL) 总胆红素(TBIL) 总胆红素(TBIL) 总胆红素(TBIL)	静脉血 静脉血 静脉血 静脉血	6.7 10.5 13.0 6.6	μmol/L μmol/L μmol/L μmol/L	2009-01-18 00:00:00 2009-01-13 00:00:00 2009-01-10 00:00:00 2009-01-06 00:00:00	直应胆红素(DBIL) 直应胆红素(DBIL) 直应胆红素(DBIL) 直应胆红素(DBIL)	静脉血 静脉血 静脉血 静脉血	2.2 2.8 0.9 2.0	μmol/L μmol/L μmol/L μmol/L	2009-01-18 00:00:00 2009-01-13 00:00:00 2009-01-10 00:00:00 2009-01-06 00:00:00	白蛋白(ALB) 白蛋白(ALB) 白蛋白(ALB) 白蛋白(ALB)	静脉血 静脉血 静脉血 静脉血	34.9 32.4 34.1 34.6	g/L g/L g/L g/L	2009-01-18 00:00:00 2009-01-13 00:00:00 2009-01-10 00:00:00 2009-01-06 00:00:00	/	/
52	男	17	非霍奇金淋巴瘤	非霍奇金淋巴瘤	C85.907	非霍奇金淋巴瘤 (血管免疫母细胞性) IV期 药物性肝损害 主动脉硬化 肝囊肿 胆囊息肉样病变	/ K71.901 I70.000 K76.811 K82.808	谷丙转氨酶(ALT) 谷丙转氨酶(ALT) 谷丙转氨酶(ALT) 谷丙转氨酶(ALT) 谷丙转氨酶(ALT) 谷丙转氨酶(ALT)	静脉血 静脉血 静脉血 静脉血 静脉血 静脉血	351 282 159 224 192 204	U/L U/L U/L U/L U/L U/L	2008-10-03 00:00:00 2008-10-01 00:00:00 2008-09-26 00:00:00 2008-09-24 00:00:00 2008-09-21 00:00:00 2008-09-18 00:00:00	谷草转氨酶(AST) 谷草转氨酶(AST) 谷草转氨酶(AST) 谷草转氨酶(AST) 谷草转氨酶(AST) 谷草转氨酶(AST)	静脉血 静脉血 静脉血 静脉血 静脉血 静脉血	118 115 49 82 69 96	U/L U/L U/L U/L U/L U/L	2008-10-03 00:00:00 2008-10-01 00:00:00 2008-09-26 00:00:00 2008-09-24 00:00:00 2008-09-21 00:00:00 2008-09-18 00:00:00	碱性磷酸酶(ALP) 碱性磷酸酶(ALP) 碱性磷酸酶(ALP)	静脉血 静脉血 静脉血	65 44 52	U/L U/L U/L	2008-10-03 00:00:00 2008-09-24 00:00:00 2008-09-18 00:00:00	r-谷氨酰转肽酶(γ-GT) r-谷氨酰转肽酶(γ-GT) r-谷氨酰转肽酶(γ-GT)	静脉血 静脉血 静脉血	82 96 69	U/L U/L U/L	2008-10-03 00:00:00 2008-09-24 00:00:00 2008-09-18 00:00:00	总胆汁酸(TBA) 总胆汁酸(TBA) 总胆汁酸(TBA)	静脉血 静脉血 静脉血	3.8 7.5 9.9	μmol/L μmol/L μmol/L	2008-10-03 00:00:00 2008-09-24 00:00:00 2008-09-18 00:00:00	总胆红素(TBIL) 总胆红素(TBIL) 总胆红素(TBIL) 总胆红素(TBIL) 总胆红素(TBIL) 总胆红素(TBIL)	静脉血 静脉血 静脉血 静脉血 静脉血 静脉血	28.3 22.3 8.5 13.2 10.9 11.5	μmol/L μmol/L μmol/L μmol/L μmol/L μmol/L	2008-10-03 00:00:00 2008-10-01 00:00:00 2008-09-26 00:00:00 2008-09-24 00:00:00 2008-09-21 00:00:00 2008-09-18 00:00:00	直应胆红素(DBIL) 直应胆红素(DBIL) 直应胆红素(DBIL) 直应胆红素(DBIL) 直应胆红素(DBIL) 直应胆红素(DBIL)	静脉血 静脉血 静脉血 静脉血 静脉血 静脉血	6.6 4.7 1.3 2.4 1.9 2.0	μmol/L μmol/L μmol/L μmol/L μmol/L μmol/L	2008-10-03 00:00:00 2008-10-01 00:00:00 2008-09-26 00:00:00 2008-09-24 00:00:00 2008-09-21 00:00:00 2008-09-18 00:00:00	白蛋白(ALB) 白蛋白(ALB) 白蛋白(ALB) 白蛋白(ALB) 白蛋白(ALB) 白蛋白(ALB)	静脉血 静脉血 静脉血 静脉血 静脉血 静脉血	46.0 45.1 43.8 40.0 48.6 43.6	g/L g/L g/L g/L g/L g/L	2008-10-03 00:00:00 2008-10-01 00:00:00 2008-09-26 00:00:00 2008-09-24 00:00:00 2008-09-21 00:00:00 2008-09-18 00:00:00	血浆凝血酶原时间测定(PT)	静脉血
53	女	116	胆囊肿物	胆囊病变 慢性乙型病毒性肝炎	K82.901 B18.106	多器官功能衰竭 肺真菌感染 感染性休克 肺部感染(粪肠球菌、热带念珠菌)、腹腔感染 药物性肝损害 慢性乙型病毒性肝炎 全身衰竭 胆囊萎缩	R68.800 B49.x14+J99.8* R57.200 / K71.901 B18.106 R53.x00 K82.807	谷丙转氨酶(ALT) 谷丙转氨酶(ALT) 谷丙转氨酶(ALT) 谷丙转氨酶(ALT) 谷丙转氨酶(ALT) 谷丙转氨酶(ALT) 谷丙转氨酶(ALT) 谷丙转氨酶(ALT) 谷丙转氨酶(ALT) 谷丙转氨酶(ALT) 谷丙转氨酶(ALT) 谷丙转氨酶(ALT) 谷丙转氨酶(ALT) 谷丙转氨酶(ALT) 谷丙转氨酶(ALT) 谷丙转氨酶(ALT) 谷丙转氨酶(ALT) 谷丙转氨酶(ALT) 谷丙转氨酶(ALT) 谷丙转氨酶(ALT) 谷丙转氨酶(ALT) 谷丙转氨酶(ALT) 谷丙转氨酶(ALT) 谷丙转氨酶(ALT) 谷丙转氨酶(ALT) 谷丙转氨酶(ALT) 谷丙转氨酶(ALT) 谷丙转氨酶(ALT) 谷丙转氨酶(ALT) 谷丙转氨酶(ALT) 谷丙转氨酶(ALT) 谷丙转氨酶(ALT) 谷丙转氨酶(ALT)	血清 血清 血清 血清 血清 血清 血清 血清 血清 血清 血清 血清 血清 血清 血清 血清 血清 血清 血清 血清 血清 血清 血清 血清 血清 血清 血清 血清 血清 血清 血清 血清 血清	208 250 471 435 642 593 35 34 53 32 19 25 26 26 28 20 26 61 27 47 58 72 107 148 142 176 13 18 17 22 18 40 51	U/L U/L U/L U/L U/L U/L U/L U/L U/L U/L U/L U/L U/L U/L U/L U/L U/L U/L U/L U/L U/L U/L U/L U/L U/L U/L U/L U/L U/L U/L U/L U/L U/L	2005-08-05 00:00:00 2005-08-05 00:00:00 2005-08-03 00:00:00 2005-08-02 00:00:00 2005-08-01 00:00:00 2005-07-31 00:00:00 2005-07-27 00:00:00 2005-07-24 00:00:00 2005-07-23 00:00:00 2005-07-20 00:00:00 2005-07-17 00:00:00 2005-07-15 00:00:00 2005-07-13 00:00:00 2005-07-12 00:00:00 2005-07-11 00:00:00 2005-07-10 00:00:00 2005-07-08 00:00:00 2005-07-07 00:00:00 2005-07-06 00:00:00 2005-07-05 00:00:00…	谷草转氨酶(AST) 谷草转氨酶(AST) 谷草转氨酶(AST) 谷草转氨酶(AST) 谷草转氨酶(AST) 谷草转氨酶(AST) 谷草转氨酶(AST) 谷草转氨酶(AST) 谷草转氨酶(AST) 谷草转氨酶(AST) 谷草转氨酶(AST) 谷草转氨酶(AST) 谷草转氨酶(AST) 谷草转氨酶(AST) 谷草转氨酶(AST) 谷草转氨酶(AST) 谷草转氨酶(AST) 谷草转氨酶(AST) 谷草转氨酶(AST) 谷草转氨酶(AST) 谷草转氨酶(AST) 谷草转氨酶(AST) 谷草转氨酶(AST) 谷草转氨酶(AST) 谷草转氨酶(AST) 谷草转氨酶(AST) 谷草转氨酶(AST) 谷草转氨酶(AST) 谷草转氨酶(AST) 谷草转氨酶(AST) 谷草转氨酶(AST) 谷草转氨酶(AST) 谷草转氨酶(AST)	血清 血清 血清 血清 血清 血清 血清 血清 血清 血清 血清 血清 血清 血清 血清 血清 血清 血清 血清 血清 血清 血清 血清 血清 血清 血清 血清 血清 血清 血清 血清 血清 血清	750 1069 2600 2100 2980 2630 50 31 45 26 19 23 25 31 33 22 22 65 23 31 33 32 42 58 78 93 20 28 26 32 25 37 50	U/L U/L U/L U/L U/L U/L U/L U/L U/L U/L U/L U/L U/L U/L U/L U/L U/L U/L U/L U/L U/L U/L U/L U/L U/L U/L U/L U/L U/L U/L U/L U/L U/L	2005-08-05 00:00:00 2005-08-05 00:00:00 2005-08-03 00:00:00 2005-08-02 00:00:00 2005-08-01 00:00:00 2005-07-31 00:00:00 2005-07-27 00:00:00 2005-07-24 00:00:00 2005-07-23 00:00:00 2005-07-20 00:00:00 2005-07-17 00:00:00 2005-07-15 00:00:00 2005-07-13 00:00:00 2005-07-12 00:00:00 2005-07-11 00:00:00 2005-07-10 00:00:00 2005-07-08 00:00:00 2005-07-07 00:00:00 2005-07-06 00:00:00 2005-07-05 00:00:00…	碱性磷酸酶(ALP) 碱性磷酸酶(ALP) 碱性磷酸酶(ALP) 碱性磷酸酶(ALP)	血清 血清 血清 血清	177 167 141 145	U/L U/L U/L U/L	2005-08-05 00:00:00 2005-08-03 00:00:00 2005-08-02 00:00:00 2005-08-01 00:00:00	r-谷氨酰转肽酶(γ-GT) r-谷氨酰转肽酶(γ-GT) r-谷氨酰转肽酶(γ-GT) r-谷氨酰转肽酶(γ-GT)	血清 血清 血清 血清	233 286 232 227	U/L U/L U/L U/L	2005-08-05 00:00:00 2005-08-03 00:00:00 2005-08-02 00:00:00 2005-08-01 00:00:00	总胆汁酸(TBA) 总胆汁酸(TBA) 总胆汁酸(TBA) 总胆汁酸(TBA)	血清 血清 血清 血清	11.8 10.0 9.1 6.2	μmol/L μmol/L μmol/L μmol/L	2005-08-05 00:00:00 2005-08-03 00:00:00 2005-08-02 00:00:00 2005-08-01 00:00:00	总胆红素(TBIL) 总胆红素(TBIL) 总胆红素(TBIL) 总胆红素(TBIL) 总胆红素(TBIL) 总胆红素(TBIL) 总胆红素(TBIL) 总胆红素(TBIL) 总胆红素(TBIL) 总胆红素(TBIL) 总胆红素(TBIL) 总胆红素(TBIL) 总胆红素(TBIL) 总胆红素(TBIL) 总胆红素(TBIL) 总胆红素(TBIL) 总胆红素(TBIL) 总胆红素(TBIL) 总胆红素(TBIL) 总胆红素(TBIL) 总胆红素(TBIL) 总胆红素(TBIL) 总胆红素(TBIL) 总胆红素(TBIL) 总胆红素(TBIL) 总胆红素(TBIL) 总胆红素(TBIL) 总胆红素(TBIL) 总胆红素(TBIL) 总胆红素(TBIL) 总胆红素(TBIL) 总胆红素(TBIL) 总胆红素(TBIL)	血清 血清 血清 血清 血清 血清 血清 血清 血清 血清 血清 血清 血清 血清 血清 血清 血清 血清 血清 血清 血清 血清 血清 血清 血清 血清 血清 血清 血清 血清 血清 血清 血清	193.7 174.6 131.4 95.6 60.1 47.8 28.7 8.9 14.4 10.6 21.4 28.1 22.2 16.6 14.6 10.6 12.9 12.3 14.7 14.6 11.7 9.4 6.9 9.7 10.2 8.9 5.1 4.2 4.1 6.0 8.3 5.4 6.9	μmol/L μmol/L μmol/L μmol/L μmol/L μmol/L μmol/L μmol/L μmol/L μmol/L μmol/L μmol/L μmol/L μmol/L μmol/L μmol/L μmol/L μmol/L μmol/L μmol/L μmol/L μmol/L μmol/L μmol/L μmol/L μmol/L μmol/L μmol/L μmol/L μmol/L μmol/L μmol/L μmol/L	2005-08-05 00:00:00 2005-08-05 00:00:00 2005-08-03 00:00:00 2005-08-02 00:00:00 2005-08-01 00:00:00 2005-07-31 00:00:00 2005-07-27 00:00:00 2005-07-24 00:00:00 2005-07-23 00:00:00 2005-07-20 00:00:00 2005-07-17 00:00:00 2005-07-15 00:00:00 2005-07-13 00:00:00 2005-07-12 00:00:00 2005-07-11 00:00:00 2005-07-10 00:00:00 2005-07-08 00:00:00 2005-07-07 00:00:00 2005-07-06 00:00:00 2005-07-05 00:00:00…	直应胆红素(DBIL) 直应胆红素(DBIL) 直应胆红素(DBIL) 直应胆红素(DBIL) 直应胆红素(DBIL) 直应胆红素(DBIL) 直应胆红素(DBIL) 直应胆红素(DBIL) 直应胆红素(DBIL) 直应胆红素(DBIL) 直应胆红素(DBIL) 直应胆红素(DBIL) 直应胆红素(DBIL) 直应胆红素(DBIL) 直应胆红素(DBIL) 直应胆红素(DBIL) 直应胆红素(DBIL) 直应胆红素(DBIL) 直应胆红素(DBIL) 直应胆红素(DBIL) 直应胆红素(DBIL) 直应胆红素(DBIL) 直应胆红素(DBIL) 直应胆红素(DBIL) 直应胆红素(DBIL) 直应胆红素(DBIL) 直应胆红素(DBIL) 直应胆红素(DBIL) 直应胆红素(DBIL) 直应胆红素(DBIL) 直应胆红素(DBIL) 直应胆红素(DBIL) 直应胆红素(DBIL)	血清 血清 血清 血清 血清 血清 血清 血清 血清 血清 血清 血清 血清 血清 血清 血清 血清 血清 血清 血清 血清 血清 血清 血清 血清 血清 血清 血清 血清 血清 血清 血清 血清	152.6 124.0 86.3 62.5 33.2 25.7 11.0 4.7 6.6 5.2 10.4 14.3 7.7 5.7 4.7 3.0 5.4 5.2 5.0 5.3 4.8 3.7 3.4 3.3 4.1 3.7 1.6 0.0 0.7 1.2 1.5 1.0 0.6	μmol/L μmol/L μmol/L μmol/L μmol/L μmol/L μmol/L μmol/L μmol/L μmol/L μmol/L μmol/L μmol/L μmol/L μmol/L μmol/L μmol/L μmol/L μmol/L μmol/L μmol/L μmol/L μmol/L μmol/L μmol/L μmol/L μmol/L μmol/L μmol/L μmol/L μmol/L μmol/L μmol/L	2005-08-05 00:00:00 2005-08-05 00:00:00 2005-08-03 00:00:00 2005-08-02 00:00:00 2005-08-01 00:00:00 2005-07-31 00:00:00 2005-07-27 00:00:00 2005-07-24 00:00:00 2005-07-23 00:00:00 2005-07-20 00:00:00 2005-07-17 00:00:00 2005-07-15 00:00:00 2005-07-13 00:00:00 2005-07-12 00:00:00 2005-07-11 00:00:00 2005-07-10 00:00:00 2005-07-08 00:00:00 2005-07-07 00:00:00 2005-07-06 00:00:00 2005-07-05 00:00:00…	白蛋白(ALB) 白蛋白(ALB) 白蛋白(ALB) 白蛋白(ALB) 白蛋白(ALB) 白蛋白(ALB) 白蛋白(ALB) 白蛋白(ALB) 白蛋白(ALB) 白蛋白(ALB) 白蛋白(ALB) 白蛋白(ALB) 白蛋白(ALB) 白蛋白(ALB) 白蛋白(ALB) 白蛋白(ALB) 白蛋白(ALB) 白蛋白(ALB) 白蛋白(ALB) 白蛋白(ALB) 白蛋白(ALB) 白蛋白(ALB) 白蛋白(ALB) 白蛋白(ALB) 白蛋白(ALB) 白蛋白(ALB) 白蛋白(ALB) 白蛋白(ALB) 白蛋白(ALB) 白蛋白(ALB) 白蛋白(ALB) 白蛋白(ALB) 白蛋白(ALB)	血清 血清 血清 血清 血清 血清 血清 血清 血清 血清 血清 血清 血清 血清 血清 血清 血清 血清 血清 血清 血清 血清 血清 血清 血清 血清 血清 血清 血清 血清 血清 血清 血清	49.6 44.3 50.8 42.6 46.1 41.4 38.1 27.2 34.9 35.4 39.9 36.5 38.2 34.0 35.7 32.5 34.7 32.8 33.5 36.6 39.9 36.4 32.6 34.4 26.5 31.2 29.2 28.5 33.2 33.0 34.3 34.6 36.6	g/L g/L g/L g/L g/L g/L g/L g/L g/L g/L g/L g/L g/L g/L g/L g/L g/L g/L g/L g/L g/L g/L g/L g/L g/L g/L g/L g/L g/L g/L g/L g/L g/L	2005-08-05 00:00:00 2005-08-05 00:00:00 2005-08-03 00:00:00 2005-08-02 00:00:00 2005-08-01 00:00:00 2005-07-31 00:00:00 2005-07-27 00:00:00 2005-07-24 00:00:00 2005-07-23 00:00:00 2005-07-20 00:00:00 2005-07-17 00:00:00 2005-07-15 00:00:00 2005-07-13 00:00:00 2005-07-12 00:00:00 2005-07-11 00:00:00 2005-07-10 00:00:00 2005-07-08 00:00:00 2005-07-07 00:00:00 2005-07-06 00:00:00 2005-07-05 00:00:00…	凝血酶原时间(PT) 凝血酶原时间(PT) 凝血酶原时间(PT) 凝血酶原时间(PT) 凝血酶原时间(PT) 凝血酶原时间(PT) 凝血酶原时间(PT) 凝血酶原时间(PT) 凝血酶原时间(PT) 凝血酶原时间(PT) 凝血酶原时间(PT)	血浆 血浆 血浆 血浆 血浆 血浆 血浆 血浆 血浆 血浆 血浆
6	男	24	白血病	急性淋巴细胞性白血病(T细胞型,高危) 上呼吸道感染	/ J06.900	急性淋巴细胞性白血病(T细胞型,高危) 上呼吸道感染 药物性肝损害	/ J06.900 K71.901	谷丙转氨酶(ALT) 谷丙转氨酶(ALT) 谷丙转氨酶(ALT) 谷丙转氨酶(ALT)	血清 血清 血清 血清	161 868 37 9	U/L U/L U/L U/L	2003-04-28 00:00:00 2003-04-21 00:00:00 2003-04-14 00:00:00 2003-04-08 00:00:00	谷草转氨酶(AST) 谷草转氨酶(AST) 谷草转氨酶(AST) 谷草转氨酶(AST)	血清 血清 血清 血清	38 296 24 24	U/L U/L U/L U/L	2003-04-28 00:00:00 2003-04-21 00:00:00 2003-04-14 00:00:00 2003-04-08 00:00:00	/	/	/	/	/	/	/	/	/	/	/	/	/	/	/	总胆红素(TBIL) 总胆红素(TBIL) 总胆红素(TBIL) 总胆红素(TBIL)	血清 血清 血清 血清	9.4 15.9 11.3 9.6	umol/L umol/L umol/L umol/L	2003-04-28 00:00:00 2003-04-21 00:00:00 2003-04-14 00:00:00 2003-04-08 00:00:00	直应胆红素(DBIL) 直应胆红素(DBIL) 直应胆红素(DBIL) 直应胆红素(DBIL)	血清 血清 血清 血清	2.1 5.6 2.2 1.0	umol/L umol/L umol/L umol/L	2003-04-28 00:00:00 2003-04-21 00:00:00 2003-04-14 00:00:00 2003-04-08 00:00:00	血清白蛋白(ALB) 血清白蛋白(ALB) 血清白蛋白(ALB) 血清白蛋白(ALB)	血清 血清 血清 血清	40.4 38.3 33.9 40.8	g/L g/L g/L g/L	2003-04-28 00:00:00 2003-04-21 00:00:00 2003-04-14 00:00:00 2003-04-08 00:00:00	/	/
24	男	94	右肾周脓肿	肾脓肿	N15.101	脓毒血症 急性阑尾炎合并穿孔 急性腹膜炎 急性阑尾炎伴有腹膜炎 2型糖尿病不伴有并发症 肠瘘 肾出血 失血性休克 药物性肝损害 特发性(良性)高血压病I级	A41.902 / K65.006 K35.901 K65.902 E11.901 K63.201 N28.809 R57.102 K71.901 /	谷丙转氨酶(ALT) 谷丙转氨酶(ALT) 谷丙转氨酶(ALT) 谷丙转氨酶(ALT) 谷丙转氨酶(ALT) 谷丙转氨酶(ALT) 谷丙转氨酶(ALT) 谷丙转氨酶(ALT) 谷丙转氨酶(ALT) 谷丙转氨酶(ALT) 谷丙转氨酶(ALT) 谷丙转氨酶(ALT) 谷丙转氨酶(ALT) 谷丙转氨酶(ALT) 谷丙转氨酶(ALT) 谷丙转氨酶(ALT) 谷丙转氨酶(ALT) 谷丙转氨酶(ALT) 谷丙转氨酶(ALT) 谷丙转氨酶(ALT) 谷丙转氨酶(ALT) 谷丙转氨酶(ALT) 谷丙转氨酶(ALT) 谷丙转氨酶(ALT) 谷丙转氨酶(ALT) 谷丙转氨酶(ALT) 谷丙转氨酶(ALT) 谷丙转氨酶(ALT) 谷丙转氨酶(ALT) 谷丙转氨酶(ALT) 谷丙转氨酶(ALT) 谷丙转氨酶(ALT) 谷丙转氨酶(ALT) 谷丙转氨酶(ALT) 谷丙转氨酶(ALT) 谷丙转氨酶(ALT) 谷丙转…	静脉血 静脉血 静脉血 静脉血 静脉血 静脉血 静脉血 静脉血 静脉血 静脉血 静脉血 静脉血 静脉血 静脉血 静脉血 静脉血 静脉血 静脉血 静脉血 静脉血 静脉血 静脉血 静脉血 静脉血 静脉血 静脉血 静脉血 静脉血 静脉血 静脉血 静脉血 静脉血 静脉血 静脉血 静脉血 静脉血 静脉血 静脉血 静脉血	14 19 39 15 12 19 36 47 131 107 64 97 127 188 264 423 668 925 838 652 191 108 28 26 42 56 99 69 67 129 179 235 237 313 374 180 110 66 49	U/L U/L U/L U/L U/L U/L U/L U/L U/L U/L U/L U/L U/L U/L U/L U/L U/L U/L U/L U/L U/L U/L U/L U/L U/L U/L U/L U/L U/L U/L U/L U/L U/L U/L U/L U/L U/L U/L U/L	2010-11-29 00:00:00 2010-11-22 00:00:00 2010-11-15 00:00:00 2010-11-08 00:00:00 2010-11-06 00:00:00 2010-11-04 00:00:00 2010-10-31 00:00:00 2010-10-27 00:00:00 2010-10-25 00:00:00 2010-10-23 00:00:00 2010-10-21 00:00:00 2010-10-18 00:00:00 2010-10-16 00:00:00 2010-10-15 00:00:00 2010-10-14 00:00:00 2010-10-13 00:00:00 2010-10-12 00:00:00 2010-10-11 00:00:00 2010-10-10 00:00:00 2010-10-09 00:00:00…	谷草转氨酶(AST) 谷草转氨酶(AST) 谷草转氨酶(AST) 谷草转氨酶(AST) 谷草转氨酶(AST) 谷草转氨酶(AST) 谷草转氨酶(AST) 谷草转氨酶(AST) 谷草转氨酶(AST) 谷草转氨酶(AST) 谷草转氨酶(AST) 谷草转氨酶(AST) 谷草转氨酶(AST) 谷草转氨酶(AST) 谷草转氨酶(AST) 谷草转氨酶(AST) 谷草转氨酶(AST) 谷草转氨酶(AST) 谷草转氨酶(AST) 谷草转氨酶(AST) 谷草转氨酶(AST) 谷草转氨酶(AST) 谷草转氨酶(AST) 谷草转氨酶(AST) 谷草转氨酶(AST) 谷草转氨酶(AST) 谷草转氨酶(AST) 谷草转氨酶(AST) 谷草转氨酶(AST) 谷草转氨酶(AST) 谷草转氨酶(AST) 谷草转氨酶(AST) 谷草转氨酶(AST) 谷草转氨酶(AST) 谷草转氨酶(AST) 谷草转氨酶(AST) 谷草转…	静脉血 静脉血 静脉血 静脉血 静脉血 静脉血 静脉血 静脉血 静脉血 静脉血 静脉血 静脉血 静脉血 静脉血 静脉血 静脉血 静脉血 静脉血 静脉血 静脉血 静脉血 静脉血 静脉血 静脉血 静脉血 静脉血 静脉血 静脉血 静脉血 静脉血 静脉血 静脉血 静脉血 静脉血 静脉血 静脉血 静脉血 静脉血 静脉血	19 22 29 19 18 34 22 20 98 106 42 34 29 31 51 88 227 555 600 517 327 53 16 18 16 28 49 38 25 28 60 75 124 328 361 263 216 99 57	U/L U/L U/L U/L U/L U/L U/L U/L U/L U/L U/L U/L U/L U/L U/L U/L U/L U/L U/L U/L U/L U/L U/L U/L U/L U/L U/L U/L U/L U/L U/L U/L U/L U/L U/L U/L U/L U/L U/L	2010-11-29 00:00:00 2010-11-22 00:00:00 2010-11-15 00:00:00 2010-11-08 00:00:00 2010-11-06 00:00:00 2010-11-04 00:00:00 2010-10-31 00:00:00 2010-10-27 00:00:00 2010-10-25 00:00:00 2010-10-23 00:00:00 2010-10-21 00:00:00 2010-10-18 00:00:00 2010-10-16 00:00:00 2010-10-15 00:00:00 2010-10-14 00:00:00 2010-10-13 00:00:00 2010-10-12 00:00:00 2010-10-11 00:00:00 2010-10-10 00:00:00 2010-10-09 00:00:00…	碱性磷酸酶(ALP)	静脉血	131	U/L	2010-11-08 00:00:00	r-谷氨酰转肽酶(γ-GT)	静脉血	79	U/L	2010-11-08 00:00:00	总胆汁酸(TBA)	静脉血	0.9	μmol/L	2010-11-08 00:00:00	总胆红素(TBIL) 总胆红素(TBIL) 总胆红素(TBIL) 总胆红素(TBIL) 总胆红素(TBIL) 总胆红素(TBIL) 总胆红素(TBIL) 总胆红素(TBIL) 总胆红素(TBIL) 总胆红素(TBIL) 总胆红素(TBIL) 总胆红素(TBIL) 总胆红素(TBIL) 总胆红素(TBIL) 总胆红素(TBIL) 总胆红素(TBIL) 总胆红素(TBIL) 总胆红素(TBIL) 总胆红素(TBIL) 总胆红素(TBIL) 总胆红素(TBIL) 总胆红素(TBIL) 总胆红素(TBIL) 总胆红素(TBIL) 总胆红素(TBIL) 总胆红素(TBIL) 总胆红素(TBIL) 总胆红素(TBIL) 总胆红素(TBIL) 总胆红素(TBIL) 总胆红素(TBIL) 总胆红素(TBIL) 总胆红素(TBIL) 总胆红素(TBIL) 总胆红素(TBIL) 总胆红素(TBIL) 总胆红…	静脉血 静脉血 静脉血 静脉血 静脉血 静脉血 静脉血 静脉血 静脉血 静脉血 静脉血 静脉血 静脉血 静脉血 静脉血 静脉血 静脉血 静脉血 静脉血 静脉血 静脉血 静脉血 静脉血 静脉血 静脉血 静脉血 静脉血 静脉血 静脉血 静脉血 静脉血 静脉血 静脉血 静脉血 静脉血 静脉血 静脉血 静脉血 静脉血	9.0 6.8 11.0 13.1 12.5 12.2 11.7 7.9 17.0 17.9 20.8 17.3 15.0 15.7 12.5 10.9 13.6 13.7 13.5 12.0 25.8 23.9 16.4 23.2 23.4 16.6 36.3 32.5 29.1 26.0 41.6 51.9 47.8 22.9 36.9 28.8 69.1 79.7 61.3	μmol/L μmol/L μmol/L μmol/L μmol/L μmol/L μmol/L μmol/L μmol/L μmol/L μmol/L μmol/L μmol/L μmol/L μmol/L μmol/L μmol/L μmol/L μmol/L μmol/L μmol/L μmol/L μmol/L μmol/L μmol/L μmol/L μmol/L μmol/L μmol/L μmol/L μmol/L μmol/L μmol/L μmol/L μmol/L μmol/L μmol/L μmol/L μmol/L	2010-11-29 00:00:00 2010-11-22 00:00:00 2010-11-15 00:00:00 2010-11-08 00:00:00 2010-11-06 00:00:00 2010-11-04 00:00:00 2010-10-31 00:00:00 2010-10-27 00:00:00 2010-10-25 00:00:00 2010-10-23 00:00:00 2010-10-21 00:00:00 2010-10-18 00:00:00 2010-10-16 00:00:00 2010-10-15 00:00:00 2010-10-14 00:00:00 2010-10-13 00:00:00 2010-10-12 00:00:00 2010-10-11 00:00:00 2010-10-10 00:00:00 2010-10-09 00:00:00…	直应胆红素(DBIL) 直应胆红素(DBIL) 直应胆红素(DBIL) 直应胆红素(DBIL) 直应胆红素(DBIL) 直应胆红素(DBIL) 直应胆红素(DBIL) 直应胆红素(DBIL) 直应胆红素(DBIL) 直应胆红素(DBIL) 直应胆红素(DBIL) 直应胆红素(DBIL) 直应胆红素(DBIL) 直应胆红素(DBIL) 直应胆红素(DBIL) 直应胆红素(DBIL) 直应胆红素(DBIL) 直应胆红素(DBIL) 直应胆红素(DBIL) 直应胆红素(DBIL) 直应胆红素(DBIL) 直应胆红素(DBIL) 直应胆红素(DBIL) 直应胆红素(DBIL) 直应胆红素(DBIL) 直应胆红素(DBIL) 直应胆红素(DBIL) 直应胆红素(DBIL) 直应胆红素(DBIL) 直应胆红素(DBIL) 直应胆红素(DBIL) 直应胆红素(DBIL) 直应胆红素(DBIL) 直应胆…	静脉血 静脉血 静脉血 静脉血 静脉血 静脉血 静脉血 静脉血 静脉血 静脉血 静脉血 静脉血 静脉血 静脉血 静脉血 静脉血 静脉血 静脉血 静脉血 静脉血 静脉血 静脉血 静脉血 静脉血 静脉血 静脉血 静脉血 静脉血 静脉血 静脉血 静脉血 静脉血 静脉血 静脉血 静脉血 静脉血 静脉血 静脉血 静脉血	4.0 3.7 5.7 6.5 6.4 6.8 6.7 5.9 10.7 11.1 11.4 10.2 8.2 8.0 7.8 5.4 7.0 6.8 7.9 7.8 15.2 13.3 9.3 16.3 13.6 12.3 25.2 20.0 18.0 16.2 27.7 33.5 34.0 16.7 23.4 23.1 54.6 69.6 43.6	μmol/L μmol/L μmol/L μmol/L μmol/L μmol/L μmol/L μmol/L μmol/L μmol/L μmol/L μmol/L μmol/L μmol/L μmol/L μmol/L μmol/L μmol/L μmol/L μmol/L μmol/L μmol/L μmol/L μmol/L μmol/L μmol/L μmol/L μmol/L μmol/L μmol/L μmol/L μmol/L μmol/L μmol/L μmol/L μmol/L μmol/L μmol/L μmol/L	2010-11-29 00:00:00 2010-11-22 00:00:00 2010-11-15 00:00:00 2010-11-08 00:00:00 2010-11-06 00:00:00 2010-11-04 00:00:00 2010-10-31 00:00:00 2010-10-27 00:00:00 2010-10-25 00:00:00 2010-10-23 00:00:00 2010-10-21 00:00:00 2010-10-18 00:00:00 2010-10-16 00:00:00 2010-10-15 00:00:00 2010-10-14 00:00:00 2010-10-13 00:00:00 2010-10-12 00:00:00 2010-10-11 00:00:00 2010-10-10 00:00:00 2010-10-09 00:00:00…	白蛋白(ALB) 白蛋白(ALB) 白蛋白(ALB) 白蛋白(ALB) 白蛋白(ALB) 白蛋白(ALB) 白蛋白(ALB) 白蛋白(ALB) 白蛋白(ALB) 白蛋白(ALB) 白蛋白(ALB) 白蛋白(ALB) 白蛋白(ALB) 白蛋白(ALB) 白蛋白(ALB) 白蛋白(ALB) 白蛋白(ALB) 白蛋白(ALB) 白蛋白(ALB) 白蛋白(ALB) 白蛋白(ALB) 白蛋白(ALB) 白蛋白(ALB) 白蛋白(ALB) 白蛋白(ALB) 白蛋白(ALB) 白蛋白(ALB) 白蛋白(ALB) 白蛋白(ALB) 白蛋白(ALB) 白蛋白(ALB) 白蛋白(ALB) 白蛋白(ALB) 白蛋白(ALB) 白蛋白(ALB) 白蛋白(ALB) 白蛋白(ALB) 白蛋白(ALB) 白蛋白(ALB)	静脉血 静脉血 静脉血 静脉血 静脉血 静脉血 静脉血 静脉血 静脉血 静脉血 静脉血 静脉血 静脉血 静脉血 静脉血 静脉血 静脉血 静脉血 静脉血 静脉血 静脉血 静脉血 静脉血 静脉血 静脉血 静脉血 静脉血 静脉血 静脉血 静脉血 静脉血 静脉血 静脉血 静脉血 静脉血 静脉血 静脉血 静脉血 静脉血	30.9 33.7 30.8 33.1 29.6 30.7 29.7 27.0 31.7 28.7 29.6 31.1 29.7 30.3 26.5 26.1 25.0 23.7 25.7 25.2 26.9 29.9 31.2 24.2 25.2 19.8 26.5 24.0 21.9 23.4 21.1 25.6 21.4 21.7 20.2 18.5 18.4 15.5 23.2	g/L g/L g/L g/L g/L g/L g/L g/L g/L g/L g/L g/L g/L g/L g/L g/L g/L g/L g/L g/L g/L g/L g/L g/L g/L g/L g/L g/L g/L g/L g/L g/L g/L g/L g/L g/L g/L g/L g/L	2010-11-29 00:00:00 2010-11-22 00:00:00 2010-11-15 00:00:00 2010-11-08 00:00:00 2010-11-06 00:00:00 2010-11-04 00:00:00 2010-10-31 00:00:00 2010-10-27 00:00:00 2010-10-25 00:00:00 2010-10-23 00:00:00 2010-10-21 00:00:00 2010-10-18 00:00:00 2010-10-16 00:00:00 2010-10-15 00:00:00 2010-10-14 00:00:00 2010-10-13 00:00:00 2010-10-12 00:00:00 2010-10-11 00:00:00 2010-10-10 00:00:00 2010-10-09 00:00:00…	血浆凝血酶原时间测定(PT) 血浆凝血酶原时间测定(PT) 血浆凝血酶原时间测定(PT) 血浆凝血酶原时间测定(PT) 血浆凝血酶原时间测定(PT) 血浆凝血酶原时间测定(PT) 血浆凝血酶原时间测定(PT) 血浆凝血酶原时间测定(PT) 血浆凝血酶原时间测定(PT) 血浆凝血酶原时间测定(PT) 血浆凝血酶原时间测定(PT) 血浆凝血酶原时间测定(PT) 血浆凝血酶原时间测定(PT) 血浆凝血酶原时间测定(PT) 血浆凝血酶原时间测定(PT)	静脉血 静脉血 静脉血 静脉血 静脉血 静脉血 静脉血 静脉血 静脉血 静脉血 静脉血 静脉血 静脉血 静脉血 静脉血
51	女	/	药物性肝损害 肝功能异常					/	/	/	/	/	/	/	/	/	/	/	/	/	/	/	/	/	/	/	/	/	/	/	/	/	/	/	/	/	/	/	/	/	/	/	/	/	/	/	/	/	/
51	女	/	药物性肝损害					/	/	/	/	/	/	/	/	/	/	/	/	/	/	/	/	/	/	/	/	/	/	/	/	/	/	/	/	/	/	/	/	/	/	/	/	/	/	/	/	/	/
51	女	/	药物性肝损害					/	/	/	/	/	/	/	/	/	/	/	/	/	/	/	/	/	/	/	/	/	/	/	/	/	/	/	/	/	/	/	/	/	/	/	/	/	/	/	/	/	/
9	男	2	急性淋巴细胞性白血病	急性淋巴细胞性白血病(B细胞型)	C91.304	急性淋巴细胞性白血病(B细胞型) 血小板减少(化疗后) 药物性肝损害	C91.304 D69.602 Z51.208 K71.901	/	/	/	/	/	/	/	/	/	/	/	/	/	/	/	/	/	/	/	/	/	/	/	/	/	/	/	/	/	/	/	/	/	/	/	/	/	/	/	/	/	/
16	女	52	发热	颅内感染?	G06.023	结核性脑膜炎 过敏性皮炎 药物性肝损害 高尿酸血症 低氯血症 低钠血症 麻痹性肠梗阻 泌尿道感染	A17.003+G01* L23.902 K71.901 E79.001 E87.801 E87.101 K56.002 N39.001	谷丙转氨酶(ALT) 谷丙转氨酶(ALT) 谷丙转氨酶(ALT) 谷丙转氨酶(ALT) 谷丙转氨酶(ALT) 谷丙转氨酶(ALT) 谷丙转氨酶(ALT) 谷丙转氨酶(ALT) 谷丙转氨酶(ALT)	静脉血 静脉血 静脉血 静脉血 静脉血 静脉血 静脉血 静脉血 静脉血	41 37 128 229 40 20 17 20 7	U/L U/L U/L U/L U/L U/L U/L U/L U/L	2009-01-18 00:00:00 2009-01-11 00:00:00 2009-01-05 00:00:00 2008-12-29 00:00:00 2008-12-19 00:00:00 2008-12-13 00:00:00 2008-12-11 00:00:00 2008-12-09 00:00:00 2008-12-02 00:00:00	谷草转氨酶(AST) 谷草转氨酶(AST) 谷草转氨酶(AST) 谷草转氨酶(AST) 谷草转氨酶(AST) 谷草转氨酶(AST) 谷草转氨酶(AST) 谷草转氨酶(AST) 谷草转氨酶(AST)	静脉血 静脉血 静脉血 静脉血 静脉血 静脉血 静脉血 静脉血 静脉血	48 28 75 139 41 20 35 32 11	U/L U/L U/L U/L U/L U/L U/L U/L U/L	2009-01-18 00:00:00 2009-01-11 00:00:00 2009-01-05 00:00:00 2008-12-29 00:00:00 2008-12-19 00:00:00 2008-12-13 00:00:00 2008-12-11 00:00:00 2008-12-09 00:00:00 2008-12-02 00:00:00	/	/	/	/	/	/	/	/	/	/	/	/	/	/	/	总胆红素(TBIL) 总胆红素(TBIL) 总胆红素(TBIL) 总胆红素(TBIL) 总胆红素(TBIL) 总胆红素(TBIL) 总胆红素(TBIL) 总胆红素(TBIL) 总胆红素(TBIL)	静脉血 静脉血 静脉血 静脉血 静脉血 静脉血 静脉血 静脉血 静脉血	6.0 6.3 8.2 7.9 7.2 8.2 8.0 10.6 18.5	μmol/L μmol/L μmol/L μmol/L μmol/L μmol/L μmol/L μmol/L μmol/L	2009-01-18 00:00:00 2009-01-11 00:00:00 2009-01-05 00:00:00 2008-12-29 00:00:00 2008-12-19 00:00:00 2008-12-13 00:00:00 2008-12-11 00:00:00 2008-12-09 00:00:00 2008-12-02 00:00:00	直应胆红素(DBIL) 直应胆红素(DBIL) 直应胆红素(DBIL) 直应胆红素(DBIL) 直应胆红素(DBIL) 直应胆红素(DBIL) 直应胆红素(DBIL) 直应胆红素(DBIL) 直应胆红素(DBIL)	静脉血 静脉血 静脉血 静脉血 静脉血 静脉血 静脉血 静脉血 静脉血	2.7 2.9 3.4 3.4 2.9 1.4 3.3 3.0 2.8	μmol/L μmol/L μmol/L μmol/L μmol/L μmol/L μmol/L μmol/L μmol/L	2009-01-18 00:00:00 2009-01-11 00:00:00 2009-01-05 00:00:00 2008-12-29 00:00:00 2008-12-19 00:00:00 2008-12-13 00:00:00 2008-12-11 00:00:00 2008-12-09 00:00:00 2008-12-02 00:00:00	白蛋白(ALB) 白蛋白(ALB) 白蛋白(ALB) 白蛋白(ALB) 白蛋白(ALB) 白蛋白(ALB) 白蛋白(ALB) 白蛋白(ALB) 白蛋白(ALB)	静脉血 静脉血 静脉血 静脉血 静脉血 静脉血 静脉血 静脉血 静脉血	36.3 37.7 40.4 39.2 39.8 43.3 39.1 41.9 49.1	g/L g/L g/L g/L g/L g/L g/L g/L g/L	2009-01-18 00:00:00 2009-01-11 00:00:00 2009-01-05 00:00:00 2008-12-29 00:00:00 2008-12-19 00:00:00 2008-12-13 00:00:00 2008-12-11 00:00:00 2008-12-09 00:00:00 2008-12-02 00:00:00	/	/
15	男	9	肠道感染	消化不良 异基因移植术后	K30.x00 /	消化不良 急性移植物抗宿主病 药物性肝损害 骨髓移植术后	K30.x00 T86.003 K71.901 Z94.802	谷丙转氨酶(ALT) 谷丙转氨酶(ALT) 谷丙转氨酶(ALT)	血清 血清 血清	256 100 218	U/L U/L U/L	2004-11-03 00:00:00 2004-10-28 00:00:00 2004-10-22 00:00:00	谷草转氨酶(AST) 谷草转氨酶(AST) 谷草转氨酶(AST)	血清 血清 血清	64 34 31	U/L U/L U/L	2004-11-03 00:00:00 2004-10-28 00:00:00 2004-10-22 00:00:00	碱性磷酸酶(ALP) 碱性磷酸酶(ALP)	血清 血清	175 163	U/L U/L	2004-11-03 00:00:00 2004-10-28 00:00:00	r-谷氨酰转肽酶(γ-GT) r-谷氨酰转肽酶(γ-GT)	血清 血清	83 53	U/L U/L	2004-11-03 00:00:00 2004-10-28 00:00:00	总胆汁酸(TBA) 总胆汁酸(TBA)	血清 血清	2.1 3.0	μmol/L μmol/L	2004-11-03 00:00:00 2004-10-28 00:00:00	总胆红素(TBIL) 总胆红素(TBIL) 总胆红素(TBIL)	血清 血清 血清	16.1 16.7 18.0	μmol/L μmol/L μmol/L	2004-11-03 00:00:00 2004-10-28 00:00:00 2004-10-22 00:00:00	直应胆红素(DBIL) 直应胆红素(DBIL) 直应胆红素(DBIL)	血清 血清 血清	4.0 4.1 4.4	μmol/L μmol/L μmol/L	2004-11-03 00:00:00 2004-10-28 00:00:00 2004-10-22 00:00:00	白蛋白(ALB) 白蛋白(ALB) 白蛋白(ALB)	血清 血清 血清	43.3 37.9 41.0	g/L g/L g/L	2004-11-03 00:00:00 2004-10-28 00:00:00 2004-10-22 00:00:00	/	/
9	男	56	重型地中海贫血	重型地中海贫血 贫血性心脏病	D56.104 I51.902	重型地中海贫血 贫血性心脏病 药物性肝损害	D56.104 I51.902 K71.901	/	/	/	/	/	/	/	/	/	/	/	/	/	/	/	/	/	/	/	/	/	/	/	/	/	/	/	/	/	/	/	/	/	/	/	/	/	/	/	/	/	/
73	女	65	腰4骨质破坏	腰4椎体浆细胞瘤	/	多发性骨髓瘤(Lambda型)Ⅱ期 肺部感染(细菌、真菌) 周围神经病变 药物性肝损害 口腔溃疡 双侧甲状腺腺瘤 主动脉硬化	/ J98.402 G62.901 K71.901 K12.105 D34.x00 I70.000	谷丙转氨酶(ALT) 谷丙转氨酶(ALT) 谷丙转氨酶(ALT) 谷丙转氨酶(ALT) 谷丙转氨酶(ALT) 谷丙转氨酶(ALT) 谷丙转氨酶(ALT) 谷丙转氨酶(ALT) 谷丙转氨酶(ALT) 谷丙转氨酶(ALT) 谷丙转氨酶(ALT) 谷丙转氨酶(ALT)	静脉血 静脉血 静脉血 静脉血 静脉血 静脉血 静脉血 静脉血 静脉血 静脉血 静脉血 静脉血	93 97 95 48 26 27 37 40 17 25 23 16	U/L U/L U/L U/L U/L U/L U/L U/L U/L U/L U/L U/L	2008-12-10 00:00:00 2008-12-08 00:00:00 2008-12-03 00:00:00 2008-11-26 00:00:00 2008-11-22 00:00:00 2008-11-15 00:00:00 2008-11-07 00:00:00 2008-11-04 00:00:00 2008-11-02 00:00:00 2008-10-30 00:00:00 2008-10-26 00:00:00 2008-10-08 00:00:00	谷草转氨酶(AST) 谷草转氨酶(AST) 谷草转氨酶(AST) 谷草转氨酶(AST) 谷草转氨酶(AST) 谷草转氨酶(AST) 谷草转氨酶(AST) 谷草转氨酶(AST) 谷草转氨酶(AST) 谷草转氨酶(AST) 谷草转氨酶(AST)	静脉血 静脉血 静脉血 静脉血 静脉血 静脉血 静脉血 静脉血 静脉血 静脉血 静脉血	118 128 65 39 25 35 55 29 29 28 25	U/L U/L U/L U/L U/L U/L U/L U/L U/L U/L U/L	2008-12-08 00:00:00 2008-12-03 00:00:00 2008-11-26 00:00:00 2008-11-22 00:00:00 2008-11-15 00:00:00 2008-11-07 00:00:00 2008-11-04 00:00:00 2008-11-02 00:00:00 2008-10-30 00:00:00 2008-10-26 00:00:00 2008-10-08 00:00:00	/	/	/	/	/	/	/	/	/	/	/	/	/	/	/	总胆红素(TBIL) 总胆红素(TBIL) 总胆红素(TBIL) 总胆红素(TBIL) 总胆红素(TBIL) 总胆红素(TBIL) 总胆红素(TBIL) 总胆红素(TBIL) 总胆红素(TBIL) 总胆红素(TBIL) 总胆红素(TBIL)	静脉血 静脉血 静脉血 静脉血 静脉血 静脉血 静脉血 静脉血 静脉血 静脉血 静脉血	16.5 21.1 14.0 15.3 19.5 21.0 16.8 9.5 11.1 8.2 11.7	μmol/L μmol/L μmol/L μmol/L μmol/L μmol/L μmol/L μmol/L μmol/L μmol/L μmol/L	2008-12-08 00:00:00 2008-12-03 00:00:00 2008-11-26 00:00:00 2008-11-22 00:00:00 2008-11-15 00:00:00 2008-11-07 00:00:00 2008-11-04 00:00:00 2008-11-02 00:00:00 2008-10-30 00:00:00 2008-10-26 00:00:00 2008-10-08 00:00:00	直应胆红素(DBIL) 直应胆红素(DBIL) 直应胆红素(DBIL) 直应胆红素(DBIL) 直应胆红素(DBIL) 直应胆红素(DBIL) 直应胆红素(DBIL) 直应胆红素(DBIL) 直应胆红素(DBIL) 直应胆红素(DBIL) 直应胆红素(DBIL)	静脉血 静脉血 静脉血 静脉血 静脉血 静脉血 静脉血 静脉血 静脉血 静脉血 静脉血	6.8 9.2 5.4 5.1 5.3 5.1 3.9 1.8 3.4 2.6 3.0	μmol/L μmol/L μmol/L μmol/L μmol/L μmol/L μmol/L μmol/L μmol/L μmol/L μmol/L	2008-12-08 00:00:00 2008-12-03 00:00:00 2008-11-26 00:00:00 2008-11-22 00:00:00 2008-11-15 00:00:00 2008-11-07 00:00:00 2008-11-04 00:00:00 2008-11-02 00:00:00 2008-10-30 00:00:00 2008-10-26 00:00:00 2008-10-08 00:00:00	白蛋白(ALB) 白蛋白(ALB) 白蛋白(ALB) 白蛋白(ALB) 白蛋白(ALB) 白蛋白(ALB) 白蛋白(ALB) 白蛋白(ALB) 白蛋白(ALB) 白蛋白(ALB) 白蛋白(ALB)	静脉血 静脉血 静脉血 静脉血 静脉血 静脉血 静脉血 静脉血 静脉血 静脉血 静脉血	34.5 33.9 31.2 29.1 30.7 31.1 33.9 33.1 33.3 32.4 45.0	g/L g/L g/L g/L g/L g/L g/L g/L g/L g/L g/L	2008-12-08 00:00:00 2008-12-03 00:00:00 2008-11-26 00:00:00 2008-11-22 00:00:00 2008-11-15 00:00:00 2008-11-07 00:00:00 2008-11-04 00:00:00 2008-11-02 00:00:00 2008-10-30 00:00:00 2008-10-26 00:00:00 2008-10-08 00:00:00	血浆凝血酶原时间测定(PT)	静脉血
38	男	15	非何杰金恶性淋巴瘤	非何杰金淋巴瘤Ⅱ期A (弥漫性大B细胞性)	/	非何杰金淋巴瘤Ⅱ期A (弥漫性大B细胞性) 药物性肝损害	/ K71.901	谷丙转氨酶(ALT) 谷丙转氨酶(ALT) 谷丙转氨酶(ALT) 谷丙转氨酶(ALT)	血清 血清 血清 血清	122 241 120 108	U/L U/L U/L U/L	2005-07-18 00:00:00 2005-07-14 00:00:00 2005-07-10 00:00:00 2005-07-06 00:00:00	谷草转氨酶(AST) 谷草转氨酶(AST) 谷草转氨酶(AST) 谷草转氨酶(AST)	血清 血清 血清 血清	39 97 51 57	U/L U/L U/L U/L	2005-07-18 00:00:00 2005-07-14 00:00:00 2005-07-10 00:00:00 2005-07-06 00:00:00	/	/	/	/	/	/	/	/	/	/	/	/	/	/	/	总胆红素(TBIL) 总胆红素(TBIL) 总胆红素(TBIL) 总胆红素(TBIL)	血清 血清 血清 血清	7.8 21.5 13.8 8.3	μmol/L μmol/L μmol/L μmol/L	2005-07-18 00:00:00 2005-07-14 00:00:00 2005-07-10 00:00:00 2005-07-06 00:00:00	直应胆红素(DBIL) 直应胆红素(DBIL) 直应胆红素(DBIL) 直应胆红素(DBIL)	血清 血清 血清 血清	4.0 5.9 3.0 2.8	μmol/L μmol/L μmol/L μmol/L	2005-07-18 00:00:00 2005-07-14 00:00:00 2005-07-10 00:00:00 2005-07-06 00:00:00	白蛋白(ALB) 白蛋白(ALB) 白蛋白(ALB) 白蛋白(ALB)	血清 血清 血清 血清	45.8 44.9 51.1 46.5	g/L g/L g/L g/L	2005-07-18 00:00:00 2005-07-14 00:00:00 2005-07-10 00:00:00 2005-07-06 00:00:00	/	/
61	男	8	泌尿系感染	急性排斥反应 泌尿系感染 药物性肝损害	/ N39.001 K71.901	急性排斥反应 泌尿系感染 药物性肝损害 2型糖尿病	/ N39.001 K71.901 E11.901	谷丙转氨酶(ALT) 谷丙转氨酶(ALT)	血清 血清	54 46	U/L U/L	2005-03-06 00:00:00 2005-03-03 00:00:00	谷草转氨酶(AST) 谷草转氨酶(AST)	血清 血清	22 13	U/L U/L	2005-03-06 00:00:00 2005-03-03 00:00:00	/	/	/	/	/	/	/	/	/	/	/	/	/	/	/	总胆红素(TBIL) 总胆红素(TBIL)	血清 血清	7.1 6.9	μmol/L μmol/L	2005-03-06 00:00:00 2005-03-03 00:00:00	直应胆红素(DBIL) 直应胆红素(DBIL)	血清 血清	2.0 1.2	μmol/L μmol/L	2005-03-06 00:00:00 2005-03-03 00:00:00	白蛋白(ALB) 白蛋白(ALB)	血清 血清	30.6 29.7	g/L g/L	2005-03-06 00:00:00 2005-03-03 00:00:00	/	/
31	女	29	急性非淋巴细胞白血病	1.双肺感染2.急性非淋巴细胞白血病M2移植术	J98.402	双肺感染 1.急性非淋巴细胞白血病M2 2.异基因外周血造血干细胞移植术后 3.慢性肾功能不全 4.继发高血压 5.慢性心功能不全 6.子宫切除术后 7.胸腔积液 8.药物性肝损害	J98.402 C92.002 / N18.905 / I50.905 Z90.700 J94.808 K71.901	谷丙转氨酶(ALT) 谷丙转氨酶(ALT) 谷丙转氨酶(ALT) 谷丙转氨酶(ALT)	血清 血清 血清 血清	48 133 202 95	U/L U/L U/L U/L	2007-12-12 08:09:16 2007-12-02 08:29:40 2007-11-28 07:51:24 2007-11-22 08:01:08	谷草转氨酶(AST) 谷草转氨酶(AST) 谷草转氨酶(AST) 谷草转氨酶(AST)	血清 血清 血清 血清	32 66 166 60	U/L U/L U/L U/L	2007-12-12 08:09:16 2007-12-02 08:29:40 2007-11-28 07:51:24 2007-11-22 08:01:08	/	/	/	/	/	/	/	/	/	/	/	/	/	/	/	总胆红素(TBIL) 总胆红素(TBIL) 总胆红素(TBIL) 总胆红素(TBIL)	血清 血清 血清 血清	28.0 37.1 32.7 36.2	μmol/L μmol/L μmol/L μmol/L	2007-12-12 08:09:16 2007-12-02 08:29:40 2007-11-28 07:51:24 2007-11-22 08:01:08	直应胆红素(DBIL) 直应胆红素(DBIL) 直应胆红素(DBIL) 直应胆红素(DBIL)	血清 血清 血清 血清	14.3 28.2 17.5 19.8	μmol/L μmol/L μmol/L μmol/L	2007-12-12 08:09:16 2007-12-02 08:29:40 2007-11-28 07:51:24 2007-11-22 08:01:08	白蛋白(ALB) 白蛋白(ALB) 白蛋白(ALB) 白蛋白(ALB)	血清 血清 血清 血清	28.4 31.1 33.8 31.5	g/L g/L g/L g/L	2007-12-12 08:09:16 2007-12-02 08:29:40 2007-11-28 07:51:24 2007-11-22 08:01:08	血浆凝血酶原时间测定(PT)	血浆
49	男	27	急性非淋巴细胞白血病	急性非淋巴细胞白血病M1	/	急性非淋巴细胞白血病M1 主动脉硬化 内痔 胆囊结石 左肾结石 药物性肝损害 粒细胞缺乏症 上呼吸道感染	/ I70.000 I84.200 K80.203 N20.005 K71.901 D70.x00 J06.900	谷丙转氨酶(ALT) 谷丙转氨酶(ALT) 谷丙转氨酶(ALT) 谷丙转氨酶(ALT) 谷丙转氨酶(ALT)	静脉血 静脉血 静脉血 静脉血 静脉血	80 49 73 56 75	U/L U/L U/L U/L U/L	2008-07-25 00:00:00 2008-07-19 00:00:00 2008-07-14 00:00:00 2008-07-08 00:00:00 2008-07-04 00:00:00	谷草转氨酶(AST)	静脉血	40	U/L	2008-07-04 00:00:00	/	/	/	/	/	/	/	/	/	/	/	/	/	/	/	总胆红素(TBIL) 总胆红素(TBIL) 总胆红素(TBIL) 总胆红素(TBIL)	静脉血 静脉血 静脉血 静脉血	5.6 5.1 7.4 6.3	μmol/L μmol/L μmol/L μmol/L	2008-07-25 00:00:00 2008-07-14 00:00:00 2008-07-08 00:00:00 2008-07-04 00:00:00	直应胆红素(DBIL)	静脉血	0.9	μmol/L	2008-07-04 00:00:00	白蛋白(ALB)	静脉血	46.1	g/L	2008-07-04 00:00:00	/	/
14	男	34	全血细胞减少	全血细胞减少查因:再生障碍性贫血?	/	PNH-再生障碍性贫血综合征 慢性鼻窦炎 上呼吸道感染 药物性肝损害	/ J32.902 J06.900 K71.901	谷丙转氨酶(ALT) 谷丙转氨酶(ALT) 谷丙转氨酶(ALT) 谷丙转氨酶(ALT)	se se se se	34 87 23 9	U/L U/L U/L U/L	2004-06-21 00:00:00 2004-06-04 00:00:00 2004-05-30 00:00:00 2004-05-07 00:00:00	谷草转氨酶(AST) 谷草转氨酶(AST) 谷草转氨酶(AST) 谷草转氨酶(AST)	se se se se	21 21 23 18	U/L U/L U/L U/L	2004-06-21 00:00:00 2004-06-04 00:00:00 2004-05-30 00:00:00 2004-05-07 00:00:00	/	/	/	/	/	/	/	/	/	/	/	/	/	/	/	总胆红素(TBIL) 总胆红素(TBIL) 总胆红素(TBIL) 总胆红素(TBIL)	se se se se	9.3 9.1 8.7 14.4	umol/L umol/L umol/L umol/L	2004-06-21 00:00:00 2004-06-04 00:00:00 2004-05-30 00:00:00 2004-05-07 00:00:00	直应胆红素(DBIL) 直应胆红素(DBIL) 直应胆红素(DBIL) 直应胆红素(DBIL)	se se se se	1.8 2.7 3.3 4.9	umol/L umol/L umol/L umol/L	2004-06-21 00:00:00 2004-06-04 00:00:00 2004-05-30 00:00:00 2004-05-07 00:00:00	白蛋白(ALB) 白蛋白(ALB) 白蛋白(ALB) 白蛋白(ALB)	se se se se	45.1 36.6 44.4 44.6	g/L g/L g/L g/L	2004-06-21 00:00:00 2004-06-04 00:00:00 2004-05-30 00:00:00 2004-05-07 00:00:00	凝血酶原时间(PT)	pl
57	女	24	慢性乙型病毒性肝炎	慢性乙型病毒性肝炎 药物性肝损害 非何杰金氏淋巴瘤化疗术后	B18.106 K71.901 C85.907 Z51.208	慢性乙型病毒性肝炎 药物性肝损害 非何杰金氏淋巴瘤化疗术后	B18.106 K71.901 C85.907 Z51.208	谷丙转氨酶(ALT) 谷丙转氨酶(ALT) 谷丙转氨酶(ALT) 谷丙转氨酶(ALT)	se se se se	32 53 132 453	U/L U/L U/L U/L	2004-03-16 00:00:00 2004-03-10 00:00:00 2004-03-03 00:00:00 2004-02-26 00:00:00	谷草转氨酶(AST) 谷草转氨酶(AST) 谷草转氨酶(AST) 谷草转氨酶(AST)	se se se se	26 31 34 89	U/L U/L U/L U/L	2004-03-16 00:00:00 2004-03-10 00:00:00 2004-03-03 00:00:00 2004-02-26 00:00:00	碱性磷酸酶(ALP) 碱性磷酸酶(ALP) 碱性磷酸酶(ALP) 碱性磷酸酶(ALP)	se se se se	97 100 109 104	U/L U/L U/L U/L	2004-03-16 00:00:00 2004-03-10 00:00:00 2004-03-03 00:00:00 2004-02-26 00:00:00	r-谷氨酰转肽酶(r-GT) r-谷氨酰转肽酶(r-GT) r-谷氨酰转肽酶(r-GT) r-谷氨酰转肽酶(r-GT)	se se se se	56 73 96 122	U/L U/L U/L U/L	2004-03-16 00:00:00 2004-03-10 00:00:00 2004-03-03 00:00:00 2004-02-26 00:00:00	总胆汁酸(TBA) 总胆汁酸(TBA) 总胆汁酸(TBA) 总胆汁酸(TBA)	se se se se	5.6 6.0 3.3 7.5	umol/L umol/L umol/L umol/L	2004-03-16 00:00:00 2004-03-10 00:00:00 2004-03-03 00:00:00 2004-02-26 00:00:00	总胆红素(TBIL) 总胆红素(TBIL) 总胆红素(TBIL) 总胆红素(TBIL)	se se se se	14.5 12.6 13.5 14.6	umol/L umol/L umol/L umol/L	2004-03-16 00:00:00 2004-03-10 00:00:00 2004-03-03 00:00:00 2004-02-26 00:00:00	直应胆红素(DBIL) 直应胆红素(DBIL) 直应胆红素(DBIL) 直应胆红素(DBIL)	se se se se	4.8 5.1 6.8 6.3	umol/L umol/L umol/L umol/L	2004-03-16 00:00:00 2004-03-10 00:00:00 2004-03-03 00:00:00 2004-02-26 00:00:00	白蛋白(ALB) 白蛋白(ALB) 白蛋白(ALB) 白蛋白(ALB)	se se se se	47.5 47.4 43.9 41.7	g/L g/L g/L g/L	2004-03-16 00:00:00 2004-03-10 00:00:00 2004-03-03 00:00:00 2004-02-26 00:00:00	/	/
53	女	15	消化道出血	慢性胃炎	K29.501	药物性肝损害 慢性萎缩性胃炎 双上肺陈旧性肺结核	K71.901 K29.401 B90.901	谷丙转氨酶(ALT) 谷丙转氨酶(ALT) 谷丙转氨酶(ALT)	se 血清 血清	12 64 91	U/L U/L U/L	2003-08-18 00:00:00 2003-08-08 00:00:00 2003-08-07 00:00:00	谷草转氨酶(AST) 谷草转氨酶(AST) 谷草转氨酶(AST)	se 血清 血清	21 47 84	U/L U/L U/L	2003-08-18 00:00:00 2003-08-08 00:00:00 2003-08-07 00:00:00	/	/	/	/	/	/	/	/	/	/	/	/	/	/	/	总胆红素(TBIL) 总胆红素(TBIL) 总胆红素(TBIL)	se 血清 血清	5.2 9.3 9.4	umol/L umol/L umol/L	2003-08-18 00:00:00 2003-08-08 00:00:00 2003-08-07 00:00:00	直应胆红素(DBIL) 直应胆红素(DBIL) 直应胆红素(DBIL)	se 血清 血清	0.9 1.8 1.8	umol/L umol/L umol/L	2003-08-18 00:00:00 2003-08-08 00:00:00 2003-08-07 00:00:00	白蛋白(ALB) 血清白蛋白(ALB) 血清白蛋白(ALB)	se 血清 血清	34.0 38.6 41.3	g/L g/L g/L	2003-08-18 00:00:00 2003-08-08 00:00:00 2003-08-07 00:00:00	凝血酶原时间(PT)	血浆
57	女	91	发热	发热、昏迷查因:败血症?颅内感染?中枢神经系统的疾患? 双下肺炎症 感染性休克	/ J18.901 R57.200	多系统萎缩 Sepsis脑病 脓毒血症 危重症周围神经病? 肺部感染 左侧胸腔积液(少量) 真菌性尿路感染 真菌感染 感染性休克 药物性肝损害 贫血(轻度) 低蛋白血症 带状疱疹 左侧第3肋骨骨折 主动脉硬化	G31.902 / A41.902 / J98.402 J94.808 / B49.x00 R57.200 K71.901 D64.902 E77.801 B02.901 S22.321 I70.000	丙氨酸氨基转移酶(ALT) 丙氨酸氨基转移酶(ALT) 丙氨酸氨基转移酶(ALT) 丙氨酸氨基转移酶(ALT) 丙氨酸氨基转移酶(ALT) 丙氨酸氨基转移酶(ALT) 丙氨酸氨基转移酶(ALT) 丙氨酸氨基转移酶(ALT) 丙氨酸氨基转移酶(ALT) 丙氨酸氨基转移酶(ALT) 丙氨酸氨基转移酶(ALT) 谷丙转氨酶(ALT) 谷丙转氨酶(ALT) 谷丙转氨酶(ALT) 谷丙转氨酶(ALT) 谷丙转氨酶(ALT) 谷丙转氨酶(ALT) 谷丙转氨酶(ALT) 谷丙转氨酶(ALT) 谷丙转氨酶(ALT) 谷丙转氨酶(ALT) 谷丙转氨酶(ALT) 谷丙转氨酶(ALT) 谷丙转氨酶(ALT) 谷丙转氨酶(ALT) 谷丙转氨酶(ALT) 谷丙转氨酶(ALT) 谷丙转氨酶(ALT) 谷丙转氨酶(ALT) 谷丙转氨酶(ALT) 谷丙转氨酶(ALT) 谷丙转氨酶(ALT) 谷丙转氨酶(ALT) 谷丙转…	静脉血 静脉血 静脉血 静脉血 静脉血 静脉血 静脉血 静脉血 静脉血 静脉血 静脉血 静脉血 静脉血 静脉血 静脉血 静脉血 静脉血 静脉血 静脉血 静脉血 静脉血 静脉血 静脉血 静脉血 静脉血 静脉血 静脉血 静脉血 静脉血 静脉血 静脉血 静脉血 静脉血 静脉血 静脉血 静脉血 静脉血 静脉血	37 62 62 28 28 44 38.7 31 27 28.6 19 46.5 71 74.2 97.5 124.3 161.5 208.2 286.1 386.3 474.8 428.0 350.1 214.4 219.3 145.4 104.3 87.7 72.4 60.8 73.8 72.1 78.0 48.9 33.3 27.3 27.4 32.1	U/L U/L U/L U/L U/L U/L U/L U/L U/L U/L U/L U/L U/L U/L U/L U/L U/L U/L U/L U/L U/L U/L U/L U/L U/L U/L U/L U/L U/L U/L U/L U/L U/L U/L U/L U/L U/L U/L	2014-05-25 00:00:00 2014-05-21 00:00:00 2014-05-19 00:00:00 2014-05-12 00:00:00 2014-05-12 00:00:00 2014-05-04 00:00:00 2014-04-26 00:00:00 2014-04-20 00:00:00 2014-04-16 00:00:00 2014-04-14 00:00:00 2014-04-06 00:00:00 2014-04-01 00:00:00 2014-03-25 00:00:00 2014-03-24 00:00:00 2014-03-23 00:00:00 2014-03-22 00:00:00 2014-03-21 00:00:00 2014-03-20 00:00:00 2014-03-19 00:00:00 2014-03-18 00:00:00…	天门冬氨酸氨基转移酶(AST) 天门冬氨酸氨基转移酶(AST) 天门冬氨酸氨基转移酶(AST) 天门冬氨酸氨基转移酶(AST) 天门冬氨酸氨基转移酶(AST) 天门冬氨酸氨基转移酶(AST) 天门冬氨酸氨基转移酶(AST) 天门冬氨酸氨基转移酶(AST) 天门冬氨酸氨基转移酶(AST) 天门冬氨酸氨基转移酶(AST) 天门冬氨酸氨基转移酶(AST) 天门冬氨酸氨基转移酶(AST) 谷草转氨酶(AST) 谷草转氨酶(AST) 谷草转氨酶(AST) 谷草转氨酶(AST) 谷草转氨酶(AST) 谷草转氨酶(AST) 谷草转氨酶(AST) 谷草转氨酶(AST) 谷草转氨酶(AST) 谷草转氨酶(AST) 谷草转氨酶(AST) 谷草转氨酶(AST) 谷草转氨酶(AST) 谷草转氨酶(AST) 谷草转氨酶(AST) 谷草转氨酶(AST) 谷草转氨酶(AST) 谷草转氨酶(AST) 谷草转氨酶(AST…	静脉血 静脉血 静脉血 静脉血 静脉血 静脉血 静脉血 静脉血 静脉血 静脉血 静脉血 静脉血 静脉血 静脉血 静脉血 静脉血 静脉血 静脉血 静脉血 静脉血 静脉血 静脉血 静脉血 静脉血 静脉血 静脉血 静脉血 静脉血 静脉血 静脉血 静脉血 静脉血 静脉血 静脉血 静脉血 静脉血 静脉血 静脉血 静脉血 静脉血	23 41 39 22 22 36 38 30.1 27 29 26.2 27 42.0 38 20 18.0 18.5 22.4 36.6 44.8 93.8 98.0 188.4 181.7 242.3 103.7 133.1 100.3 60.9 57.4 57.9 48.0 66.8 79.7 109.0 105.8 100.8 17.8 57.4 19.1	U/L U/L U/L U/L U/L U/L U/L U/L U/L U/L U/L U/L U/L U/L U/L U/L U/L U/L U/L U/L U/L U/L U/L U/L U/L U/L U/L U/L U/L U/L U/L U/L U/L U/L U/L U/L U/L U/L U/L U/L	2014-05-25 00:00:00 2014-05-21 00:00:00 2014-05-19 00:00:00 2014-05-12 00:00:00 2014-05-12 00:00:00 2014-05-07 00:00:00 2014-05-04 00:00:00 2014-04-26 00:00:00 2014-04-20 00:00:00 2014-04-16 00:00:00 2014-04-14 00:00:00 2014-04-06 00:00:00 2014-04-01 00:00:00 2014-03-30 00:00:00 2014-03-25 00:00:00 2014-03-24 00:00:00 2014-03-23 00:00:00 2014-03-22 00:00:00 2014-03-21 00:00:00 2014-03-20 00:00:00…	/	/	/	/	/	/	/	/	/	/	/	/	/	/	/	总胆红素(TBIL) 总胆红素(TBIL) 总胆红素(TBIL) 总胆红素(TBIL) 总胆红素(TBIL) 总胆红素(TBIL) 总胆红素(TBIL) 总胆红素(TBIL) 总胆红素(TBIL) 总胆红素(TBIL) 总胆红素(TBIL) 总胆红素(TBIL) 总胆红素(TBIL) 总胆红素(TBIL) 总胆红素(TBIL) 总胆红素(TBIL) 总胆红素(TBIL) 总胆红素(TBIL) 总胆红素(TBIL) 总胆红素(TBIL) 总胆红素(TBIL) 总胆红素(TBIL) 总胆红素(TBIL) 总胆红素(TBIL) 总胆红素(TBIL) 总胆红素(TBIL) 总胆红素(TBIL) 总胆红素(TBIL) 总胆红素(TBIL) 总胆红素(TBIL) 总胆红素(TBIL) 总胆红素(TBIL) 总胆红素(TBIL) 总胆红素(TBIL) 总胆红素(TBIL) 总胆红素(TBIL) 总胆红…	静脉血 静脉血 静脉血 静脉血 静脉血 静脉血 静脉血 静脉血 静脉血 静脉血 静脉血 静脉血 静脉血 静脉血 静脉血 静脉血 静脉血 静脉血 静脉血 静脉血 静脉血 静脉血 静脉血 静脉血 静脉血 静脉血 静脉血 静脉血 静脉血 静脉血 静脉血 静脉血 静脉血 静脉血 静脉血 静脉血 静脉血 静脉血	2.5 3.6 3.1 2.5 2.5 3.2 2.9 3.9 4.2 3.8 4.4 9.2 15.1 11.5 12.7 7.8 10.7 15.8 10.2 8.1 7.0 7.8 8.1 7.4 8.6 8.8 9.2 12.4 12.6 11.1 15.9 13.1 11.0 13.4 13.2 12.0 15.4 7.4	μmol/L μmol/L μmol/L μmol/L μmol/L μmol/L μmol/L μmol/L μmol/L μmol/L μmol/L μmol/L μmol/L μmol/L μmol/L μmol/L μmol/L μmol/L μmol/L μmol/L μmol/L μmol/L μmol/L μmol/L μmol/L μmol/L μmol/L μmol/L μmol/L μmol/L μmol/L μmol/L μmol/L μmol/L μmol/L μmol/L μmol/L μmol/L	2014-05-25 00:00:00 2014-05-21 00:00:00 2014-05-19 00:00:00 2014-05-12 00:00:00 2014-05-12 00:00:00 2014-05-04 00:00:00 2014-04-26 00:00:00 2014-04-20 00:00:00 2014-04-16 00:00:00 2014-04-14 00:00:00 2014-04-06 00:00:00 2014-04-01 00:00:00 2014-03-25 00:00:00 2014-03-24 00:00:00 2014-03-23 00:00:00 2014-03-22 00:00:00 2014-03-21 00:00:00 2014-03-20 00:00:00 2014-03-19 00:00:00 2014-03-18 00:00:00…	直接胆红素(DBIL) 直接胆红素(DBIL) 直接胆红素(DBIL) 直接胆红素(DBIL) 直接胆红素(DBIL) 直接胆红素(DBIL) 直接胆红素(DBIL) 直接胆红素(DBIL) 直接胆红素(DBIL) 直接胆红素(DBIL) 直接胆红素(DBIL) 直接胆红素(DBIL) 直接胆红素(DBIL) 直接胆红素(DBIL) 直接胆红素(DBIL) 直接胆红素(DBIL) 直接胆红素(DBIL) 直接胆红素(DBIL) 直接胆红素(DBIL) 直接胆红素(DBIL) 直接胆红素(DBIL) 直接胆红素(DBIL) 直接胆红素(DBIL) 直接胆红素(DBIL) 直接胆红素(DBIL) 直接胆红素(DBIL) 直接胆红素(DBIL) 直接胆红素(DBIL) 直接胆红素(DBIL) 直接胆红素(DBIL) 直接胆红素(DBIL) 直接胆红素(DBIL) 直接胆红素(DBIL) 直接胆…	静脉血 静脉血 静脉血 静脉血 静脉血 静脉血 静脉血 静脉血 静脉血 静脉血 静脉血 静脉血 静脉血 静脉血 静脉血 静脉血 静脉血 静脉血 静脉血 静脉血 静脉血 静脉血 静脉血 静脉血 静脉血 静脉血 静脉血 静脉血 静脉血 静脉血 静脉血 静脉血 静脉血 静脉血 静脉血 静脉血 静脉血 静脉血	1.4 2.4 1.8 1.3 1.3 1.7 1.5 1.7 2.2 1.6 1.9 5.1 5.8 4.1 4.1 2.9 3.7 5.3 3.6 3.1 2.8 3.0 3.7 3.4 3.9 4.3 4.3 6.8 6.6 5.7 9.4 6.6 6.4 5.7 5.1 5.8 6.3 3.2	μmol/L μmol/L μmol/L μmol/L μmol/L μmol/L μmol/L μmol/L μmol/L μmol/L μmol/L μmol/L μmol/L μmol/L μmol/L μmol/L μmol/L μmol/L μmol/L μmol/L μmol/L μmol/L μmol/L μmol/L μmol/L μmol/L μmol/L μmol/L μmol/L μmol/L μmol/L μmol/L μmol/L μmol/L μmol/L μmol/L μmol/L μmol/L	2014-05-25 00:00:00 2014-05-21 00:00:00 2014-05-19 00:00:00 2014-05-12 00:00:00 2014-05-12 00:00:00 2014-05-04 00:00:00 2014-04-26 00:00:00 2014-04-20 00:00:00 2014-04-16 00:00:00 2014-04-14 00:00:00 2014-04-06 00:00:00 2014-04-01 00:00:00 2014-03-25 00:00:00 2014-03-24 00:00:00 2014-03-23 00:00:00 2014-03-22 00:00:00 2014-03-21 00:00:00 2014-03-20 00:00:00 2014-03-19 00:00:00 2014-03-18 00:00:00…	白蛋白(ALB) 白蛋白(ALB) 白蛋白(ALB) 白蛋白(ALB) 白蛋白(ALB) 白蛋白(ALB) 白蛋白(ALB) 白蛋白(ALB) 白蛋白(ALB) 白蛋白(ALB) 白蛋白(ALB) 白蛋白(ALB) 白蛋白(ALB) 白蛋白(ALB) 白蛋白(ALB) 白蛋白(ALB) 白蛋白(ALB) 白蛋白(ALB) 白蛋白(ALB) 白蛋白(ALB) 白蛋白(ALB) 白蛋白(ALB) 白蛋白(ALB) 白蛋白(ALB) 白蛋白(ALB) 白蛋白(ALB) 白蛋白(ALB) 白蛋白(ALB) 白蛋白(ALB) 白蛋白(ALB) 白蛋白(ALB) 白蛋白(ALB) 白蛋白(ALB) 白蛋白(ALB) 白蛋白(ALB) 白蛋白(ALB) 白蛋白(ALB) 白蛋白(ALB)	静脉血 静脉血 静脉血 静脉血 静脉血 静脉血 静脉血 静脉血 静脉血 静脉血 静脉血 静脉血 静脉血 静脉血 静脉血 静脉血 静脉血 静脉血 静脉血 静脉血 静脉血 静脉血 静脉血 静脉血 静脉血 静脉血 静脉血 静脉血 静脉血 静脉血 静脉血 静脉血 静脉血 静脉血 静脉血 静脉血 静脉血 静脉血	32.8 35.8 35.1 31.6 31.6 34.5 31.9 33.3 38.2 35.4 25.3 33.3 39.0 36.1 37.2 35.5 37.7 40.6 37.4 38.0 36.2 40.5 38.2 38.3 37.0 38.4 35.7 34.8 35.1 31.5 33.1 32.0 29.4 31.1 26.3 29.1 26.5 33.4	g/L g/L g/L g/L g/L g/L g/L g/L g/L g/L g/L g/L g/L g/L g/L g/L g/L g/L g/L g/L g/L g/L g/L g/L g/L g/L g/L g/L g/L g/L g/L g/L g/L g/L g/L g/L g/L g/L	2014-05-25 00:00:00 2014-05-21 00:00:00 2014-05-19 00:00:00 2014-05-12 00:00:00 2014-05-12 00:00:00 2014-05-04 00:00:00 2014-04-26 00:00:00 2014-04-20 00:00:00 2014-04-16 00:00:00 2014-04-14 00:00:00 2014-04-06 00:00:00 2014-04-01 00:00:00 2014-03-25 00:00:00 2014-03-24 00:00:00 2014-03-23 00:00:00 2014-03-22 00:00:00 2014-03-21 00:00:00 2014-03-20 00:00:00 2014-03-19 00:00:00 2014-03-18 00:00:00…	血浆凝血酶原时间测定(PT) 血浆凝血酶原时间测定(PT) 血浆凝血酶原时间测定(PT) 血浆凝血酶原时间测定(PT) 血浆凝血酶原时间测定(PT) 血浆凝血酶原时间测定(PT) 血浆凝血酶原时间测定(PT) 血浆凝血酶原时间测定(PT) 血浆凝血酶原时间测定(PT) 血浆凝血酶原时间测定(PT) 血浆凝血酶原时间测定(PT) 血浆凝血酶原时间测定(PT) 血浆凝血酶原时间测定(PT) 血浆凝血酶原时间测定(PT) 血浆凝血酶原时间测定(PT) 血浆凝血酶原时间测定(PT) 血浆凝血酶原时间测定(PT) 血浆凝血酶原时间测定(PT) 血浆凝血酶原时间测定(PT) 血浆凝血酶原时间测定(PT) 血浆凝血酶原时间测定(PT) 血浆凝血酶原时间测定(PT) 血浆凝血酶原时间测定(PT) 血浆凝血酶原时间测定(PT) 血浆凝血酶原时间测定(PT) 血浆凝血酶原时间测定(PT) 血浆凝血酶原时间测…	静脉血 静脉血 静脉血 静脉血 静脉血 静脉血 静脉血 静脉血 静脉血 静脉血 静脉血 静脉血 静脉血 静脉血 静脉血 静脉血 静脉血 静脉血 静脉血 静脉血 静脉血 静脉血 静脉血 静脉血 静脉血 静脉血 静脉血 静脉血 静脉血 静脉血 静脉血 静脉血 静脉血
61	男	/	药物性肝损害					谷丙转氨酶(ALT)	静脉血	31.7	U/L	2013-05-27 00:00:00	谷草转氨酶(AST)	静脉血	26.1	U/L	2013-05-27 00:00:00	/	/	/	/	/	/	/	/	/	/	/	/	/	/	/	总胆红素(TBIL)	静脉血	23.6	μmol/L	2013-05-27 00:00:00	直接胆红素(DBIL)	静脉血	8.2	μmol/L	2013-05-27 00:00:00	白蛋白(ALB)	静脉血	44.2	g/L	2013-05-27 00:00:00	/	/
21	男	59	急性白血病	急性白血病	C95.0001	急性混合性白血病(难治性) 败血症 猪霍乱沙门氏菌猪霍乱亚种 双肺感染 低蛋白血症 抗生素相关性腹泻 右脸颊部蜂窝组织炎 免疫性血小板减少 药物性肝损害	/ / J98.402 E77.801 A04.700 / D69.402 K71.901	谷丙转氨酶(ALT) 谷丙转氨酶(ALT) 谷丙转氨酶(ALT) 谷丙转氨酶(ALT) 谷丙转氨酶(ALT) 谷丙转氨酶(ALT) 谷丙转氨酶(ALT) 谷丙转氨酶(ALT) 谷丙转氨酶(ALT) 谷丙转氨酶(ALT) 谷丙转氨酶(ALT) 谷丙转氨酶(ALT) 谷丙转氨酶(ALT) 谷丙转氨酶(ALT) 谷丙转氨酶(ALT) 谷丙转氨酶(ALT) 谷丙转氨酶(ALT) 谷丙转氨酶(ALT) 谷丙转氨酶(ALT) 谷丙转氨酶(ALT) 谷丙转氨酶(ALT) 谷丙转氨酶(ALT) 谷丙转氨酶(ALT) 谷丙转氨酶(ALT) 谷丙转氨酶(ALT) 谷丙转氨酶(ALT) 谷丙转氨酶(ALT) 谷丙转氨酶(ALT) 谷丙转氨酶(ALT) 谷丙转氨酶(ALT) 谷丙转氨酶(ALT) 谷丙转氨酶(ALT) 谷丙转氨酶(ALT) 谷丙转氨酶(ALT) 谷丙转氨酶(ALT) 谷丙转氨酶(ALT) 谷丙转…	血清 血清 血清 血清 血清 血清 血清 血清 血清 血清 血清 血清 血清 血清 血清 血清 血清 血清 血清 血清 血清 血清 血清 血清 血清 血清 血清 血清 血清 血清 血清 血清 血清 血清 血清 血清 血清	24 13 18 13 8 8 17 5 14 15 15 37 38 64 68 54 52 52 47 71 48 39 107 75 79 50 31 49 44 60 36 43 49 22 19 23 27	U/L U/L U/L U/L U/L U/L U/L U/L U/L U/L U/L U/L U/L U/L U/L U/L U/L U/L U/L U/L U/L U/L U/L U/L U/L U/L U/L U/L U/L U/L U/L U/L U/L U/L U/L U/L U/L	2008-01-17 12:36:17 2008-01-15 08:01:44 2008-01-14 08:02:36 2008-01-13 08:31:31 2008-01-12 09:03:12 2008-01-11 08:03:25 2008-01-10 08:02:49 2008-01-09 07:49:14 2008-01-08 09:19:02 2008-01-07 08:24:31 2008-01-06 08:22:00 2008-01-05 08:17:38 2008-01-04 07:55:32 2008-01-03 07:52:23 2008-01-02 07:53:26 2007-12-31 08:30:48 2007-12-29 07:56:10 2007-12-28 08:02:05 2007-12-26 08:11:06 2007-12-24 08:20:33…	谷草转氨酶(AST) 谷草转氨酶(AST) 谷草转氨酶(AST) 谷草转氨酶(AST) 谷草转氨酶(AST) 谷草转氨酶(AST) 谷草转氨酶(AST) 谷草转氨酶(AST) 谷草转氨酶(AST) 谷草转氨酶(AST) 谷草转氨酶(AST) 谷草转氨酶(AST) 谷草转氨酶(AST) 谷草转氨酶(AST) 谷草转氨酶(AST) 谷草转氨酶(AST) 谷草转氨酶(AST) 谷草转氨酶(AST) 谷草转氨酶(AST) 谷草转氨酶(AST) 谷草转氨酶(AST) 谷草转氨酶(AST) 谷草转氨酶(AST) 谷草转氨酶(AST) 谷草转氨酶(AST) 谷草转氨酶(AST) 谷草转氨酶(AST) 谷草转氨酶(AST) 谷草转氨酶(AST) 谷草转氨酶(AST) 谷草转氨酶(AST) 谷草转氨酶(AST) 谷草转氨酶(AST) 谷草转氨酶(AST) 谷草转氨酶(AST) 谷草转氨酶(AST) 谷草转…	血清 血清 血清 血清 血清 血清 血清 血清 血清 血清 血清 血清 血清 血清 血清 血清 血清 血清 血清 血清 血清 血清 血清 血清 血清 血清 血清 血清 血清 血清 血清 血清 血清 血清 血清 血清 血清	27 9 15 19 10 12 15 6 16 14 11 14 24 32 36 21 17 26 34 36 22 19 43 36 34 36 28 19 21 27 25 21 28 24 22 32 42	U/L U/L U/L U/L U/L U/L U/L U/L U/L U/L U/L U/L U/L U/L U/L U/L U/L U/L U/L U/L U/L U/L U/L U/L U/L U/L U/L U/L U/L U/L U/L U/L U/L U/L U/L U/L U/L	2008-01-17 12:36:17 2008-01-15 08:01:44 2008-01-14 08:02:36 2008-01-13 08:31:31 2008-01-12 09:03:12 2008-01-11 08:03:25 2008-01-10 08:02:49 2008-01-09 07:49:14 2008-01-08 09:19:02 2008-01-07 08:24:31 2008-01-06 08:22:00 2008-01-05 08:17:38 2008-01-04 07:55:32 2008-01-03 07:52:23 2008-01-02 07:53:26 2007-12-31 08:30:48 2007-12-29 07:56:10 2007-12-28 08:02:05 2007-12-26 08:11:06 2007-12-24 08:20:33…	碱性磷酸酶(ALP) 碱性磷酸酶(ALP) 碱性磷酸酶(ALP) 碱性磷酸酶(ALP) 碱性磷酸酶(ALP) 碱性磷酸酶(ALP) 碱性磷酸酶(ALP) 碱性磷酸酶(ALP) 碱性磷酸酶(ALP) 碱性磷酸酶(ALP) 碱性磷酸酶(ALP)	血清 血清 血清 血清 血清 血清 血清 血清 血清 血清 血清	139 86 97 108 115 94 57 45 59 80 146	U/L U/L U/L U/L U/L U/L U/L U/L U/L U/L U/L	2008-01-17 12:36:17 2008-01-12 09:03:12 2008-01-05 08:17:38 2008-01-04 07:55:32 2008-01-03 07:52:23 2007-12-31 08:30:48 2007-12-21 07:49:43 2007-12-14 07:51:14 2007-12-07 08:05:30 2007-12-01 08:57:50 2007-11-22 17:55:00	r-谷氨酰转肽酶(γ-GT) r-谷氨酰转肽酶(γ-GT) r-谷氨酰转肽酶(γ-GT) r-谷氨酰转肽酶(γ-GT) r-谷氨酰转肽酶(γ-GT) r-谷氨酰转肽酶(γ-GT) r-谷氨酰转肽酶(γ-GT) r-谷氨酰转肽酶(γ-GT) r-谷氨酰转肽酶(γ-GT) r-谷氨酰转肽酶(γ-GT) r-谷氨酰转肽酶(γ-GT)	血清 血清 血清 血清 血清 血清 血清 血清 血清 血清 血清	58 52 108 156 177 94 28 10 27 27 42	U/L U/L U/L U/L U/L U/L U/L U/L U/L U/L U/L	2008-01-17 12:36:17 2008-01-12 09:03:12 2008-01-05 08:17:38 2008-01-04 07:55:32 2008-01-03 07:52:23 2007-12-31 08:30:48 2007-12-21 07:49:43 2007-12-14 07:51:14 2007-12-07 08:05:30 2007-12-01 08:57:50 2007-11-22 17:55:00	总胆汁酸(TBA) 总胆汁酸(TBA) 总胆汁酸(TBA) 总胆汁酸(TBA) 总胆汁酸(TBA) 总胆汁酸(TBA) 总胆汁酸(TBA) 总胆汁酸(TBA) 总胆汁酸(TBA) 总胆汁酸(TBA) 总胆汁酸(TBA)	血清 血清 血清 血清 血清 血清 血清 血清 血清 血清 血清	15.0 3.6 82.4 69.2 5.8 7.6 5.1 3.8 3.8 5.5 7.2	μmol/L μmol/L μmol/L μmol/L μmol/L μmol/L μmol/L μmol/L μmol/L μmol/L μmol/L	2008-01-17 12:36:17 2008-01-12 09:03:12 2008-01-05 08:17:38 2008-01-04 07:55:32 2008-01-03 07:52:23 2007-12-31 08:30:48 2007-12-21 07:49:43 2007-12-14 07:51:14 2007-12-07 08:05:30 2007-12-01 08:57:50 2007-11-22 17:55:00	总胆红素(TBIL) 总胆红素(TBIL) 总胆红素(TBIL) 总胆红素(TBIL) 总胆红素(TBIL) 总胆红素(TBIL) 总胆红素(TBIL) 总胆红素(TBIL) 总胆红素(TBIL) 总胆红素(TBIL) 总胆红素(TBIL) 总胆红素(TBIL) 总胆红素(TBIL) 总胆红素(TBIL) 总胆红素(TBIL) 总胆红素(TBIL) 总胆红素(TBIL) 总胆红素(TBIL) 总胆红素(TBIL) 总胆红素(TBIL) 总胆红素(TBIL) 总胆红素(TBIL) 总胆红素(TBIL) 总胆红素(TBIL) 总胆红素(TBIL) 总胆红素(TBIL) 总胆红素(TBIL) 总胆红素(TBIL) 总胆红素(TBIL) 总胆红素(TBIL) 总胆红素(TBIL) 总胆红素(TBIL) 总胆红素(TBIL) 总胆红素(TBIL) 总胆红素(TBIL) 总胆红素(TBIL) 总胆红…	血清 血清 血清 血清 血清 血清 血清 血清 血清 血清 血清 血清 血清 血清 血清 血清 血清 血清 血清 血清 血清 血清 血清 血清 血清 血清 血清 血清 血清 血清 血清 血清 血清 血清 血清 血清 血清	37.8 24.5 34.5 58.5 48.6 46.7 43.5 61.4 73.4 48.4 74.2 124.6 93.6 93.1 62.5 17.4 10.7 12.2 14.5 11.5 16.8 23.9 20.0 33.7 53.7 73.3 62.8 46.7 38.8 18.6 15.6 16.2 13.9 15.5 15.3 16.8 22.8	μmol/L μmol/L μmol/L μmol/L μmol/L μmol/L μmol/L μmol/L μmol/L μmol/L μmol/L μmol/L μmol/L μmol/L μmol/L μmol/L μmol/L μmol/L μmol/L μmol/L μmol/L μmol/L μmol/L μmol/L μmol/L μmol/L μmol/L μmol/L μmol/L μmol/L μmol/L μmol/L μmol/L μmol/L μmol/L μmol/L μmol/L	2008-01-17 12:36:17 2008-01-15 08:01:44 2008-01-14 08:02:36 2008-01-13 08:31:31 2008-01-12 09:03:12 2008-01-11 08:03:25 2008-01-10 08:02:49 2008-01-09 07:49:14 2008-01-08 09:19:02 2008-01-07 08:24:31 2008-01-06 08:22:00 2008-01-05 08:17:38 2008-01-04 07:55:32 2008-01-03 07:52:23 2008-01-02 07:53:26 2007-12-31 08:30:48 2007-12-29 07:56:10 2007-12-28 08:02:05 2007-12-26 08:11:06 2007-12-24 08:20:33…	直应胆红素(DBIL) 直应胆红素(DBIL) 直应胆红素(DBIL) 直应胆红素(DBIL) 直应胆红素(DBIL) 直应胆红素(DBIL) 直应胆红素(DBIL) 直应胆红素(DBIL) 直应胆红素(DBIL) 直应胆红素(DBIL) 直应胆红素(DBIL) 直应胆红素(DBIL) 直应胆红素(DBIL) 直应胆红素(DBIL) 直应胆红素(DBIL) 直应胆红素(DBIL) 直应胆红素(DBIL) 直应胆红素(DBIL) 直应胆红素(DBIL) 直应胆红素(DBIL) 直应胆红素(DBIL) 直应胆红素(DBIL) 直应胆红素(DBIL) 直应胆红素(DBIL) 直应胆红素(DBIL) 直应胆红素(DBIL) 直应胆红素(DBIL) 直应胆红素(DBIL) 直应胆红素(DBIL) 直应胆红素(DBIL) 直应胆红素(DBIL) 直应胆红素(DBIL) 直应胆红素(DBIL) 直应胆…	血清 血清 血清 血清 血清 血清 血清 血清 血清 血清 血清 血清 血清 血清 血清 血清 血清 血清 血清 血清 血清 血清 血清 血清 血清 血清 血清 血清 血清 血清 血清 血清 血清 血清 血清 血清 血清	17.0 9.8 20.7 38.0 27.0 26.3 26.2 35.8 50.9 26.1 51.5 95.8 57.8 51.3 26.3 4.3 2.8 3.5 4.6 3.6 5.1 6.5 5.9 8.6 6.7 7.8 5.8 10.7 8.8 4.3 3.2 3.6 3.2 4.0 3.3 3.8 7.0	μmol/L μmol/L μmol/L μmol/L μmol/L μmol/L μmol/L μmol/L μmol/L μmol/L μmol/L μmol/L μmol/L μmol/L μmol/L μmol/L μmol/L μmol/L μmol/L μmol/L μmol/L μmol/L μmol/L μmol/L μmol/L μmol/L μmol/L μmol/L μmol/L μmol/L μmol/L μmol/L μmol/L μmol/L μmol/L μmol/L μmol/L	2008-01-17 12:36:17 2008-01-15 08:01:44 2008-01-14 08:02:36 2008-01-13 08:31:31 2008-01-12 09:03:12 2008-01-11 08:03:25 2008-01-10 08:02:49 2008-01-09 07:49:14 2008-01-08 09:19:02 2008-01-07 08:24:31 2008-01-06 08:22:00 2008-01-05 08:17:38 2008-01-04 07:55:32 2008-01-03 07:52:23 2008-01-02 07:53:26 2007-12-31 08:30:48 2007-12-29 07:56:10 2007-12-28 08:02:05 2007-12-26 08:11:06 2007-12-24 08:20:33…	白蛋白(ALB) 白蛋白(ALB) 白蛋白(ALB) 白蛋白(ALB) 白蛋白(ALB) 白蛋白(ALB) 白蛋白(ALB) 白蛋白(ALB) 白蛋白(ALB) 白蛋白(ALB) 白蛋白(ALB) 白蛋白(ALB) 白蛋白(ALB) 白蛋白(ALB) 白蛋白(ALB) 白蛋白(ALB) 白蛋白(ALB) 白蛋白(ALB) 白蛋白(ALB) 白蛋白(ALB) 白蛋白(ALB) 白蛋白(ALB) 白蛋白(ALB) 白蛋白(ALB) 白蛋白(ALB) 白蛋白(ALB) 白蛋白(ALB) 白蛋白(ALB) 白蛋白(ALB) 白蛋白(ALB) 白蛋白(ALB) 白蛋白(ALB) 白蛋白(ALB) 白蛋白(ALB) 白蛋白(ALB) 白蛋白(ALB) 白蛋白(ALB)	血清 血清 血清 血清 血清 血清 血清 血清 血清 血清 血清 血清 血清 血清 血清 血清 血清 血清 血清 血清 血清 血清 血清 血清 血清 血清 血清 血清 血清 血清 血清 血清 血清 血清 血清 血清 血清	19.8 19.4 19.9 17.6 19.4 19.3 18.6 19.4 21.2 21.9 24.3 25.7 27.1 31.7 27.7 29.1 33.9 32.1 34.4 34.4 29.6 30.4 25.4 19.3 22.3 19.4 18.8 27.4 27.4 25.6 27.3 31.9 29.9 31.7 29.7 28.0 23.3	g/L g/L g/L g/L g/L g/L g/L g/L g/L g/L g/L g/L g/L g/L g/L g/L g/L g/L g/L g/L g/L g/L g/L g/L g/L g/L g/L g/L g/L g/L g/L g/L g/L g/L g/L g/L g/L	2008-01-17 12:36:17 2008-01-15 08:01:44 2008-01-14 08:02:36 2008-01-13 08:31:31 2008-01-12 09:03:12 2008-01-11 08:03:25 2008-01-10 08:02:49 2008-01-09 07:49:14 2008-01-08 09:19:02 2008-01-07 08:24:31 2008-01-06 08:22:00 2008-01-05 08:17:38 2008-01-04 07:55:32 2008-01-03 07:52:23 2008-01-02 07:53:26 2007-12-31 08:30:48 2007-12-29 07:56:10 2007-12-28 08:02:05 2007-12-26 08:11:06 2007-12-24 08:20:33…	血浆凝血酶原时间测定(PT) 血浆凝血酶原时间测定(PT) 血浆凝血酶原时间测定(PT) 血浆凝血酶原时间测定(PT) 血浆凝血酶原时间测定(PT) 血浆凝血酶原时间测定(PT) 血浆凝血酶原时间测定(PT) 血浆凝血酶原时间测定(PT) 血浆凝血酶原时间测定(PT) 血浆凝血酶原时间测定(PT) 血浆凝血酶原时间测定(PT) 血浆凝血酶原时间测定(PT) 血浆凝血酶原时间测定(PT) 血浆凝血酶原时间测定(PT) 血浆凝血酶原时间测定(PT)	血浆 血浆 血浆 血浆 血浆 血浆 血浆 血浆 血浆 血浆 血浆 血浆 血浆 血浆 血浆
3	男	106	地中海贫血	地中海贫血(未特指)	D56.901	β型地中海贫血 无关供者外周血干细胞移植状态 呼吸道感染 口腔溃疡 腹泻 肠道菌群失调 移植物抗宿主反应(病) 药物性肝损害	D56.102 / J98.800 K12.105 A09.900 K59.101 T86.004 K71.901	谷丙转氨酶(ALT) 谷丙转氨酶(ALT) 谷丙转氨酶(ALT) 谷丙转氨酶(ALT) 谷丙转氨酶(ALT) 谷丙转氨酶(ALT) 谷丙转氨酶(ALT) 谷丙转氨酶(ALT) 谷丙转氨酶(ALT) 谷丙转氨酶(ALT) 谷丙转氨酶(ALT) 谷丙转氨酶(ALT) 谷丙转氨酶(ALT) 谷丙转氨酶(ALT) 谷丙转氨酶(ALT) 谷丙转氨酶(ALT) 谷丙转氨酶(ALT) 谷丙转氨酶(ALT)	血清 血清 血清 血清 血清 血清 血清 血清 血清 血清 血清 血清 血清 血清 血清 血清 血清 血清	97 71 156 53 54 88 142 313 148 39 58 53 79 19 19 29 39 21	U/L U/L U/L U/L U/L U/L U/L U/L U/L U/L U/L U/L U/L U/L U/L U/L U/L U/L	2006-11-27 00:00:00 2006-11-20 09:22:16 2006-11-13 08:22:54 2006-11-06 09:22:13 2006-10-30 08:14:09 2006-10-27 07:59:35 2006-10-23 10:18:43 2006-10-16 08:34:48 2006-10-08 08:01:31 2006-09-25 08:00:09 2006-09-22 07:54:14 2006-09-17 00:00:00 2006-09-10 00:00:00 2006-09-03 00:00:00 2006-08-30 00:00:00 2006-08-27 00:00:00 2006-08-20 00:00:00 2006-08-13 00:00:00	谷草转氨酶(AST) 谷草转氨酶(AST) 谷草转氨酶(AST) 谷草转氨酶(AST) 谷草转氨酶(AST) 谷草转氨酶(AST) 谷草转氨酶(AST) 谷草转氨酶(AST) 谷草转氨酶(AST) 谷草转氨酶(AST) 谷草转氨酶(AST) 谷草转氨酶(AST) 谷草转氨酶(AST) 谷草转氨酶(AST) 谷草转氨酶(AST) 谷草转氨酶(AST) 谷草转氨酶(AST) 谷草转氨酶(AST) 谷草转氨酶(AST)	血清 血清 血清 血清 血清 血清 血清 血清 血清 血清 血清 血清 血清 血清 血清 血清 血清 血清 血清	64 98 101 86 94 116 134 221 97 36 37 35 39 22 21 21 24 33 28	U/L U/L U/L U/L U/L U/L U/L U/L U/L U/L U/L U/L U/L U/L U/L U/L U/L U/L U/L	2006-11-27 00:00:00 2006-11-20 09:22:16 2006-11-13 08:22:54 2006-11-06 09:22:13 2006-10-30 08:14:09 2006-10-27 07:59:35 2006-10-23 10:18:43 2006-10-16 08:34:48 2006-10-08 08:01:31 2006-09-25 08:00:09 2006-09-22 07:54:14 2006-09-17 00:00:00 2006-09-10 00:00:00 2006-09-03 00:00:00 2006-08-31 00:00:00 2006-08-30 00:00:00 2006-08-27 00:00:00 2006-08-20 00:00:00 2006-08-13 00:00:00	碱性磷酸酶(ALP) 碱性磷酸酶(ALP) 碱性磷酸酶(ALP) 碱性磷酸酶(ALP) 碱性磷酸酶(ALP) 碱性磷酸酶(ALP) 碱性磷酸酶(ALP) 碱性磷酸酶(ALP) 碱性磷酸酶(ALP) 碱性磷酸酶(ALP) 碱性磷酸酶(ALP)	血清 血清 血清 血清 血清 血清 血清 血清 血清 血清 血清	130 86 110 94 111 121 129 109 104 154 268	U/L U/L U/L U/L U/L U/L U/L U/L U/L U/L U/L	2006-11-27 00:00:00 2006-10-30 08:14:09 2006-10-27 07:59:35 2006-10-23 10:18:43 2006-10-16 08:34:48 2006-10-08 08:01:31 2006-09-22 07:54:14 2006-09-10 00:00:00 2006-09-03 00:00:00 2006-08-27 00:00:00 2006-08-13 00:00:00	r-谷氨酰转肽酶(γ-GT) r-谷氨酰转肽酶(γ-GT) r-谷氨酰转肽酶(γ-GT) r-谷氨酰转肽酶(γ-GT) r-谷氨酰转肽酶(γ-GT) r-谷氨酰转肽酶(γ-GT) r-谷氨酰转肽酶(γ-GT) r-谷氨酰转肽酶(γ-GT) r-谷氨酰转肽酶(γ-GT) r-谷氨酰转肽酶(γ-GT) r-谷氨酰转肽酶(γ-GT)	血清 血清 血清 血清 血清 血清 血清 血清 血清 血清 血清	30 38 41 43 41 32 31 22 29 32 11	U/L U/L U/L U/L U/L U/L U/L U/L U/L U/L U/L	2006-11-27 00:00:00 2006-10-30 08:14:09 2006-10-27 07:59:35 2006-10-23 10:18:43 2006-10-16 08:34:48 2006-10-08 08:01:31 2006-09-22 07:54:14 2006-09-10 00:00:00 2006-09-03 00:00:00 2006-08-27 00:00:00 2006-08-13 00:00:00	总胆汁酸(TBA) 总胆汁酸(TBA) 总胆汁酸(TBA) 总胆汁酸(TBA) 总胆汁酸(TBA) 总胆汁酸(TBA) 总胆汁酸(TBA) 总胆汁酸(TBA) 总胆汁酸(TBA) 总胆汁酸(TBA) 总胆汁酸(TBA)	血清 血清 血清 血清 血清 血清 血清 血清 血清 血清 血清	17.4 3.7 5.2 2.9 17.7 7.9 3.3 3.0 1.9 6.1 10.0	μmol/L μmol/L μmol/L μmol/L μmol/L μmol/L μmol/L μmol/L μmol/L μmol/L μmol/L	2006-11-27 00:00:00 2006-10-30 08:14:09 2006-10-27 07:59:35 2006-10-23 10:18:43 2006-10-16 08:34:48 2006-10-08 08:01:31 2006-09-22 07:54:14 2006-09-10 00:00:00 2006-09-03 00:00:00 2006-08-27 00:00:00 2006-08-13 00:00:00	总胆红素(TBIL) 总胆红素(TBIL) 总胆红素(TBIL) 总胆红素(TBIL) 总胆红素(TBIL) 总胆红素(TBIL) 总胆红素(TBIL) 总胆红素(TBIL) 总胆红素(TBIL) 总胆红素(TBIL) 总胆红素(TBIL) 总胆红素(TBIL) 总胆红素(TBIL) 总胆红素(TBIL) 总胆红素(TBIL) 总胆红素(TBIL) 总胆红素(TBIL) 总胆红素(TBIL)	血清 血清 血清 血清 血清 血清 血清 血清 血清 血清 血清 血清 血清 血清 血清 血清 血清 血清	5.3 13.6 6.2 5.8 7.5 7.7 8.7 11.5 6.8 6.3 5.5 5.5 6.6 14.1 18.8 15.0 6.6 7.0	μmol/L μmol/L μmol/L μmol/L μmol/L μmol/L μmol/L μmol/L μmol/L μmol/L μmol/L μmol/L μmol/L μmol/L μmol/L μmol/L μmol/L μmol/L	2006-11-27 00:00:00 2006-11-20 09:22:16 2006-11-13 08:22:54 2006-11-06 09:22:13 2006-10-30 08:14:09 2006-10-27 07:59:35 2006-10-23 10:18:43 2006-10-16 08:34:48 2006-10-08 08:01:31 2006-09-25 08:00:09 2006-09-22 07:54:14 2006-09-17 00:00:00 2006-09-10 00:00:00 2006-09-03 00:00:00 2006-08-30 00:00:00 2006-08-27 00:00:00 2006-08-20 00:00:00 2006-08-13 00:00:00	直应胆红素(DBIL) 直应胆红素(DBIL) 直应胆红素(DBIL) 直应胆红素(DBIL) 直应胆红素(DBIL) 直应胆红素(DBIL) 直应胆红素(DBIL) 直应胆红素(DBIL) 直应胆红素(DBIL) 直应胆红素(DBIL) 直应胆红素(DBIL) 直应胆红素(DBIL) 直应胆红素(DBIL) 直应胆红素(DBIL) 直应胆红素(DBIL) 直应胆红素(DBIL) 直应胆红素(DBIL) 直应胆红素(DBIL)	血清 血清 血清 血清 血清 血清 血清 血清 血清 血清 血清 血清 血清 血清 血清 血清 血清 血清	2.8 0.1 1.5 2.8 1.0 3.4 3.6 2.8 3.5 1.9 1.9 1.9 2.6 3.7 5.2 3.5 1.6 1.6	μmol/L μmol/L μmol/L μmol/L μmol/L μmol/L μmol/L μmol/L μmol/L μmol/L μmol/L μmol/L μmol/L μmol/L μmol/L μmol/L μmol/L μmol/L	2006-11-27 00:00:00 2006-11-20 09:22:16 2006-11-13 08:22:54 2006-11-06 09:22:13 2006-10-30 08:14:09 2006-10-27 07:59:35 2006-10-23 10:18:43 2006-10-16 08:34:48 2006-10-08 08:01:31 2006-09-25 08:00:09 2006-09-22 07:54:14 2006-09-17 00:00:00 2006-09-10 00:00:00 2006-09-03 00:00:00 2006-08-30 00:00:00 2006-08-27 00:00:00 2006-08-20 00:00:00 2006-08-13 00:00:00	白蛋白(ALB) 白蛋白(ALB) 白蛋白(ALB) 白蛋白(ALB) 白蛋白(ALB) 白蛋白(ALB) 白蛋白(ALB) 白蛋白(ALB) 白蛋白(ALB) 白蛋白(ALB) 白蛋白(ALB) 白蛋白(ALB) 白蛋白(ALB) 白蛋白(ALB) 白蛋白(ALB) 白蛋白(ALB) 白蛋白(ALB) 白蛋白(ALB)	血清 血清 血清 血清 血清 血清 血清 血清 血清 血清 血清 血清 血清 血清 血清 血清 血清 血清	40.1 37.7 36.7 35.6 36.4 34.4 35.1 34.5 39.0 43.3 44.1 41.4 38.8 40.6 40.3 37.2 37.9 38.2	g/L g/L g/L g/L g/L g/L g/L g/L g/L g/L g/L g/L g/L g/L g/L g/L g/L g/L	2006-11-27 00:00:00 2006-11-20 09:22:16 2006-11-13 08:22:54 2006-11-06 09:22:13 2006-10-30 08:14:09 2006-10-27 07:59:35 2006-10-23 10:18:43 2006-10-16 08:34:48 2006-10-08 08:01:31 2006-09-25 08:00:09 2006-09-22 07:54:14 2006-09-17 00:00:00 2006-09-10 00:00:00 2006-09-03 00:00:00 2006-08-30 00:00:00 2006-08-27 00:00:00 2006-08-20 00:00:00 2006-08-13 00:00:00	血浆凝血酶原时间测定(PT) 凝血酶原时间(PT) 凝血酶原时间(PT) 凝血酶原时间(PT) 凝血酶原时间(PT) 凝血酶原时间(PT) 凝血酶原时间(PT) 凝血酶原时间(PT) 凝血酶原时间(PT) 凝血酶原时间(PT) 凝血酶原时间(PT) 凝血酶原时间(PT) 凝血酶原时间(PT) 凝血酶原时间(PT) 凝血酶原时间(PT)	血浆 血浆 血浆 血浆 血浆 血浆 血浆 血浆 血浆 血浆 血浆 血浆 血浆 血浆 血浆
47	男	10	急性非淋巴细胞白血病	急性非淋巴细胞白血病M2(CR) 同基因造血干细胞移植后 药物性肝损害	/ / K71.901	急性非淋巴细胞白血病M2(CR) 同基因造血干细胞移植后 药物性肝损害 巨细胞病毒感染	/ / K71.901 B25.901	谷丙转氨酶(ALT) 谷丙转氨酶(ALT) 谷丙转氨酶(ALT)	血清 血清 血清	42 43 57	U/L U/L U/L	2006-01-11 00:00:00 2006-01-08 00:00:00 2006-01-04 00:00:00	谷草转氨酶(AST) 谷草转氨酶(AST) 谷草转氨酶(AST)	血清 血清 血清	21 19 34	U/L U/L U/L	2006-01-11 00:00:00 2006-01-08 00:00:00 2006-01-04 00:00:00	/	/	/	/	/	/	/	/	/	/	/	/	/	/	/	总胆红素(TBIL) 总胆红素(TBIL) 总胆红素(TBIL)	血清 血清 血清	8.2 11.2 8.1	μmol/L μmol/L μmol/L	2006-01-11 00:00:00 2006-01-08 00:00:00 2006-01-04 00:00:00	直应胆红素(DBIL) 直应胆红素(DBIL) 直应胆红素(DBIL)	血清 血清 血清	1.8 2.4 2.1	μmol/L μmol/L μmol/L	2006-01-11 00:00:00 2006-01-08 00:00:00 2006-01-04 00:00:00	白蛋白(ALB) 白蛋白(ALB) 白蛋白(ALB)	血清 血清 血清	36.9 42.1 43.0	g/L g/L g/L	2006-01-11 00:00:00 2006-01-08 00:00:00 2006-01-04 00:00:00	凝血酶原时间(PT)	血浆
47	男	13	急性非淋巴细胞型白血病M2型	急性非淋巴细胞型白血病M2型 同基因造血干细胞移植术后 药物性肝损害	C92.002 / K71.901	急性非淋巴细胞型白血病M2型 同基因造血干细胞移植术后 药物性肝损害 巨细胞病毒感染	C92.002 / K71.901 B25.901	谷丙转氨酶(ALT) 谷丙转氨酶(ALT)	bl bl	71 85	U/L U/L	2005-10-09 00:00:00 2005-10-07 00:00:00	/	/	/	/	/	/	/	/	/	/	/	/	/	/	/	/	/	/	/	/	总胆红素(TBIL) 总胆红素(TBIL)	bl bl	9.9 9.0	μmol/L μmol/L	2005-10-09 00:00:00 2005-10-07 00:00:00	直应胆红素(DBIL) 直应胆红素(DBIL)	bl bl	3.0 3.3	μmol/L μmol/L	2005-10-09 00:00:00 2005-10-07 00:00:00	白蛋白(ALB) 白蛋白(ALB)	bl bl	38.9 38.5	g/L g/L	2005-10-09 00:00:00 2005-10-07 00:00:00	/	/
46	男	48	药物性肝损害	药物性肝损害 急性非淋巴细胞型白血病M2型 同基因造血干细胞移植后	K71.901 C92.002 /	药物性肝损害 急性非淋巴细胞型白血病M2型 同基因造血干细胞移植后	K71.901 C92.002 /	谷丙转氨酶(ALT) 谷丙转氨酶(ALT) 谷丙转氨酶(ALT) 谷丙转氨酶(ALT) 谷丙转氨酶(ALT) 谷丙转氨酶(ALT) 谷丙转氨酶(ALT) 谷丙转氨酶(ALT) 谷丙转氨酶(ALT) 谷丙转氨酶(ALT) 谷丙转氨酶(ALT)	血清 血清 血清 血清 血清 血清 血清 血清 血清 血清 血清	37 50 101 362 311 272 59 109 134 205 433	U/L U/L U/L U/L U/L U/L U/L U/L U/L U/L U/L	2005-07-31 00:00:00 2005-07-28 00:00:00 2005-07-24 00:00:00 2005-07-17 00:00:00 2005-07-11 00:00:00 2005-07-10 00:00:00 2005-07-03 00:00:00 2005-06-26 00:00:00 2005-06-21 00:00:00 2005-06-19 00:00:00 2005-06-16 00:00:00	谷草转氨酶(AST) 谷草转氨酶(AST) 谷草转氨酶(AST) 谷草转氨酶(AST) 谷草转氨酶(AST) 谷草转氨酶(AST) 谷草转氨酶(AST) 谷草转氨酶(AST) 谷草转氨酶(AST) 谷草转氨酶(AST) 谷草转氨酶(AST)	血清 血清 血清 血清 血清 血清 血清 血清 血清 血清 血清	39 50 71 158 175 164 45 107 99 132 271	U/L U/L U/L U/L U/L U/L U/L U/L U/L U/L U/L	2005-07-31 00:00:00 2005-07-28 00:00:00 2005-07-24 00:00:00 2005-07-17 00:00:00 2005-07-11 00:00:00 2005-07-10 00:00:00 2005-07-03 00:00:00 2005-06-26 00:00:00 2005-06-21 00:00:00 2005-06-19 00:00:00 2005-06-16 00:00:00	碱性磷酸酶(ALP) 碱性磷酸酶(ALP) 碱性磷酸酶(ALP) 碱性磷酸酶(ALP) 碱性磷酸酶(ALP) 碱性磷酸酶(ALP) 碱性磷酸酶(ALP) 碱性磷酸酶(ALP)	血清 血清 血清 血清 血清 血清 血清 血清	33 39 49 86 134 184 258 235	U/L U/L U/L U/L U/L U/L U/L U/L	2005-07-31 00:00:00 2005-07-28 00:00:00 2005-07-24 00:00:00 2005-07-17 00:00:00 2005-07-10 00:00:00 2005-07-03 00:00:00 2005-06-26 00:00:00 2005-06-21 00:00:00	r-谷氨酰转肽酶(γ-GT) r-谷氨酰转肽酶(γ-GT) r-谷氨酰转肽酶(γ-GT) r-谷氨酰转肽酶(γ-GT) r-谷氨酰转肽酶(γ-GT) r-谷氨酰转肽酶(γ-GT) r-谷氨酰转肽酶(γ-GT) r-谷氨酰转肽酶(γ-GT)	血清 血清 血清 血清 血清 血清 血清 血清	80 92 109 151 146 119 173 142	U/L U/L U/L U/L U/L U/L U/L U/L	2005-07-31 00:00:00 2005-07-28 00:00:00 2005-07-24 00:00:00 2005-07-17 00:00:00 2005-07-10 00:00:00 2005-07-03 00:00:00 2005-06-26 00:00:00 2005-06-21 00:00:00	总胆汁酸(TBA) 总胆汁酸(TBA) 总胆汁酸(TBA) 总胆汁酸(TBA) 总胆汁酸(TBA) 总胆汁酸(TBA) 总胆汁酸(TBA) 总胆汁酸(TBA)	血清 血清 血清 血清 血清 血清 血清 血清	4.7 7.6 8.9 14.8 9.6 55.4 47.9 23.5	μmol/L μmol/L μmol/L μmol/L μmol/L μmol/L μmol/L μmol/L	2005-07-31 00:00:00 2005-07-28 00:00:00 2005-07-24 00:00:00 2005-07-17 00:00:00 2005-07-10 00:00:00 2005-07-03 00:00:00 2005-06-26 00:00:00 2005-06-21 00:00:00	总胆红素(TBIL) 总胆红素(TBIL) 总胆红素(TBIL) 总胆红素(TBIL) 总胆红素(TBIL) 总胆红素(TBIL) 总胆红素(TBIL) 总胆红素(TBIL) 总胆红素(TBIL) 总胆红素(TBIL) 总胆红素(TBIL)	血清 血清 血清 血清 血清 血清 血清 血清 血清 血清 血清	7.6 14.9 9.5 15.5 10.9 10.7 13.5 22.4 17.0 18.3 22.5	μmol/L μmol/L μmol/L μmol/L μmol/L μmol/L μmol/L μmol/L μmol/L μmol/L μmol/L	2005-07-31 00:00:00 2005-07-28 00:00:00 2005-07-24 00:00:00 2005-07-17 00:00:00 2005-07-11 00:00:00 2005-07-10 00:00:00 2005-07-03 00:00:00 2005-06-26 00:00:00 2005-06-21 00:00:00 2005-06-19 00:00:00 2005-06-16 00:00:00	直应胆红素(DBIL) 直应胆红素(DBIL) 直应胆红素(DBIL) 直应胆红素(DBIL) 直应胆红素(DBIL) 直应胆红素(DBIL) 直应胆红素(DBIL) 直应胆红素(DBIL) 直应胆红素(DBIL) 直应胆红素(DBIL) 直应胆红素(DBIL)	血清 血清 血清 血清 血清 血清 血清 血清 血清 血清 血清	0.7 2.5 4.5 6.9 3.6 4.1 7.2 10.4 6.4 7.0 8.9	μmol/L μmol/L μmol/L μmol/L μmol/L μmol/L μmol/L μmol/L μmol/L μmol/L μmol/L	2005-07-31 00:00:00 2005-07-28 00:00:00 2005-07-24 00:00:00 2005-07-17 00:00:00 2005-07-11 00:00:00 2005-07-10 00:00:00 2005-07-03 00:00:00 2005-06-26 00:00:00 2005-06-21 00:00:00 2005-06-19 00:00:00 2005-06-16 00:00:00	白蛋白(ALB) 白蛋白(ALB) 白蛋白(ALB) 白蛋白(ALB) 白蛋白(ALB) 白蛋白(ALB) 白蛋白(ALB) 白蛋白(ALB) 白蛋白(ALB) 白蛋白(ALB) 白蛋白(ALB)	血清 血清 血清 血清 血清 血清 血清 血清 血清 血清 血清	40.2 40.4 40.4 42.9 45.1 45.5 51.9 41.5 36.3 32.2 31.2	g/L g/L g/L g/L g/L g/L g/L g/L g/L g/L g/L	2005-07-31 00:00:00 2005-07-28 00:00:00 2005-07-24 00:00:00 2005-07-17 00:00:00 2005-07-11 00:00:00 2005-07-10 00:00:00 2005-07-03 00:00:00 2005-06-26 00:00:00 2005-06-21 00:00:00 2005-06-19 00:00:00 2005-06-16 00:00:00	凝血酶原时间(PT) 凝血酶原时间(PT) 凝血酶原时间(PT) 凝血酶原时间(PT)	血浆 血浆 血浆 血浆
46	男	10	急性非淋巴细胞白血病	急性非淋巴细胞白血病(M2a) CR	/	急性非淋巴细胞白血病(M2a) CR 药物性肝损害	/ K71.901	谷丙转氨酶(ALT) 谷丙转氨酶(ALT)	血清 血清	62 98	U/L U/L	2005-02-23 00:00:00 2005-02-16 00:00:00	谷草转氨酶(AST) 谷草转氨酶(AST)	血清 血清	59 40	U/L U/L	2005-02-23 00:00:00 2005-02-16 00:00:00	/	/	/	/	/	/	/	/	/	/	/	/	/	/	/	总胆红素(TBIL) 总胆红素(TBIL)	血清 血清	10.5 9.9	μmol/L μmol/L	2005-02-23 00:00:00 2005-02-16 00:00:00	直应胆红素(DBIL) 直应胆红素(DBIL)	血清 血清	1.6 2.1	μmol/L μmol/L	2005-02-23 00:00:00 2005-02-16 00:00:00	白蛋白(ALB) 白蛋白(ALB)	血清 血清	43.1 46.2	g/L g/L	2005-02-23 00:00:00 2005-02-16 00:00:00	凝血酶原时间(PT) 凝血酶原时间(PT)	血浆 血浆
42	男	19	脑外伤后遗症	精神抑郁症	F32.902	精神抑郁症 药物性肝损害	F32.902 K71.901	/	/	/	/	/	/	/	/	/	/	/	/	/	/	/	/	/	/	/	/	/	/	/	/	/	/	/	/	/	/	/	/	/	/	/	/	/	/	/	/	/	/
42	女	/	药物性肝损害					/	/	/	/	/	/	/	/	/	/	/	/	/	/	/	/	/	/	/	/	/	/	/	/	/	/	/	/	/	/	/	/	/	/	/	/	/	/	/	/	/	/
4	男	1	急性白血病	急性淋巴细胞性白血病(B细胞型)	C91.304	急性淋巴细胞性白血病(B细胞型) 药物性肝损害	C91.304 K71.901	谷丙转氨酶(ALT)	静脉血	391	U/L	2009-01-22 00:00:00	谷草转氨酶(AST)	静脉血	106	U/L	2009-01-22 00:00:00	/	/	/	/	/	/	/	/	/	/	/	/	/	/	/	总胆红素(TBIL)	静脉血	15.4	μmol/L	2009-01-22 00:00:00	直应胆红素(DBIL)	静脉血	5.2	μmol/L	2009-01-22 00:00:00	白蛋白(ALB)	静脉血	53.8	g/L	2009-01-22 00:00:00	/	/
8	男	30	白血病	急性淋巴细胞性白血病(B细胞型)	C91.304	急性淋巴细胞性白血病(B细胞型)	C91.304	谷丙转氨酶(ALT) 谷丙转氨酶(ALT) 谷丙转氨酶(ALT) 谷丙转氨酶(ALT)	血清 血清 血清 血清	75 94 262 10	U/L U/L U/L U/L	2006-01-22 00:00:00 2006-01-19 00:00:00 2006-01-15 00:00:00 2006-01-04 00:00:00	谷草转氨酶(AST) 谷草转氨酶(AST) 谷草转氨酶(AST) 谷草转氨酶(AST)	血清 血清 血清 血清	22 28 58 18	U/L U/L U/L U/L	2006-01-22 00:00:00 2006-01-19 00:00:00 2006-01-15 00:00:00 2006-01-04 00:00:00	碱性磷酸酶(ALP)	血清	18	U/L	2006-01-22 00:00:00	r-谷氨酰转肽酶(γ-GT)	血清	22.9	U/L	2006-01-22 00:00:00	总胆汁酸(TBA)	血清	15.79	μmol/L	2006-01-22 00:00:00	总胆红素(TBIL) 总胆红素(TBIL) 总胆红素(TBIL) 总胆红素(TBIL)	血清 血清 血清 血清	12.74 14.73 18.37 11.65	μmol/L μmol/L μmol/L μmol/L	2006-01-22 00:00:00 2006-01-19 00:00:00 2006-01-15 00:00:00 2006-01-04 00:00:00	直应胆红素(DBIL) 直应胆红素(DBIL) 直应胆红素(DBIL) 直应胆红素(DBIL)	血清 血清 血清 血清	4.6 4.6 4.1 3.2	μmol/L μmol/L μmol/L μmol/L	2006-01-22 00:00:00 2006-01-19 00:00:00 2006-01-15 00:00:00 2006-01-04 00:00:00	白蛋白(ALB) 白蛋白(ALB) 白蛋白(ALB) 白蛋白(ALB)	血清 血清 血清 血清	37.0 35.8 27.3 42.8	g/L g/L g/L g/L	2006-01-22 00:00:00 2006-01-19 00:00:00 2006-01-15 00:00:00 2006-01-04 00:00:00	/	/
18	女	3	利福平过量	急性利福平中毒(重度)	/	急性利福平中毒(重度) 中毒性心肌炎(药物性) 药物性肝损害 溶血性黄疸	/ / K71.901 D59.903	谷丙转氨酶(ALT) 谷丙转氨酶(ALT) 谷丙转氨酶(ALT)	血清 血清 血清	91 29 15	U/L U/L U/L	2005-12-24 00:00:00 2005-12-23 00:00:00 2005-12-23 00:00:00	谷草转氨酶(AST) 谷草转氨酶(AST) 谷草转氨酶(AST)	血清 血清 血清	943 167 42	U/L U/L U/L	2005-12-24 00:00:00 2005-12-23 00:00:00 2005-12-23 00:00:00	/	/	/	/	/	/	/	/	/	/	/	/	/	/	/	总胆红素(TBIL) 总胆红素(TBIL) 总胆红素(TBIL)	血清 血清 血清	110.0 92.8 90.0	μmol/L μmol/L μmol/L	2005-12-24 00:00:00 2005-12-23 00:00:00 2005-12-23 00:00:00	直应胆红素(DBIL) 直应胆红素(DBIL) 直应胆红素(DBIL)	血清 血清 血清	55.0 26.1 20.2	μmol/L μmol/L μmol/L	2005-12-24 00:00:00 2005-12-23 00:00:00 2005-12-23 00:00:00	白蛋白(ALB) 白蛋白(ALB) 白蛋白(ALB)	血清 血清 血清	38.8 36.2 41.1	g/L g/L g/L	2005-12-24 00:00:00 2005-12-23 00:00:00 2005-12-23 00:00:00	凝血酶原时间(PT)	血浆
8	男	86	贫血	急性白血病	C95.0001	急性淋巴细胞性白血病L2 肺部感染	C91.003 J98.402	谷丙转氨酶(ALT) 谷丙转氨酶(ALT) 谷丙转氨酶(ALT) 谷丙转氨酶(ALT) 谷丙转氨酶(ALT) 谷丙转氨酶(ALT) 谷丙转氨酶(ALT) 谷丙转氨酶(ALT) 谷丙转氨酶(ALT) 谷丙转氨酶(ALT) 谷丙转氨酶(ALT) 谷丙转氨酶(ALT) 谷丙转氨酶(ALT)	血清 血清 血清 血清 血清 血清 bl bl bl bl 血清 血清 血清	55 25 22 30 120 213 439 86 48 55 34 24 23	U/L U/L U/L U/L U/L U/L U/L U/L U/L U/L U/L U/L U/L	2005-11-13 00:00:00 2005-11-06 00:00:00 2005-10-30 00:00:00 2005-10-23 00:00:00 2005-10-17 00:00:00 2005-10-13 00:00:00 2005-10-07 00:00:00 2005-10-02 00:00:00 2005-09-25 00:00:00 2005-09-11 00:00:00 2005-09-04 00:00:00 2005-08-28 00:00:00 2005-08-23 00:00:00	谷草转氨酶(AST) 谷草转氨酶(AST) 谷草转氨酶(AST) 谷草转氨酶(AST) 谷草转氨酶(AST) 谷草转氨酶(AST) 谷草转氨酶(AST) 谷草转氨酶(AST) 谷草转氨酶(AST)	血清 血清 血清 血清 血清 血清 血清 血清 血清	33 21 19 16 35 61 21 25 30	U/L U/L U/L U/L U/L U/L U/L U/L U/L	2005-11-13 00:00:00 2005-11-06 00:00:00 2005-10-30 00:00:00 2005-10-23 00:00:00 2005-10-17 00:00:00 2005-10-13 00:00:00 2005-09-04 00:00:00 2005-08-28 00:00:00 2005-08-23 00:00:00	碱性磷酸酶(ALP)	血清	128	U/L	2005-08-23 00:00:00	r-谷氨酰转肽酶(γ-GT)	血清	12.1	U/L	2005-08-23 00:00:00	总胆汁酸(TBA)	血清	0.08	μmol/L	2005-08-23 00:00:00	总胆红素(TBIL) 总胆红素(TBIL) 总胆红素(TBIL) 总胆红素(TBIL) 总胆红素(TBIL) 总胆红素(TBIL) 总胆红素(TBIL) 总胆红素(TBIL) 总胆红素(TBIL) 总胆红素(TBIL) 总胆红素(TBIL) 总胆红素(TBIL) 总胆红素(TBIL)	血清 血清 血清 血清 血清 血清 bl bl bl bl 血清 血清 血清	10.30 5.27 10.16 14.87 21.26 10.62 25.53 16.52 16.79 27.8 13.3 8.6 7.6	μmol/L μmol/L μmol/L μmol/L μmol/L μmol/L μmol/L μmol/L μmol/L μmol/L μmol/L μmol/L μmol/L	2005-11-13 00:00:00 2005-11-06 00:00:00 2005-10-30 00:00:00 2005-10-23 00:00:00 2005-10-17 00:00:00 2005-10-13 00:00:00 2005-10-07 00:00:00 2005-10-02 00:00:00 2005-09-25 00:00:00 2005-09-11 00:00:00 2005-09-04 00:00:00 2005-08-28 00:00:00 2005-08-23 00:00:00	直应胆红素(DBIL) 直应胆红素(DBIL) 直应胆红素(DBIL) 直应胆红素(DBIL) 直应胆红素(DBIL) 直应胆红素(DBIL) 直应胆红素(DBIL) 直应胆红素(DBIL) 直应胆红素(DBIL) 直应胆红素(DBIL) 直应胆红素(DBIL) 直应胆红素(DBIL) 直应胆红素(DBIL)	血清 血清 血清 血清 血清 血清 bl bl bl bl 血清 血清 血清	2.8 2.0 3.2 5.1 6.1 5.3 7.3 5.0 3.6 6.7 3.0 2.0 1.9	μmol/L μmol/L μmol/L μmol/L μmol/L μmol/L μmol/L μmol/L μmol/L μmol/L μmol/L μmol/L μmol/L	2005-11-13 00:00:00 2005-11-06 00:00:00 2005-10-30 00:00:00 2005-10-23 00:00:00 2005-10-17 00:00:00 2005-10-13 00:00:00 2005-10-07 00:00:00 2005-10-02 00:00:00 2005-09-25 00:00:00 2005-09-11 00:00:00 2005-09-04 00:00:00 2005-08-28 00:00:00 2005-08-23 00:00:00	白蛋白(ALB) 白蛋白(ALB) 白蛋白(ALB) 白蛋白(ALB) 白蛋白(ALB) 白蛋白(ALB) 白蛋白(ALB) 白蛋白(ALB) 白蛋白(ALB) 白蛋白(ALB) 白蛋白(ALB) 白蛋白(ALB) 白蛋白(ALB)	血清 血清 血清 血清 血清 血清 bl bl bl bl 血清 血清 血清	36.8 36.0 36.4 38.2 44.5 39.4 40.8 31.8 33.6 33.1 37.3 38.7 44.8	g/L g/L g/L g/L g/L g/L g/L g/L g/L g/L g/L g/L g/L	2005-11-13 00:00:00 2005-11-06 00:00:00 2005-10-30 00:00:00 2005-10-23 00:00:00 2005-10-17 00:00:00 2005-10-13 00:00:00 2005-10-07 00:00:00 2005-10-02 00:00:00 2005-09-25 00:00:00 2005-09-11 00:00:00 2005-09-04 00:00:00 2005-08-28 00:00:00 2005-08-23 00:00:00	/	/
33	女	11	急性黄疸性肝炎	陈旧性肺结核	B90.901	甲型病毒性肝炎急性黄胆型 药物性肝损害 陈旧性肺结核	B15.901 K71.901 B90.901	/	/	/	/	/	/	/	/	/	/	/	/	/	/	/	/	/	/	/	/	/	/	/	/	/	/	/	/	/	/	/	/	/	/	/	/	/	/	/	/	/	/
12	男	23	急性淋巴细胞白血病	急性淋巴细胞白血病(B细胞型,中危,缓解)	C91.304	急性淋巴细胞白血病(B细胞型,中危,缓解) 幼淋巴细胞白血病,B细胞型 化疗后骨髓抑制 药物性肝损害 口腔粘膜溃疡	C91.304 C91.301 D61.101 K71.901 K12.105	谷丙转氨酶(ALT) 谷丙转氨酶(ALT) 谷丙转氨酶(ALT) 谷丙转氨酶(ALT) 谷丙转氨酶(ALT) 谷丙转氨酶(ALT) 谷丙转氨酶(ALT) 谷丙转氨酶(ALT) 谷丙转氨酶(ALT) 谷丙转氨酶(ALT) 谷丙转氨酶(ALT)	静脉血 静脉血 静脉血 静脉血 静脉血 静脉血 静脉血 静脉血 静脉血 静脉血 静脉血	141.6 120.8 88 56 50.1 62 76 干扰 143.9 68 53	U/L U/L U/L U/L U/L U/L U/L U/L U/L U/L U/L	2013-12-16 00:00:00 2013-12-15 00:00:00 2013-12-12 00:00:00 2013-12-10 00:00:00 2013-12-09 00:00:00 2013-12-06 00:00:00 2013-12-04 00:00:00 2013-12-03 00:00:00 2013-12-01 00:00:00 2013-11-28 00:00:00 2013-11-25 00:00:00	谷草转氨酶(AST) 谷草转氨酶(AST) 谷草转氨酶(AST) 谷草转氨酶(AST) 谷草转氨酶(AST) 谷草转氨酶(AST) 谷草转氨酶(AST) 谷草转氨酶(AST) 谷草转氨酶(AST) 谷草转氨酶(AST)	静脉血 静脉血 静脉血 静脉血 静脉血 静脉血 静脉血 静脉血 静脉血 静脉血	97.1 82 52 31.4 25 31 52 104.9 57 62	U/L U/L U/L U/L U/L U/L U/L U/L U/L U/L	2013-12-15 00:00:00 2013-12-12 00:00:00 2013-12-10 00:00:00 2013-12-09 00:00:00 2013-12-06 00:00:00 2013-12-04 00:00:00 2013-12-03 00:00:00 2013-12-01 00:00:00 2013-11-28 00:00:00 2013-11-25 00:00:00	/	/	/	/	/	/	/	/	/	/	/	/	/	/	/	总胆红素(TBIL) 总胆红素(TBIL) 总胆红素(TBIL) 总胆红素(TBIL) 总胆红素(TBIL) 总胆红素(TBIL) 总胆红素(TBIL) 总胆红素(TBIL) 总胆红素(TBIL) 总胆红素(TBIL)	静脉血 静脉血 静脉血 静脉血 静脉血 静脉血 静脉血 静脉血 静脉血 静脉血	4.1 6.9 9.2 8.1 7.0 9.8 8.1 8.3 7.1 7.1	μmol/L μmol/L μmol/L μmol/L μmol/L μmol/L μmol/L μmol/L μmol/L μmol/L	2013-12-15 00:00:00 2013-12-12 00:00:00 2013-12-10 00:00:00 2013-12-09 00:00:00 2013-12-06 00:00:00 2013-12-04 00:00:00 2013-12-03 00:00:00 2013-12-01 00:00:00 2013-11-28 00:00:00 2013-11-25 00:00:00	直接胆红素(DBIL) 直接胆红素(DBIL) 直接胆红素(DBIL) 直接胆红素(DBIL) 直接胆红素(DBIL) 直接胆红素(DBIL) 直接胆红素(DBIL) 直接胆红素(DBIL) 直接胆红素(DBIL) 直接胆红素(DBIL)	静脉血 静脉血 静脉血 静脉血 静脉血 静脉血 静脉血 静脉血 静脉血 静脉血	2.9 3.6 5.7 4.0 3.5 4.3 4.0 3.5 3.8 3.9	μmol/L μmol/L μmol/L μmol/L μmol/L μmol/L μmol/L μmol/L μmol/L μmol/L	2013-12-15 00:00:00 2013-12-12 00:00:00 2013-12-10 00:00:00 2013-12-09 00:00:00 2013-12-06 00:00:00 2013-12-04 00:00:00 2013-12-03 00:00:00 2013-12-01 00:00:00 2013-11-28 00:00:00 2013-11-25 00:00:00	白蛋白(ALB) 白蛋白(ALB) 白蛋白(ALB) 白蛋白(ALB) 白蛋白(ALB) 白蛋白(ALB) 白蛋白(ALB) 白蛋白(ALB) 白蛋白(ALB) 白蛋白(ALB)	静脉血 静脉血 静脉血 静脉血 静脉血 静脉血 静脉血 静脉血 静脉血 静脉血	38.1 42.1 34.6 36.8 35.2 35.7 43.1 40.7 37.7 37.3	g/L g/L g/L g/L g/L g/L g/L g/L g/L g/L	2013-12-15 00:00:00 2013-12-12 00:00:00 2013-12-10 00:00:00 2013-12-09 00:00:00 2013-12-06 00:00:00 2013-12-04 00:00:00 2013-12-03 00:00:00 2013-12-01 00:00:00 2013-11-28 00:00:00 2013-11-25 00:00:00	血浆凝血酶原时间测定(PT) 血浆凝血酶原时间测定(PT)	静脉血 静脉血
30	女	40	急性混合细胞白血病	急性混合细胞白血病	C95.902	急性混合细胞白血病 自体造血干细胞移植后 大肠埃希菌败血症 内痔、外痔 药物性肝损害	C95.902 / A41.511 I84.500 I84.200 K71.901	谷丙转氨酶(ALT) 谷丙转氨酶(ALT) 谷丙转氨酶(ALT) 谷丙转氨酶(ALT) 谷丙转氨酶(ALT) 谷丙转氨酶(ALT) 谷丙转氨酶(ALT) 谷丙转氨酶(ALT) 谷丙转氨酶(ALT) 谷丙转氨酶(ALT)	静脉血 静脉血 静脉血 静脉血 静脉血 静脉血 静脉血 静脉血 静脉血 静脉血	49 58 31 25 35 15 20 32 24 20	U/L U/L U/L U/L U/L U/L U/L U/L U/L U/L	2011-05-31 00:00:00 2011-05-27 00:00:00 2011-05-22 00:00:00 2011-05-18 00:00:00 2011-05-16 00:00:00 2011-05-12 00:00:00 2011-05-08 00:00:00 2011-05-05 00:00:00 2011-05-02 00:00:00 2011-04-25 00:00:00	谷草转氨酶(AST) 谷草转氨酶(AST) 谷草转氨酶(AST) 谷草转氨酶(AST) 谷草转氨酶(AST) 谷草转氨酶(AST)	静脉血 静脉血 静脉血 静脉血 静脉血 静脉血	50 23 20 30 28 24	U/L U/L U/L U/L U/L U/L	2011-05-27 00:00:00 2011-05-18 00:00:00 2011-05-08 00:00:00 2011-05-05 00:00:00 2011-05-02 00:00:00 2011-04-25 00:00:00	/	/	/	/	/	/	/	/	/	/	/	/	/	/	/	总胆红素(TBIL) 总胆红素(TBIL) 总胆红素(TBIL) 总胆红素(TBIL) 总胆红素(TBIL) 总胆红素(TBIL)	静脉血 静脉血 静脉血 静脉血 静脉血 静脉血	5.2 5.3 6.0 11.0 6.3 9.2	μmol/L μmol/L μmol/L μmol/L μmol/L μmol/L	2011-05-27 00:00:00 2011-05-18 00:00:00 2011-05-08 00:00:00 2011-05-05 00:00:00 2011-05-02 00:00:00 2011-04-25 00:00:00	直应胆红素(DBIL) 直应胆红素(DBIL) 直应胆红素(DBIL) 直应胆红素(DBIL) 直应胆红素(DBIL) 直应胆红素(DBIL)	静脉血 静脉血 静脉血 静脉血 静脉血 静脉血	1.9 0.5 2.3 3.1 2.4 3.3	μmol/L μmol/L μmol/L μmol/L μmol/L μmol/L	2011-05-27 00:00:00 2011-05-18 00:00:00 2011-05-08 00:00:00 2011-05-05 00:00:00 2011-05-02 00:00:00 2011-04-25 00:00:00	白蛋白(ALB) 白蛋白(ALB) 白蛋白(ALB) 白蛋白(ALB) 白蛋白(ALB) 白蛋白(ALB)	静脉血 静脉血 静脉血 静脉血 静脉血 静脉血	39.5 36.1 40.6 43.1 43.8 50.5	g/L g/L g/L g/L g/L g/L	2011-05-27 00:00:00 2011-05-18 00:00:00 2011-05-08 00:00:00 2011-05-05 00:00:00 2011-05-02 00:00:00 2011-04-25 00:00:00	血浆凝血酶原时间测定(PT)	静脉血
73	男	21	不全性肠梗阻	不完全性肠梗阻查因:肠道肿瘤?	/	消化道出血 胰腺癌并腹腔内转移 不完全性肠梗阻 药物性肝损害 肝性脑病(前驱期) 腹腔继发性恶性肿瘤	K92.205 / K56.701 K71.901 K72.903 C79.8814	谷丙转氨酶(ALT) 谷丙转氨酶(ALT) 谷丙转氨酶(ALT) 谷丙转氨酶(ALT) 谷丙转氨酶(ALT) 谷丙转氨酶(ALT) 谷丙转氨酶(ALT) 谷丙转氨酶(ALT) 谷丙转氨酶(ALT)	血浆 血浆 血浆 血清 血清 血清 血清 血清 血清	133 202 236 229 207 225 220 75 88	U/L U/L U/L U/L U/L U/L U/L U/L U/L	2006-04-02 00:00:00 2006-03-30 00:00:00 2006-03-28 00:00:00 2006-03-27 00:00:00 2006-03-26 00:00:00 2006-03-26 00:00:00 2006-03-22 00:00:00 2006-03-16 00:00:00 2006-03-14 00:00:00	谷草转氨酶(AST) 谷草转氨酶(AST) 谷草转氨酶(AST) 谷草转氨酶(AST) 谷草转氨酶(AST) 谷草转氨酶(AST) 谷草转氨酶(AST) 谷草转氨酶(AST) 谷草转氨酶(AST)	血浆 血浆 血浆 血清 血清 血清 血清 血清 血清	170 250 284 297 249 238 282 90 82	U/L U/L U/L U/L U/L U/L U/L U/L U/L	2006-04-02 00:00:00 2006-03-30 00:00:00 2006-03-28 00:00:00 2006-03-27 00:00:00 2006-03-26 00:00:00 2006-03-26 00:00:00 2006-03-22 00:00:00 2006-03-16 00:00:00 2006-03-14 00:00:00	碱性磷酸酶(ALP) 碱性磷酸酶(ALP) 碱性磷酸酶(ALP) 碱性磷酸酶(ALP) 碱性磷酸酶(ALP) 碱性磷酸酶(ALP) 碱性磷酸酶(ALP)	血浆 血浆 血浆 血清 血清 血清 血清	318 426 481 465 382 410 121	U/L U/L U/L U/L U/L U/L U/L	2006-04-02 00:00:00 2006-03-30 00:00:00 2006-03-28 00:00:00 2006-03-27 00:00:00 2006-03-26 00:00:00 2006-03-22 00:00:00 2006-03-16 00:00:00	r-谷氨酰转肽酶(γ-GT) r-谷氨酰转肽酶(γ-GT) r-谷氨酰转肽酶(γ-GT) r-谷氨酰转肽酶(γ-GT) r-谷氨酰转肽酶(γ-GT) r-谷氨酰转肽酶(γ-GT) r-谷氨酰转肽酶(γ-GT)	血浆 血浆 血浆 血清 血清 血清 血清	284 439 575 619 563 612 121	U/L U/L U/L U/L U/L U/L U/L	2006-04-02 00:00:00 2006-03-30 00:00:00 2006-03-28 00:00:00 2006-03-27 00:00:00 2006-03-26 00:00:00 2006-03-22 00:00:00 2006-03-16 00:00:00	总胆汁酸(TBA) 总胆汁酸(TBA) 总胆汁酸(TBA) 总胆汁酸(TBA) 总胆汁酸(TBA) 总胆汁酸(TBA) 总胆汁酸(TBA)	血浆 血浆 血浆 血清 血清 血清 血清	270.3 175.0 131.1 114.4 96.9 94.0 46.9	μmol/L μmol/L μmol/L μmol/L μmol/L μmol/L μmol/L	2006-04-02 00:00:00 2006-03-30 00:00:00 2006-03-28 00:00:00 2006-03-27 00:00:00 2006-03-26 00:00:00 2006-03-22 00:00:00 2006-03-16 00:00:00	总胆红素(TBIL) 总胆红素(TBIL) 总胆红素(TBIL) 总胆红素(TBIL) 总胆红素(TBIL) 总胆红素(TBIL) 总胆红素(TBIL) 总胆红素(TBIL) 总胆红素(TBIL)	血浆 血浆 血浆 血清 血清 血清 血清 血清 血清	407.8 368.2 372.3 336.4 318.7 353.5 161.0 20.9 17.3	μmol/L μmol/L μmol/L μmol/L μmol/L μmol/L μmol/L μmol/L μmol/L	2006-04-02 00:00:00 2006-03-30 00:00:00 2006-03-28 00:00:00 2006-03-27 00:00:00 2006-03-26 00:00:00 2006-03-26 00:00:00 2006-03-22 00:00:00 2006-03-16 00:00:00 2006-03-14 00:00:00	直应胆红素(DBIL) 直应胆红素(DBIL) 直应胆红素(DBIL) 直应胆红素(DBIL) 直应胆红素(DBIL) 直应胆红素(DBIL) 直应胆红素(DBIL) 直应胆红素(DBIL) 直应胆红素(DBIL)	血浆 血浆 血浆 血清 血清 血清 血清 血清 血清	331.6 294.6 295.9 269.4 249.3 304.1 122.6 10.1 5.5	μmol/L μmol/L μmol/L μmol/L μmol/L μmol/L μmol/L μmol/L μmol/L	2006-04-02 00:00:00 2006-03-30 00:00:00 2006-03-28 00:00:00 2006-03-27 00:00:00 2006-03-26 00:00:00 2006-03-26 00:00:00 2006-03-22 00:00:00 2006-03-16 00:00:00 2006-03-14 00:00:00	白蛋白(ALB) 白蛋白(ALB) 白蛋白(ALB) 白蛋白(ALB) 白蛋白(ALB) 白蛋白(ALB) 白蛋白(ALB) 白蛋白(ALB) 白蛋白(ALB)	血浆 血浆 血浆 血清 血清 血清 血清 血清 血清	30.4 28.5 31.1 28.9 28.7 29.8 32.2 36.4 37.1	g/L g/L g/L g/L g/L g/L g/L g/L g/L	2006-04-02 00:00:00 2006-03-30 00:00:00 2006-03-28 00:00:00 2006-03-27 00:00:00 2006-03-26 00:00:00 2006-03-26 00:00:00 2006-03-22 00:00:00 2006-03-16 00:00:00 2006-03-14 00:00:00	凝血酶原时间(PT) 凝血酶原时间(PT) 凝血酶原时间(PT)	血浆 血浆 血浆
30	男	17	肾移植术后	移植肾慢性排斥反应 同种异体肾移植术后 药物性肝损害	/ Z94.002 K71.901	同种异体肾移植术后 移植肾慢性排斥反应 药物性肝损害	Z94.002 / K71.901	谷丙转氨酶(ALT) 谷丙转氨酶(ALT) 谷丙转氨酶(ALT) 谷丙转氨酶(ALT) 谷丙转氨酶(ALT)	血清 血清 血清 血清 血清	32 43 75 105 101	U/L U/L U/L U/L U/L	2005-08-11 00:00:00 2005-08-07 00:00:00 2005-08-03 00:00:00 2005-07-31 00:00:00 2005-07-29 00:00:00	谷草转氨酶(AST) 谷草转氨酶(AST) 谷草转氨酶(AST) 谷草转氨酶(AST) 谷草转氨酶(AST)	血清 血清 血清 血清 血清	17 20 32 40 41	U/L U/L U/L U/L U/L	2005-08-11 00:00:00 2005-08-07 00:00:00 2005-08-03 00:00:00 2005-07-31 00:00:00 2005-07-29 00:00:00	/	/	/	/	/	/	/	/	/	/	/	/	/	/	/	总胆红素(TBIL) 总胆红素(TBIL) 总胆红素(TBIL) 总胆红素(TBIL) 总胆红素(TBIL)	血清 血清 血清 血清 血清	6.5 5.4 9.2 13.0 10.2	μmol/L μmol/L μmol/L μmol/L μmol/L	2005-08-11 00:00:00 2005-08-07 00:00:00 2005-08-03 00:00:00 2005-07-31 00:00:00 2005-07-29 00:00:00	直应胆红素(DBIL) 直应胆红素(DBIL) 直应胆红素(DBIL) 直应胆红素(DBIL) 直应胆红素(DBIL)	血清 血清 血清 血清 血清	2.6 2.0 3.4 2.2 5.2	μmol/L μmol/L μmol/L μmol/L μmol/L	2005-08-11 00:00:00 2005-08-07 00:00:00 2005-08-03 00:00:00 2005-07-31 00:00:00 2005-07-29 00:00:00	白蛋白(ALB) 白蛋白(ALB) 白蛋白(ALB) 白蛋白(ALB) 白蛋白(ALB)	血清 血清 血清 血清 血清	33.7 38.8 38.4 35.6 39.6	g/L g/L g/L g/L g/L	2005-08-11 00:00:00 2005-08-07 00:00:00 2005-08-03 00:00:00 2005-07-31 00:00:00 2005-07-29 00:00:00	/	/
12	女	49	地中海贫血	地中海贫血(重型,β型III度) 贫血性心脏病	/ I51.902	地中海贫血(重型,β型III度) 贫血性心脏病	/ I51.902	谷丙转氨酶(ALT) 谷丙转氨酶(ALT) 谷丙转氨酶(ALT) 谷丙转氨酶(ALT) 谷丙转氨酶(ALT) 谷丙转氨酶(ALT) 谷丙转氨酶(ALT) 谷丙转氨酶(ALT) 谷丙转氨酶(ALT) 谷丙转氨酶(ALT) 谷丙转氨酶(ALT) 谷丙转氨酶(ALT) 谷丙转氨酶(ALT)	se se se se se se se se se se se se se	80 87 154 278 146 84 77 29 29 33 51 82 89	U/L U/L U/L U/L U/L U/L U/L U/L U/L U/L U/L U/L U/L	2003-10-27 00:00:00 2003-10-22 00:00:00 2003-10-20 00:00:00 2003-10-18 00:00:00 2003-10-16 00:00:00 2003-10-15 00:00:00 2003-10-14 00:00:00 2003-10-07 00:00:00 2003-10-03 00:00:00 2003-10-01 00:00:00 2003-09-25 00:00:00 2003-09-22 00:00:00 2003-09-12 00:00:00	谷草转氨酶(AST) 谷草转氨酶(AST) 谷草转氨酶(AST) 谷草转氨酶(AST) 谷草转氨酶(AST) 谷草转氨酶(AST) 谷草转氨酶(AST) 谷草转氨酶(AST) 谷草转氨酶(AST) 谷草转氨酶(AST) 谷草转氨酶(AST) 谷草转氨酶(AST) 谷草转氨酶(AST)	se se se se se se se se se se se se se	122 68 127 250 143 81 66 28 27 23 24 70 97	U/L U/L U/L U/L U/L U/L U/L U/L U/L U/L U/L U/L U/L	2003-10-27 00:00:00 2003-10-22 00:00:00 2003-10-20 00:00:00 2003-10-18 00:00:00 2003-10-16 00:00:00 2003-10-15 00:00:00 2003-10-14 00:00:00 2003-10-07 00:00:00 2003-10-03 00:00:00 2003-10-01 00:00:00 2003-09-25 00:00:00 2003-09-22 00:00:00 2003-09-12 00:00:00	碱性磷酸酶(ALP) 碱性磷酸酶(ALP) 碱性磷酸酶(ALP) 碱性磷酸酶(ALP) 碱性磷酸酶(ALP) 碱性磷酸酶(ALP) 碱性磷酸酶(ALP) 碱性磷酸酶(ALP)	se se se se se se se se	224 183 164 175 52 221 165 407	U/L U/L U/L U/L U/L U/L U/L U/L	2003-10-27 00:00:00 2003-10-20 00:00:00 2003-10-18 00:00:00 2003-10-16 00:00:00 2003-10-03 00:00:00 2003-10-01 00:00:00 2003-09-25 00:00:00 2003-09-12 00:00:00	r-谷氨酰转肽酶(r-GT) r-谷氨酰转肽酶(r-GT) r-谷氨酰转肽酶(r-GT) r-谷氨酰转肽酶(r-GT) r-谷氨酰转肽酶(r-GT) r-谷氨酰转肽酶(r-GT) r-谷氨酰转肽酶(r-GT) r-谷氨酰转肽酶(r-GT)	se se se se se se se se	28 41 44 95 49 65 76.2 47	U/L U/L U/L U/L U/L U/L U/L U/L	2003-10-27 00:00:00 2003-10-20 00:00:00 2003-10-18 00:00:00 2003-10-16 00:00:00 2003-10-03 00:00:00 2003-10-01 00:00:00 2003-09-25 00:00:00 2003-09-12 00:00:00	总胆汁酸(TBA) 总胆汁酸(TBA) 总胆汁酸(TBA) 总胆汁酸(TBA) 总胆汁酸(TBA) 总胆汁酸(TBA) 总胆汁酸(TBA) 总胆汁酸(TBA)	se se se se se se se se	14.7 4.1 23.7 18.7 12.3 23.2 3.00 7.6	umol/L umol/L umol/L umol/L umol/L umol/L umol/L umol/L	2003-10-27 00:00:00 2003-10-20 00:00:00 2003-10-18 00:00:00 2003-10-16 00:00:00 2003-10-03 00:00:00 2003-10-01 00:00:00 2003-09-25 00:00:00 2003-09-12 00:00:00	总胆红素(TBIL) 总胆红素(TBIL) 总胆红素(TBIL) 总胆红素(TBIL) 总胆红素(TBIL) 总胆红素(TBIL) 总胆红素(TBIL) 总胆红素(TBIL) 总胆红素(TBIL) 总胆红素(TBIL) 总胆红素(TBIL) 总胆红素(TBIL) 总胆红素(TBIL)	se se se se se se se se se se se se se	9.7 7.3 9.4 7.4 8.1 9.3 17.0 21.7 18.9 21.7 7.0 5.6 12.5	umol/L umol/L umol/L umol/L umol/L umol/L umol/L umol/L umol/L umol/L umol/L umol/L umol/L	2003-10-27 00:00:00 2003-10-22 00:00:00 2003-10-20 00:00:00 2003-10-18 00:00:00 2003-10-16 00:00:00 2003-10-15 00:00:00 2003-10-14 00:00:00 2003-10-07 00:00:00 2003-10-03 00:00:00 2003-10-01 00:00:00 2003-09-25 00:00:00 2003-09-22 00:00:00 2003-09-12 00:00:00	直应胆红素(DBIL) 直应胆红素(DBIL) 直应胆红素(DBIL) 直应胆红素(DBIL) 直应胆红素(DBIL) 直应胆红素(DBIL) 直应胆红素(DBIL) 直应胆红素(DBIL) 直应胆红素(DBIL) 直应胆红素(DBIL) 直应胆红素(DBIL) 直应胆红素(DBIL) 直应胆红素(DBIL)	se se se se se se se se se se se se se	3.1 3.5 3.5 2.6 2.6 3.8 4.9 6.2 4.8 6.2 3.1 1.4 3.2	umol/L umol/L umol/L umol/L umol/L umol/L umol/L umol/L umol/L umol/L umol/L umol/L umol/L	2003-10-27 00:00:00 2003-10-22 00:00:00 2003-10-20 00:00:00 2003-10-18 00:00:00 2003-10-16 00:00:00 2003-10-15 00:00:00 2003-10-14 00:00:00 2003-10-07 00:00:00 2003-10-03 00:00:00 2003-10-01 00:00:00 2003-09-25 00:00:00 2003-09-22 00:00:00 2003-09-12 00:00:00	白蛋白(ALB) 白蛋白(ALB) 白蛋白(ALB) 白蛋白(ALB) 白蛋白(ALB) 白蛋白(ALB) 白蛋白(ALB) 白蛋白(ALB) 白蛋白(ALB) 白蛋白(ALB) 白蛋白(ALB) 白蛋白(ALB) 白蛋白(ALB)	se se se se se se se se se se se se se	65.6 36.9 43.5 40.7 43.5 40.3 45.4 44.7 39.7 43.5 29.9 38.9 46.6	g/L g/L g/L g/L g/L g/L g/L g/L g/L g/L g/L g/L g/L	2003-10-27 00:00:00 2003-10-22 00:00:00 2003-10-20 00:00:00 2003-10-18 00:00:00 2003-10-16 00:00:00 2003-10-15 00:00:00 2003-10-14 00:00:00 2003-10-07 00:00:00 2003-10-03 00:00:00 2003-10-01 00:00:00 2003-09-25 00:00:00 2003-09-22 00:00:00 2003-09-12 00:00:00	凝血酶原时间(PT) 凝血酶原时间(PT) 凝血酶原时间(PT) 凝血酶原时间(PT) 凝血酶原时间(PT) 凝血酶原时间(PT) 凝血酶原时间(PT) 凝血酶原时间(PT) 凝血酶原时间(PT) 凝血酶原时间(PT) 凝血酶原时间(PT) 凝血酶原时间(PT)	pl pl pl pl pl pl pl pl pl pl pl pl
46	女	47	发热	发热查因:慢性咽炎?结核?血液病?	/	非何杰金淋巴瘤IV期B(组织弥漫性大B细胞型 肾上腺占位:肾上腺腺瘤? 上呼吸道感染 药物性肝损害	/ D35.001 E27.901 J06.900 K71.901	谷丙转氨酶(ALT) 谷丙转氨酶(ALT) 谷丙转氨酶(ALT) 谷丙转氨酶(ALT) 谷丙转氨酶(ALT)	se se se se 血清	91 363 33 26 12	U/L U/L U/L U/L U/L	2003-09-24 00:00:00 2003-09-18 00:00:00 2003-09-05 00:00:00 2003-08-28 00:00:00 2003-08-12 00:00:00	谷草转氨酶(AST) 谷草转氨酶(AST) 谷草转氨酶(AST) 谷草转氨酶(AST) 谷草转氨酶(AST)	se se se se 血清	43 144 137 146 59	U/L U/L U/L U/L U/L	2003-09-24 00:00:00 2003-09-18 00:00:00 2003-09-05 00:00:00 2003-08-28 00:00:00 2003-08-12 00:00:00	碱性磷酸酶(ALP) 碱性磷酸酶(ALP)	se se	248 209	U/L U/L	2003-09-16 00:00:00 2003-09-08 00:00:00	r-谷氨酰转肽酶(r-GT) r-谷氨酰转肽酶(r-GT)	se se	454 49	U/L U/L	2003-09-16 00:00:00 2003-09-08 00:00:00	总胆汁酸(TBA) 总胆汁酸(TBA)	se se	57.7 3.5	umol/L umol/L	2003-09-16 00:00:00 2003-09-08 00:00:00	总胆红素(TBIL) 总胆红素(TBIL) 总胆红素(TBIL) 总胆红素(TBIL) 总胆红素(TBIL)	se se se se 血清	7.0 13.1 5.8 9.3 8.1	umol/L umol/L umol/L umol/L umol/L	2003-09-24 00:00:00 2003-09-18 00:00:00 2003-09-05 00:00:00 2003-08-28 00:00:00 2003-08-12 00:00:00	直应胆红素(DBIL) 直应胆红素(DBIL) 直应胆红素(DBIL) 直应胆红素(DBIL) 直应胆红素(DBIL)	se se se se 血清	1.5 3.6 1.4 1.7 1.1	umol/L umol/L umol/L umol/L umol/L	2003-09-24 00:00:00 2003-09-18 00:00:00 2003-09-05 00:00:00 2003-08-28 00:00:00 2003-08-12 00:00:00	白蛋白(ALB) 白蛋白(ALB) 白蛋白(ALB) 白蛋白(ALB) 血清白蛋白(ALB)	se se se se 血清	33.3 36.8 20.4 23.0 28.0	g/L g/L g/L g/L g/L	2003-09-24 00:00:00 2003-09-18 00:00:00 2003-09-05 00:00:00 2003-08-28 00:00:00 2003-08-12 00:00:00	凝血酶原时间(PT) 凝血酶原时间(PT)	pl pl
20	男	99	抽搐	病毒性脑炎	A86.x00	药物性肝损害 病毒性脑炎 症状性癫痫 癫痫持续状态 慢性乙型病毒性肝炎 肺部感染 泌尿道感染(需要时附加B95-B97编码)	K71.901 A86.x00 G40.800 G41.901 B18.106 J98.402 N39.001	谷丙转氨酶(ALT) 谷丙转氨酶(ALT) 谷丙转氨酶(ALT) 谷丙转氨酶(ALT) 谷丙转氨酶(ALT) 谷丙转氨酶(ALT) 谷丙转氨酶(ALT) 谷丙转氨酶(ALT) 谷丙转氨酶(ALT) 谷丙转氨酶(ALT) 谷丙转氨酶(ALT) 谷丙转氨酶(ALT) 谷丙转氨酶(ALT) 谷丙转氨酶(ALT) 谷丙转氨酶(ALT) 谷丙转氨酶(ALT) 谷丙转氨酶(ALT) 谷丙转氨酶(ALT)	静脉血 静脉血 静脉血 静脉血 静脉血 静脉血 静脉血 静脉血 静脉血 静脉血 静脉血 静脉血 静脉血 静脉血 静脉血 静脉血 静脉血 静脉血	110 145 139 129 113 53 48 42 47 103 63 47.5 47 46 39 58 61 75	U/L U/L U/L U/L U/L U/L U/L U/L U/L U/L U/L U/L U/L U/L U/L U/L U/L U/L	2008-09-09 00:00:00 2008-09-05 00:00:00 2008-09-01 00:00:00 2008-08-28 00:00:00 2008-08-18 00:00:00 2008-08-07 00:00:00 2008-08-03 00:00:00 2008-07-29 00:00:00 2008-07-22 00:00:00 2008-07-19 00:00:00 2008-07-14 00:00:00 2008-07-03 00:00:00 2008-06-28 00:00:00 2008-06-25 00:00:00 2008-06-21 00:00:00 2008-06-15 00:00:00 2008-06-11 00:00:00 2008-06-08 00:00:00	谷草转氨酶(AST) 谷草转氨酶(AST) 谷草转氨酶(AST) 谷草转氨酶(AST) 谷草转氨酶(AST) 谷草转氨酶(AST) 谷草转氨酶(AST) 谷草转氨酶(AST) 谷草转氨酶(AST) 谷草转氨酶(AST) 谷草转氨酶(AST) 谷草转氨酶(AST) 谷草转氨酶(AST) 谷草转氨酶(AST) 谷草转氨酶(AST) 谷草转氨酶(AST) 谷草转氨酶(AST) 谷草转氨酶(AST) 谷草转氨酶(AST)	静脉血 静脉血 静脉血 静脉血 静脉血 静脉血 静脉血 静脉血 静脉血 静脉血 静脉血 静脉血 静脉血 静脉血 静脉血 静脉血 静脉血 静脉血 静脉血	63 69 78 89 74 38 65 33 33 33 56 45 51.8 36 54 43 60 79 92	U/L U/L U/L U/L U/L U/L U/L U/L U/L U/L U/L U/L U/L U/L U/L U/L U/L U/L U/L	2008-09-09 00:00:00 2008-09-05 00:00:00 2008-09-01 00:00:00 2008-08-28 00:00:00 2008-08-18 00:00:00 2008-08-07 00:00:00 2008-08-03 00:00:00 2008-07-29 00:00:00 2008-07-26 00:00:00 2008-07-22 00:00:00 2008-07-19 00:00:00 2008-07-14 00:00:00 2008-07-03 00:00:00 2008-06-28 00:00:00 2008-06-25 00:00:00 2008-06-21 00:00:00 2008-06-15 00:00:00 2008-06-11 00:00:00 2008-06-08 00:00:00	/	/	/	/	/	/	/	/	/	/	/	/	/	/	/	总胆红素(TBIL) 总胆红素(TBIL) 总胆红素(TBIL) 总胆红素(TBIL) 总胆红素(TBIL) 总胆红素(TBIL) 总胆红素(TBIL) 总胆红素(TBIL) 总胆红素(TBIL) 总胆红素(TBIL) 总胆红素(TBIL) 总胆红素(TBIL) 总胆红素(TBIL) 总胆红素(TBIL) 总胆红素(TBIL) 总胆红素(TBIL) 总胆红素(TBIL) 总胆红素(TBIL)	静脉血 静脉血 静脉血 静脉血 静脉血 静脉血 静脉血 静脉血 静脉血 静脉血 静脉血 静脉血 静脉血 静脉血 静脉血 静脉血 静脉血 静脉血	15.4 14.5 15.9 13.6 4.8 8.1 8.2 8.9 6.5 7.0 8.4 5.0 7.3 7.0 7.6 11.8 7.6 20.7	μmol/L μmol/L μmol/L μmol/L μmol/L μmol/L μmol/L μmol/L μmol/L μmol/L μmol/L μmol/L μmol/L μmol/L μmol/L μmol/L μmol/L μmol/L	2008-09-09 00:00:00 2008-09-05 00:00:00 2008-09-01 00:00:00 2008-08-28 00:00:00 2008-08-18 00:00:00 2008-08-07 00:00:00 2008-08-03 00:00:00 2008-07-29 00:00:00 2008-07-22 00:00:00 2008-07-19 00:00:00 2008-07-14 00:00:00 2008-07-03 00:00:00 2008-06-28 00:00:00 2008-06-25 00:00:00 2008-06-21 00:00:00 2008-06-15 00:00:00 2008-06-11 00:00:00 2008-06-08 00:00:00	直应胆红素(DBIL) 直应胆红素(DBIL) 直应胆红素(DBIL) 直应胆红素(DBIL) 直应胆红素(DBIL) 直应胆红素(DBIL) 直应胆红素(DBIL) 直应胆红素(DBIL) 直应胆红素(DBIL) 直应胆红素(DBIL) 直应胆红素(DBIL) 直应胆红素(DBIL) 直应胆红素(DBIL) 直应胆红素(DBIL) 直应胆红素(DBIL) 直应胆红素(DBIL) 直应胆红素(DBIL) 直应胆红素(DBIL)	静脉血 静脉血 静脉血 静脉血 静脉血 静脉血 静脉血 静脉血 静脉血 静脉血 静脉血 静脉血 静脉血 静脉血 静脉血 静脉血 静脉血 静脉血	6.3 6.6 6.6 3.8 1.3 2.4 1.5 3.1 2.3 3.9 4.1 1.8 2.7 2.4 2.7 4.1 2.4 6.1	μmol/L μmol/L μmol/L μmol/L μmol/L μmol/L μmol/L μmol/L μmol/L μmol/L μmol/L μmol/L μmol/L μmol/L μmol/L μmol/L μmol/L μmol/L	2008-09-09 00:00:00 2008-09-05 00:00:00 2008-09-01 00:00:00 2008-08-28 00:00:00 2008-08-18 00:00:00 2008-08-07 00:00:00 2008-08-03 00:00:00 2008-07-29 00:00:00 2008-07-22 00:00:00 2008-07-19 00:00:00 2008-07-14 00:00:00 2008-07-03 00:00:00 2008-06-28 00:00:00 2008-06-25 00:00:00 2008-06-21 00:00:00 2008-06-15 00:00:00 2008-06-11 00:00:00 2008-06-08 00:00:00	白蛋白(ALB) 白蛋白(ALB) 白蛋白(ALB) 白蛋白(ALB) 白蛋白(ALB) 白蛋白(ALB) 白蛋白(ALB) 白蛋白(ALB) 白蛋白(ALB) 白蛋白(ALB) 白蛋白(ALB) 白蛋白(ALB) 白蛋白(ALB) 白蛋白(ALB) 白蛋白(ALB) 白蛋白(ALB) 白蛋白(ALB) 白蛋白(ALB)	静脉血 静脉血 静脉血 静脉血 静脉血 静脉血 静脉血 静脉血 静脉血 静脉血 静脉血 静脉血 静脉血 静脉血 静脉血 静脉血 静脉血 静脉血	39.4 38.4 41.0 40.1 35.2 34.8 34.6 31.9 27.3 28.6 25.2 27.9 31.2 35.5 31.9 38.0 34.5 35.3	g/L g/L g/L g/L g/L g/L g/L g/L g/L g/L g/L g/L g/L g/L g/L g/L g/L g/L	2008-09-09 00:00:00 2008-09-05 00:00:00 2008-09-01 00:00:00 2008-08-28 00:00:00 2008-08-18 00:00:00 2008-08-07 00:00:00 2008-08-03 00:00:00 2008-07-29 00:00:00 2008-07-22 00:00:00 2008-07-19 00:00:00 2008-07-14 00:00:00 2008-07-03 00:00:00 2008-06-28 00:00:00 2008-06-25 00:00:00 2008-06-21 00:00:00 2008-06-15 00:00:00 2008-06-11 00:00:00 2008-06-08 00:00:00	血浆凝血酶原时间测定(PT) 血浆凝血酶原时间测定(PT) 血浆凝血酶原时间测定(PT)	静脉血 静脉血 静脉血
64	男	28	右下肢动脉硬化闭塞症	右下肢动脉硬化闭塞症	I70.203	右下肢动脉硬化闭塞症 右下肢交感神经功能障碍 左下肢截肢术后 双肾结石术后 类风湿关节炎 右肺陈旧性肺结核 药物性肝损害 肝硬化 胆囊结石	I70.203 / / N20.005 M06.991 B90.901 K71.901 K74.100 K80.203	谷丙转氨酶(ALT)	静脉血	36	U/L	2008-10-05 00:00:00	谷草转氨酶(AST)	静脉血	56	U/L	2008-10-05 00:00:00	/	/	/	/	/	/	/	/	/	/	/	/	/	/	/	总胆红素(TBIL)	静脉血	37.0	μmol/L	2008-10-05 00:00:00	直应胆红素(DBIL)	静脉血	12.1	μmol/L	2008-10-05 00:00:00	白蛋白(ALB)	静脉血	24.3	g/L	2008-10-05 00:00:00	血浆凝血酶原时间测定(PT)	静脉血
32	男	/	药物性肝损害					/	/	/	/	/	/	/	/	/	/	/	/	/	/	/	/	/	/	/	/	/	/	/	/	/	/	/	/	/	/	/	/	/	/	/	/	/	/	/	/	/	/
32	男	/	药物性肝损害					丙氨酸氨基转移酶 ALT	静脉血	45	U/L	2016-12-19 00:00:00	天门冬氨酸氨基转移酶 AST	静脉血	34	U/L	2016-12-19 00:00:00	/	/	/	/	/	/	/	/	/	/	/	/	/	/	/	总胆红素 TBIL	静脉血	7.3	μmol/L	2016-12-19 00:00:00	直接胆红素 DBIL	静脉血	2.7	μmol/L	2016-12-19 00:00:00	白蛋白 ALB	静脉血	45.8	g/L	2016-12-19 00:00:00	/	/
32	男	/	药物性肝损害					/	/	/	/	/	/	/	/	/	/	/	/	/	/	/	/	/	/	/	/	/	/	/	/	/	/	/	/	/	/	/	/	/	/	/	/	/	/	/	/	/	/
31	男	/	药物性肝损害					/	/	/	/	/	/	/	/	/	/	/	/	/	/	/	/	/	/	/	/	/	/	/	/	/	/	/	/	/	/	/	/	/	/	/	/	/	/	/	/	/	/
31	男	/	药物性肝损害					丙氨酸氨基转移酶 ALT	静脉血	71	U/L	2016-10-10 00:00:00	天门冬氨酸氨基转移酶 AST	静脉血	41	U/L	2016-10-10 00:00:00	/	/	/	/	/	/	/	/	/	/	/	/	/	/	/	总胆红素 TBIL	静脉血	9.3	μmol/L	2016-10-10 00:00:00	直接胆红素 DBIL	静脉血	3.1	μmol/L	2016-10-10 00:00:00	白蛋白 ALB	静脉血	45.9	g/L	2016-10-10 00:00:00	/	/
45	女	11	肾病综合征	肾病综合征 慢性胃炎 十二指肠球部溃疡	N04.903 K29.501 K26.900	低血容量性休克 肾病综合征 十二指肠球部溃疡 慢性胃炎 内痔、血栓外痔、肛裂 凝血功能异常 药物性肝损害	R57.102 N04.903 K26.900 K29.501 I84.200 I84.301 K60.201 D68.903 K71.901	谷丙转氨酶(ALT) 谷丙转氨酶(ALT) 谷丙转氨酶(ALT) 谷丙转氨酶(ALT) 谷丙转氨酶(ALT)	静脉血 静脉血 静脉血 静脉血 静脉血	197 135 69 204 15.8	U/L U/L U/L U/L U/L	2012-01-21 00:00:00 2012-01-21 00:00:00 2012-01-19 00:00:00 2012-01-19 00:00:00 2012-01-13 17:44:20	谷草转氨酶(AST) 谷草转氨酶(AST) 谷草转氨酶(AST) 谷草转氨酶(AST) 谷草转氨酶(AST) 谷草转氨酶(AST) 谷草转氨酶(AST)	静脉血 静脉血 静脉血 静脉血 静脉血 静脉血 静脉血	602 577 413 230 643 50.6 53.4	U/L U/L U/L U/L U/L U/L U/L	2012-01-22 00:00:00 2012-01-21 00:00:00 2012-01-21 00:00:00 2012-01-19 00:00:00 2012-01-19 00:00:00 2012-01-14 00:00:00 2012-01-13 17:44:20	碱性磷酸酶(ALP) 碱性磷酸酶(ALP) 碱性磷酸酶(ALP) 碱性磷酸酶(ALP)	静脉血 静脉血 静脉血 静脉血	788 590 729 332	U/L U/L U/L U/L	2012-01-21 00:00:00 2012-01-21 00:00:00 2012-01-19 00:00:00 2012-01-13 00:00:00	r-谷氨酰转肽酶(γ-GT) r-谷氨酰转肽酶(γ-GT) r-谷氨酰转肽酶(γ-GT) r-谷氨酰转肽酶(γ-GT)	静脉血 静脉血 静脉血 静脉血	942 549 961 444.9	U/L U/L U/L U/L	2012-01-21 00:00:00 2012-01-21 00:00:00 2012-01-19 00:00:00 2012-01-13 00:00:00	总胆汁酸(TBA) 总胆汁酸(TBA) 总胆汁酸(TBA) 总胆汁酸(TBA)	静脉血 静脉血 静脉血 静脉血	28.3 73.8 25.7 7.3	μmol/L μmol/L μmol/L μmol/L	2012-01-21 00:00:00 2012-01-21 00:00:00 2012-01-19 00:00:00 2012-01-13 00:00:00	总胆红素(TBIL) 总胆红素(TBIL) 总胆红素(TBIL) 总胆红素(TBIL) 总胆红素(TBIL)	静脉血 静脉血 静脉血 静脉血 静脉血	146.7 142.4 87.9 146.9 36.3	μmol/L μmol/L μmol/L μmol/L μmol/L	2012-01-21 00:00:00 2012-01-21 00:00:00 2012-01-19 00:00:00 2012-01-19 00:00:00 2012-01-13 17:44:20	直应胆红素(DBIL) 直应胆红素(DBIL) 直应胆红素(DBIL) 直应胆红素(DBIL) 直应胆红素(DBIL)	静脉血 静脉血 静脉血 静脉血 静脉血	140.2 133.3 69.3 131.3 35.9	μmol/L μmol/L μmol/L μmol/L μmol/L	2012-01-21 00:00:00 2012-01-21 00:00:00 2012-01-19 00:00:00 2012-01-19 00:00:00 2012-01-13 17:44:20	白蛋白(ALB) 白蛋白(ALB) 白蛋白(ALB) 白蛋白(ALB) 白蛋白(ALB)	静脉血 静脉血 静脉血 静脉血 静脉血	13.1 15.2 12.3 17.4 19.7	g/L g/L g/L g/L g/L	2012-01-21 00:00:00 2012-01-21 00:00:00 2012-01-19 00:00:00 2012-01-19 00:00:00 2012-01-13 17:44:20	血浆凝血酶原时间测定(PT) 血浆凝血酶原时间测定(PT) 血浆凝血酶原时间测定(PT) 血浆凝血酶原时间测定(PT)	静脉血 静脉血 静脉血 静脉血
9	男	30	疱疹病毒感染	水痘带状疱疹病毒	/	水痘带状疱疹病毒 疱疹病毒感染(单纯疱疹)(未特指) 肺部感染 药物性肝损害 重型地中海贫血 异基因干细胞移植术后	/ B00.906 J98.402 K71.901 D56.104 /	谷丙转氨酶(ALT) 谷丙转氨酶(ALT) 谷丙转氨酶(ALT) 谷丙转氨酶(ALT) 谷丙转氨酶(ALT) 谷丙转氨酶(ALT) 谷丙转氨酶(ALT) 谷丙转氨酶(ALT) 谷丙转氨酶(ALT) 谷丙转氨酶(ALT) 谷丙转氨酶(ALT) 谷丙转氨酶(ALT) 谷丙转氨酶(ALT) 谷丙转氨酶(ALT) 谷丙转氨酶(ALT) 谷丙转氨酶(ALT)	静脉血 静脉血 静脉血 静脉血 静脉血 静脉血 静脉血 静脉血 静脉血 静脉血 静脉血 静脉血 静脉血 静脉血 静脉血 静脉血	409 387 389 421 449 375 319 248 307 445 778 975 1305 1659 1209 896	U/L U/L U/L U/L U/L U/L U/L U/L U/L U/L U/L U/L U/L U/L U/L U/L	2011-03-16 00:00:00 2011-03-13 00:00:00 2011-03-12 00:00:00 2011-03-10 00:00:00 2011-03-08 00:00:00 2011-03-06 00:00:00 2011-03-05 00:00:00 2011-03-03 00:00:00 2011-02-27 00:00:00 2011-02-25 00:00:00 2011-02-23 00:00:00 2011-02-23 00:00:00 2011-02-21 00:00:00 2011-02-20 00:00:00 2011-02-19 00:00:00 2011-02-18 00:00:00	谷草转氨酶(AST) 谷草转氨酶(AST) 谷草转氨酶(AST) 谷草转氨酶(AST) 谷草转氨酶(AST) 谷草转氨酶(AST)	静脉血 静脉血 静脉血 静脉血 静脉血 静脉血	137 182 90 926 743 314	U/L U/L U/L U/L U/L U/L	2011-03-13 00:00:00 2011-03-06 00:00:00 2011-02-27 00:00:00 2011-02-20 00:00:00 2011-02-19 00:00:00 2011-02-18 00:00:00	碱性磷酸酶(ALP) 碱性磷酸酶(ALP)	静脉血 静脉血	153 152	U/L U/L	2011-02-27 00:00:00 2011-02-21 00:00:00	r-谷氨酰转肽酶(γ-GT)	静脉血	322	U/L	2011-02-21 00:00:00	总胆汁酸(TBA)	静脉血	32.2	μmol/L	2011-02-21 00:00:00	总胆红素(TBIL) 总胆红素(TBIL) 总胆红素(TBIL) 总胆红素(TBIL) 总胆红素(TBIL) 总胆红素(TBIL) 总胆红素(TBIL) 总胆红素(TBIL) 总胆红素(TBIL) 总胆红素(TBIL) 总胆红素(TBIL) 总胆红素(TBIL) 总胆红素(TBIL) 总胆红素(TBIL) 总胆红素(TBIL)	静脉血 静脉血 静脉血 静脉血 静脉血 静脉血 静脉血 静脉血 静脉血 静脉血 静脉血 静脉血 静脉血 静脉血 静脉血	15.7 13.9 11.9 12.8 10.9 11.7 11.8 9.7 9.5 10.1 8.3 19.4 12.5 14.9 17.7	μmol/L μmol/L μmol/L μmol/L μmol/L μmol/L μmol/L μmol/L μmol/L μmol/L μmol/L μmol/L μmol/L μmol/L μmol/L	2011-03-16 00:00:00 2011-03-13 00:00:00 2011-03-12 00:00:00 2011-03-10 00:00:00 2011-03-08 00:00:00 2011-03-06 00:00:00 2011-03-03 00:00:00 2011-02-27 00:00:00 2011-02-25 00:00:00 2011-02-23 00:00:00 2011-02-23 00:00:00 2011-02-21 00:00:00 2011-02-20 00:00:00 2011-02-19 00:00:00 2011-02-18 00:00:00	直应胆红素(DBIL) 直应胆红素(DBIL) 直应胆红素(DBIL) 直应胆红素(DBIL) 直应胆红素(DBIL) 直应胆红素(DBIL)	静脉血 静脉血 静脉血 静脉血 静脉血 静脉血	4.2 4.2 3.0 4.0 5.8 5.9	μmol/L μmol/L μmol/L μmol/L μmol/L μmol/L	2011-03-13 00:00:00 2011-03-06 00:00:00 2011-02-27 00:00:00 2011-02-20 00:00:00 2011-02-19 00:00:00 2011-02-18 00:00:00	白蛋白(ALB) 白蛋白(ALB) 白蛋白(ALB) 白蛋白(ALB) 白蛋白(ALB) 白蛋白(ALB)	静脉血 静脉血 静脉血 静脉血 静脉血 静脉血	43.9 41.3 36.3 37.4 41.2 47.8	g/L g/L g/L g/L g/L g/L	2011-03-13 00:00:00 2011-03-06 00:00:00 2011-02-27 00:00:00 2011-02-20 00:00:00 2011-02-19 00:00:00 2011-02-18 00:00:00	血浆凝血酶原时间测定(PT)	静脉血
42	男	6	肾移植术后	移植肾慢性排斥反应	/	移植肾慢性排斥反应 药物性肝损害 同种异体肾移植术后	/ K71.901 Z94.002	谷丙转氨酶(ALT)	血清	34	U/L	2005-12-04 00:00:00	谷草转氨酶(AST)	血清	14	U/L	2005-12-04 00:00:00	/	/	/	/	/	/	/	/	/	/	/	/	/	/	/	总胆红素(TBIL)	血清	17.76	μmol/L	2005-12-04 00:00:00	直应胆红素(DBIL)	血清	3.7	μmol/L	2005-12-04 00:00:00	白蛋白(ALB)	血清	30.9	g/L	2005-12-04 00:00:00	/	/
62	男	10	慢性胃炎	胃大部切除术后 右中下肺炎 药物性肝损害	Z90.301 J18.901 K71.901	结核性脑膜脑炎 水电解质平衡紊乱 右中下肺炎 脑膜癌瘤待排	A17.801+G05.0* / J18.901 /	谷丙转氨酶(ALT) 谷丙转氨酶(ALT)	血清 血清	168 560	U/L U/L	2003-05-06 00:00:00 2003-04-30 00:00:00	谷草转氨酶(AST) 谷草转氨酶(AST) 谷草转氨酶(AST)	血清 血清 血清	58 145 177	U/L U/L U/L	2003-05-06 00:00:00 2003-04-30 00:00:00 2003-04-29 00:00:00	/	/	/	/	/	/	/	/	/	/	/	/	/	/	/	总胆红素(TBIL) 总胆红素(TBIL)	血清 血清	42.9 57.8	umol/L umol/L	2003-05-06 00:00:00 2003-04-30 00:00:00	直应胆红素(DBIL) 直应胆红素(DBIL)	血清 血清	20.0 26.8	umol/L umol/L	2003-05-06 00:00:00 2003-04-30 00:00:00	血清白蛋白(ALB) 血清白蛋白(ALB)	血清 血清	37.4 51.1	g/L g/L	2003-05-06 00:00:00 2003-04-30 00:00:00	凝血酶原时间(PT)	血浆
77	女	64	脑梗塞	大面积脑梗塞(左侧额颞顶枕叶、左侧基底节 高血压3级(极高危组)	/ I10.x05	大面积脑梗塞(左侧额颞顶枕叶、左侧基底节 高血压3级(极高危组) 主动脉硬化 脑动脉硬化 肺部感染 药物性肝损害	/ I10.x05 I70.000 I67.200 J98.402 K71.901	谷丙转氨酶(ALT) 谷丙转氨酶(ALT) 谷丙转氨酶(ALT) 谷丙转氨酶(ALT) 谷丙转氨酶(ALT) 谷丙转氨酶(ALT) 谷丙转氨酶(ALT)	静脉血 静脉血 静脉血 静脉血 静脉血 静脉血 静脉血	11 20 43 35 25 64 12	U/L U/L U/L U/L U/L U/L U/L	2010-05-17 00:00:00 2010-04-27 00:00:00 2010-04-19 00:00:00 2010-04-15 00:00:00 2010-04-13 00:00:00 2010-04-08 00:00:00 2010-03-31 00:00:00	谷草转氨酶(AST) 谷草转氨酶(AST) 谷草转氨酶(AST) 谷草转氨酶(AST) 谷草转氨酶(AST) 谷草转氨酶(AST) 谷草转氨酶(AST)	静脉血 静脉血 静脉血 静脉血 静脉血 静脉血 静脉血	29 26 40 45 26 51 34	U/L U/L U/L U/L U/L U/L U/L	2010-05-17 00:00:00 2010-04-27 00:00:00 2010-04-19 00:00:00 2010-04-15 00:00:00 2010-04-13 00:00:00 2010-04-08 00:00:00 2010-03-31 00:00:00	/	/	/	/	/	/	/	/	/	/	/	/	/	/	/	总胆红素(TBIL) 总胆红素(TBIL) 总胆红素(TBIL) 总胆红素(TBIL) 总胆红素(TBIL) 总胆红素(TBIL) 总胆红素(TBIL)	静脉血 静脉血 静脉血 静脉血 静脉血 静脉血 静脉血	12.8 14.2 14.0 13.2 7.8 16.7 17.8	μmol/L μmol/L μmol/L μmol/L μmol/L μmol/L μmol/L	2010-05-17 00:00:00 2010-04-27 00:00:00 2010-04-19 00:00:00 2010-04-15 00:00:00 2010-04-13 00:00:00 2010-04-08 00:00:00 2010-03-31 00:00:00	直应胆红素(DBIL) 直应胆红素(DBIL) 直应胆红素(DBIL) 直应胆红素(DBIL) 直应胆红素(DBIL) 直应胆红素(DBIL) 直应胆红素(DBIL)	静脉血 静脉血 静脉血 静脉血 静脉血 静脉血 静脉血	4.3 5.6 5.1 5.1 3.1 6.6 6.9	μmol/L μmol/L μmol/L μmol/L μmol/L μmol/L μmol/L	2010-05-17 00:00:00 2010-04-27 00:00:00 2010-04-19 00:00:00 2010-04-15 00:00:00 2010-04-13 00:00:00 2010-04-08 00:00:00 2010-03-31 00:00:00	白蛋白(ALB) 白蛋白(ALB) 白蛋白(ALB) 白蛋白(ALB) 白蛋白(ALB) 白蛋白(ALB) 白蛋白(ALB)	静脉血 静脉血 静脉血 静脉血 静脉血 静脉血 静脉血	34.4 35.8 33.7 34.3 32.2 32.8 43.5	g/L g/L g/L g/L g/L g/L g/L	2010-05-17 00:00:00 2010-04-27 00:00:00 2010-04-19 00:00:00 2010-04-15 00:00:00 2010-04-13 00:00:00 2010-04-08 00:00:00 2010-03-31 00:00:00	血浆凝血酶原时间测定(PT)	静脉血
49	男	8	药物性肝损害	药物性肝损害	K71.901	慢性乙型病毒性肝炎 左侧面神经疾患(未特指) 药物性肝损害	B18.106 G98.x00 K71.901	谷丙转氨酶(ALT) 谷丙转氨酶(ALT) 谷丙转氨酶(ALT)	静脉血 静脉血 静脉血	259 507 1076	U/L U/L U/L	2010-03-30 00:00:00 2010-03-27 00:00:00 2010-03-24 00:00:00	谷草转氨酶(AST) 谷草转氨酶(AST) 谷草转氨酶(AST) 谷草转氨酶(AST)	静脉血 静脉血 静脉血 静脉血	70 146 680 695	U/L U/L U/L U/L	2010-03-30 00:00:00 2010-03-27 00:00:00 2010-03-24 00:00:00 2010-03-23 00:00:00	碱性磷酸酶(ALP) 碱性磷酸酶(ALP) 碱性磷酸酶(ALP) 碱性磷酸酶(ALP)	静脉血 静脉血 静脉血 静脉血	118 121 156 174	U/L U/L U/L U/L	2010-03-30 00:00:00 2010-03-27 00:00:00 2010-03-24 00:00:00 2010-03-23 00:00:00	r-谷氨酰转肽酶(γ-GT) r-谷氨酰转肽酶(γ-GT) r-谷氨酰转肽酶(γ-GT) r-谷氨酰转肽酶(γ-GT)	静脉血 静脉血 静脉血 静脉血	152 163 220 244	U/L U/L U/L U/L	2010-03-30 00:00:00 2010-03-27 00:00:00 2010-03-24 00:00:00 2010-03-23 00:00:00	总胆汁酸(TBA) 总胆汁酸(TBA) 总胆汁酸(TBA) 总胆汁酸(TBA)	静脉血 静脉血 静脉血 静脉血	3.7 9.0 66.1 86.3	μmol/L μmol/L μmol/L μmol/L	2010-03-30 00:00:00 2010-03-27 00:00:00 2010-03-24 00:00:00 2010-03-23 00:00:00	总胆红素(TBIL) 总胆红素(TBIL) 总胆红素(TBIL)	静脉血 静脉血 静脉血	18.6 22.1 45.5	μmol/L μmol/L μmol/L	2010-03-30 00:00:00 2010-03-27 00:00:00 2010-03-24 00:00:00	直应胆红素(DBIL) 直应胆红素(DBIL) 直应胆红素(DBIL)	静脉血 静脉血 静脉血	14.1 16.5 28.7	μmol/L μmol/L μmol/L	2010-03-30 00:00:00 2010-03-27 00:00:00 2010-03-24 00:00:00	白蛋白(ALB) 白蛋白(ALB) 白蛋白(ALB)	静脉血 静脉血 静脉血	35.4 33.3 33.5	g/L g/L g/L	2010-03-30 00:00:00 2010-03-27 00:00:00 2010-03-24 00:00:00	血浆凝血酶原时间测定(PT)	静脉血
41	男	11	黄疸	黄疸查因:药物性肝损害可能性大	/	药物性肝损害 慢性病毒性乙型肝炎	K71.901 B18.106	谷丙转氨酶(ALT) 谷丙转氨酶(ALT) 谷丙转氨酶(ALT)	血清 血清 血清	51 240 591	U/L U/L U/L	2005-02-27 00:00:00 2005-02-21 00:00:00 2005-02-18 00:00:00	谷草转氨酶(AST) 谷草转氨酶(AST) 谷草转氨酶(AST)	血清 血清 血清	42 57 245	U/L U/L U/L	2005-02-27 00:00:00 2005-02-21 00:00:00 2005-02-18 00:00:00	碱性磷酸酶(ALP)	血清	112	U/L	2005-02-18 00:00:00	r-谷氨酰转肽酶(γ-GT)	血清	188	U/L	2005-02-18 00:00:00	总胆汁酸(TBA)	血清	113.6	μmol/L	2005-02-18 00:00:00	总胆红素(TBIL) 总胆红素(TBIL) 总胆红素(TBIL)	血清 血清 血清	66.1 120.5 123.8	μmol/L μmol/L μmol/L	2005-02-27 00:00:00 2005-02-21 00:00:00 2005-02-18 00:00:00	直应胆红素(DBIL) 直应胆红素(DBIL) 直应胆红素(DBIL)	血清 血清 血清	43.4 88.1 89.3	μmol/L μmol/L μmol/L	2005-02-27 00:00:00 2005-02-21 00:00:00 2005-02-18 00:00:00	白蛋白(ALB) 白蛋白(ALB) 白蛋白(ALB)	血清 血清 血清	34.0 34.2 35.1	g/L g/L g/L	2005-02-27 00:00:00 2005-02-21 00:00:00 2005-02-18 00:00:00	凝血酶原时间(PT)	血浆
42	女	23	低血糖昏迷	低血糖昏迷	E15.x00	胰岛B细胞瘤 低血糖昏迷 症状性癫痫 药物性肝损害	K86.901 E15.x00 G40.800 K71.901	谷丙转氨酶(ALT) 谷丙转氨酶(ALT) 谷丙转氨酶(ALT) 谷丙转氨酶(ALT)	静脉血 静脉血 静脉血 静脉血	63 125 83 62	U/L U/L U/L U/L	2010-04-25 00:00:00 2010-04-18 00:00:00 2010-04-13 00:00:00 2010-04-07 00:00:00	谷草转氨酶(AST) 谷草转氨酶(AST) 谷草转氨酶(AST) 谷草转氨酶(AST)	静脉血 静脉血 静脉血 静脉血	43 105 59 55	U/L U/L U/L U/L	2010-04-25 00:00:00 2010-04-18 00:00:00 2010-04-13 00:00:00 2010-04-07 00:00:00	/	/	/	/	/	/	/	/	/	/	/	/	/	/	/	总胆红素(TBIL) 总胆红素(TBIL) 总胆红素(TBIL) 总胆红素(TBIL)	静脉血 静脉血 静脉血 静脉血	3.2 8.7 4.8 5.1	μmol/L μmol/L μmol/L μmol/L	2010-04-25 00:00:00 2010-04-18 00:00:00 2010-04-13 00:00:00 2010-04-07 00:00:00	直应胆红素(DBIL) 直应胆红素(DBIL) 直应胆红素(DBIL) 直应胆红素(DBIL)	静脉血 静脉血 静脉血 静脉血	1.2 3.6 1.5 0.8	μmol/L μmol/L μmol/L μmol/L	2010-04-25 00:00:00 2010-04-18 00:00:00 2010-04-13 00:00:00 2010-04-07 00:00:00	白蛋白(ALB) 白蛋白(ALB) 白蛋白(ALB) 白蛋白(ALB)	静脉血 静脉血 静脉血 静脉血	33.8 30.7 33.0 36.0	g/L g/L g/L g/L	2010-04-25 00:00:00 2010-04-18 00:00:00 2010-04-13 00:00:00 2010-04-07 00:00:00	血浆凝血酶原时间测定(PT)	静脉血
44	女	/	药物性肝损伤 卵巢恶性肿瘤 乙肝表面抗原携带者					/	/	/	/	/	/	/	/	/	/	/	/	/	/	/	/	/	/	/	/	/	/	/	/	/	/	/	/	/	/	/	/	/	/	/	/	/	/	/	/	/	/
14	男	/	肺炎支原体性肺炎 腺病毒肺炎 药物性肝损伤					/	/	/	/	/	/	/	/	/	/	/	/	/	/	/	/	/	/	/	/	/	/	/	/	/	/	/	/	/	/	/	/	/	/	/	/	/	/	/	/	/	/
32	男	19	药物性肝损害?	药物性肝损害	K71.901	药物性肝损害 上呼吸道感染	K71.901 J06.900	谷丙转氨酶(ALT) 谷丙转氨酶(ALT) 谷丙转氨酶(ALT)	血清 血清 血清	47 47 89	U/L U/L U/L	2007-01-15 08:04:11 2007-01-05 08:02:16 2006-12-30 13:06:27	谷草转氨酶(AST) 谷草转氨酶(AST) 谷草转氨酶(AST)	血清 血清 血清	19 17 38	U/L U/L U/L	2007-01-15 08:04:11 2007-01-05 08:02:16 2006-12-30 13:06:27	/	/	/	/	/	/	/	/	/	/	/	/	/	/	/	总胆红素(TBIL) 总胆红素(TBIL) 总胆红素(TBIL)	血清 血清 血清	5.0 4.1 6.7	μmol/L μmol/L μmol/L	2007-01-15 08:04:11 2007-01-05 08:02:16 2006-12-30 13:06:27	直应胆红素(DBIL) 直应胆红素(DBIL) 直应胆红素(DBIL)	血清 血清 血清	1.4 1.2 2.4	μmol/L μmol/L μmol/L	2007-01-15 08:04:11 2007-01-05 08:02:16 2006-12-30 13:06:27	白蛋白(ALB) 白蛋白(ALB) 白蛋白(ALB)	血清 血清 血清	41.9 43.1 47.1	g/L g/L g/L	2007-01-15 08:04:11 2007-01-05 08:02:16 2006-12-30 13:06:27	血浆凝血酶原时间测定(PT)	血浆
70	女	5	类风湿性关节炎	肺部感染 药物性粒细胞减少(药物性白细胞减少)(需 药物性血小板减少症 类风湿性关节炎(未特指)	J98.402 D70.x00 D69.502 M06.991	呼吸衰竭(未特指) 肺部感染 药物性粒细胞减少(药物性白细胞减少)(需 药物性血小板减少症 药物性肝损害? 颅内病变待排 骨质疏松(未特指) 类风湿性关节炎?	J96.901 J98.402 D70.x00 D69.502 K71.901 / M81.991 M06.991	谷丙转氨酶(ALT) 谷丙转氨酶(ALT) 谷丙转氨酶(ALT) 谷丙转氨酶(ALT) 谷丙转氨酶(ALT) 谷丙转氨酶(ALT)	血清 血清 血清 血清 血清 血清	50 52 9 15 15 17	U/L U/L U/L U/L U/L U/L	2007-10-06 06:55:53 2007-10-05 22:11:16 2007-10-05 10:14:00 2007-10-03 08:30:14 2007-10-02 18:16:41 2007-10-02 14:47:18	谷草转氨酶(AST) 谷草转氨酶(AST) 谷草转氨酶(AST) 谷草转氨酶(AST) 谷草转氨酶(AST) 谷草转氨酶(AST)	血清 血清 血清 血清 血清 血清	28 26 13 12 11 13	U/L U/L U/L U/L U/L U/L	2007-10-06 06:55:53 2007-10-05 22:11:16 2007-10-05 10:14:00 2007-10-03 08:30:14 2007-10-02 18:16:41 2007-10-02 14:47:18	碱性磷酸酶(ALP)	血清	38	U/L	2007-10-05 22:11:00	r-谷氨酰转肽酶(γ-GT)	血清	28	U/L	2007-10-05 22:11:00	总胆汁酸(TBA)	血清	8.1	μmol/L	2007-10-05 22:11:00	总胆红素(TBIL) 总胆红素(TBIL) 总胆红素(TBIL) 总胆红素(TBIL) 总胆红素(TBIL) 总胆红素(TBIL)	血清 血清 血清 血清 血清 血清	156.8 148.5 138.8 58.4 48.0 46.0	μmol/L μmol/L μmol/L μmol/L μmol/L μmol/L	2007-10-06 06:55:53 2007-10-05 22:11:16 2007-10-05 10:14:00 2007-10-03 08:30:14 2007-10-02 18:16:41 2007-10-02 14:47:18	直应胆红素(DBIL) 直应胆红素(DBIL) 直应胆红素(DBIL) 直应胆红素(DBIL) 直应胆红素(DBIL) 直应胆红素(DBIL)	血清 血清 血清 血清 血清 血清	129.8 129.4 119.8 40.9 39.9 37.4	μmol/L μmol/L μmol/L μmol/L μmol/L μmol/L	2007-10-06 06:55:53 2007-10-05 22:11:16 2007-10-05 10:14:00 2007-10-03 08:30:14 2007-10-02 18:16:41 2007-10-02 14:47:18	白蛋白(ALB) 白蛋白(ALB) 白蛋白(ALB) 白蛋白(ALB) 白蛋白(ALB) 白蛋白(ALB)	血清 血清 血清 血清 血清 血清	16.6 13.0 14.0 19.6 14.0 15.3	g/L g/L g/L g/L g/L g/L	2007-10-06 06:55:53 2007-10-05 22:11:16 2007-10-05 10:14:00 2007-10-03 08:30:14 2007-10-02 18:16:41 2007-10-02 14:47:18	血浆凝血酶原时间测定(PT) 血浆凝血酶原时间测定(PT) 血浆凝血酶原时间测定(PT) 血浆凝血酶原时间测定(PT) 血浆凝血酶原时间测定(PT)	血浆 血浆 血浆 血浆 血浆
44	女	15	甲状腺机能亢进	Graves病 药物性肝损害?	E05.001 K71.901	Graves病 药物性肝损害	E05.001 K71.901	谷丙转氨酶(ALT) 谷丙转氨酶(ALT)	血清 血清	28 39	U/L U/L	2006-10-30 08:14:09 2006-10-24 07:57:18	谷草转氨酶(AST) 谷草转氨酶(AST)	血清 血清	24 26	U/L U/L	2006-10-30 08:14:09 2006-10-24 07:57:18	碱性磷酸酶(ALP)	血清	221	U/L	2006-10-24 07:57:18	r-谷氨酰转肽酶(γ-GT)	血清	123	U/L	2006-10-24 07:57:18	总胆汁酸(TBA)	血清	12.0	μmol/L	2006-10-24 07:57:18	总胆红素(TBIL) 总胆红素(TBIL)	血清 血清	11.7 21.6	μmol/L μmol/L	2006-10-30 08:14:09 2006-10-24 07:57:18	直应胆红素(DBIL) 直应胆红素(DBIL)	血清 血清	6.0 11.1	μmol/L μmol/L	2006-10-30 08:14:09 2006-10-24 07:57:18	白蛋白(ALB) 白蛋白(ALB)	血清 血清	37.0 31.2	g/L g/L	2006-10-30 08:14:09 2006-10-24 07:57:18	/	/
24	男	12	强直性脊柱炎 药物性肝损伤 CIR查因	肝功能异常查因	/	脂肪性肝炎 强直性脊柱炎 脊柱侧凸畸形	K76.001 M45.x00 M41.992	丙氨酸氨基转移酶 ALT 丙氨酸氨基转移酶 ALT	静脉血 静脉血	118 192	U/L U/L	2016-12-09 00:00:00 2016-12-03 00:00:00	天门冬氨酸氨基转移酶 AST 天门冬氨酸氨基转移酶 AST	静脉血 静脉血	68 160	U/L U/L	2016-12-09 00:00:00 2016-12-03 00:00:00	碱性磷酸酶 ALP	静脉血	88	U/L	2016-12-03 00:00:00	r-谷氨酰基转移酶 γ-GT	静脉血	81	U/L	2016-12-03 00:00:00	总胆汁酸 TBA	静脉血	10.70	μmol/L	2016-12-03 00:00:00	总胆红素 TBIL 总胆红素 TBIL	静脉血 静脉血	7.3 12.5	μmol/L μmol/L	2016-12-09 00:00:00 2016-12-03 00:00:00	直接胆红素 DBIL 直接胆红素 DBIL	静脉血 静脉血	3.3 6.7	μmol/L μmol/L	2016-12-09 00:00:00 2016-12-03 00:00:00	白蛋白 ALB 白蛋白 ALB	静脉血 静脉血	40.0 39.5	g/L g/L	2016-12-09 00:00:00 2016-12-03 00:00:00	血浆凝血酶原时间测定 PT	静脉血
52	女	/	免疫性血细胞减少 药物性肝损害					/	/	/	/	/	/	/	/	/	/	/	/	/	/	/	/	/	/	/	/	/	/	/	/	/	/	/	/	/	/	/	/	/	/	/	/	/	/	/	/	/	/
29	女	26	药物性肝炎	药物性肝炎	K71.601	发热、肝功能异常查因:淋巴瘤? 发热、肝功能异常查因:淋巴瘤? 急性心功能衰竭 心源性休克 I型呼吸衰竭 肺部感染 屎肠球菌感染 噬血细胞综合征 原发性胆汁性肝管炎待排 多浆膜腔积液(胸腔、心包、腹腔、盆腔) 胸腔积液 心包积液 腹水 盆腔积液,女性 卵巢囊肿切除术后	/ / I50.904 R57.001 J96.902 J98.402 A49.817 D76.101 / / J94.808 I31.800 R18.x00 N94.804 /	丙氨酸氨基转移酶 ALT 丙氨酸氨基转移酶 ALT 丙氨酸氨基转移酶 ALT 丙氨酸氨基转移酶 ALT 丙氨酸氨基转移酶 ALT 丙氨酸氨基转移酶 ALT 丙氨酸氨基转移酶 ALT 丙氨酸氨基转移酶 ALT 丙氨酸氨基转移酶 ALT 丙氨酸氨基转移酶 ALT	静脉血 静脉血 静脉血 静脉血 静脉血 静脉血 静脉血 静脉血 静脉血 静脉血	114 161 157 116 88 90 64 132 352 388	U/L U/L U/L U/L U/L U/L U/L U/L U/L U/L	2017-12-22 00:00:00 2017-12-19 00:00:00 2017-12-18 00:00:00 2017-12-15 00:00:00 2017-12-14 00:00:00 2017-12-12 00:00:00 2017-12-12 00:00:00 2017-12-10 00:00:00 2017-12-02 00:00:00 2017-11-28 00:00:00	天门冬氨酸氨基转移酶 AST 天门冬氨酸氨基转移酶 AST 天门冬氨酸氨基转移酶 AST 天门冬氨酸氨基转移酶 AST 天门冬氨酸氨基转移酶 AST 天门冬氨酸氨基转移酶 AST 天门冬氨酸氨基转移酶 AST 天门冬氨酸氨基转移酶 AST 天门冬氨酸氨基转移酶 AST 天门冬氨酸氨基转移酶 AST 天门冬氨酸氨基转移酶 AST 天门冬氨酸氨基转移酶 AST	静脉血 静脉血 静脉血 静脉血 静脉血 静脉血 静脉血 静脉血 静脉血 静脉血 静脉血 静脉血	143 327 695 764 521 228 139 81 161 1148 1092 1060	U/L U/L U/L U/L U/L U/L U/L U/L U/L U/L U/L U/L	2017-12-22 00:00:00 2017-12-21 00:00:00 2017-12-19 00:00:00 2017-12-18 00:00:00 2017-12-15 00:00:00 2017-12-14 00:00:00 2017-12-12 00:00:00 2017-12-12 00:00:00 2017-12-10 00:00:00 2017-12-02 00:00:00 2017-11-30 00:00:00 2017-11-28 00:00:00	碱性磷酸酶 ALP 碱性磷酸酶 ALP	静脉血 静脉血	71 234	U/L U/L	2017-12-12 00:00:00 2017-11-28 00:00:00	r-谷氨酰基转移酶 γ-GT r-谷氨酰基转移酶 γ-GT	静脉血 静脉血	22 63	U/L U/L	2017-12-12 00:00:00 2017-11-28 00:00:00	总胆汁酸 TBA	静脉血	257.00	μmol/L	2017-11-28 00:00:00	总胆红素 TBIL 总胆红素 TBIL 总胆红素 TBIL 总胆红素 TBIL 总胆红素 TBIL 总胆红素 TBIL 总胆红素 TBIL 总胆红素 TBIL 总胆红素 TBIL 总胆红素 TBIL 总胆红素 TBIL	静脉血 静脉血 静脉血 静脉血 静脉血 静脉血 静脉血 静脉血 静脉血 静脉血 静脉血	555.1 549.0 542.8 564.1 193.2 523.0 535.8 355.6 379.3 334.2 425.4	μmol/L μmol/L μmol/L μmol/L μmol/L μmol/L μmol/L μmol/L μmol/L μmol/L μmol/L	2017-12-22 00:00:00 2017-12-19 00:00:00 2017-12-18 00:00:00 2017-12-15 00:00:00 2017-12-15 00:00:00 2017-12-14 00:00:00 2017-12-12 00:00:00 2017-12-12 00:00:00 2017-12-10 00:00:00 2017-12-02 00:00:00 2017-11-28 00:00:00	直接胆红素 DBIL 直接胆红素 DBIL 直接胆红素 DBIL 直接胆红素 DBIL 直接胆红素 DBIL 直接胆红素 DBIL 直接胆红素 DBIL 直接胆红素 DBIL 直接胆红素 DBIL 直接胆红素 DBIL 直接胆红素 DBIL	静脉血 静脉血 静脉血 静脉血 静脉血 静脉血 静脉血 静脉血 静脉血 静脉血 静脉血	484.7 462.2 464.9 486.8 145.3 447.9 460.8 260.2 292.7 263.0 329.1	μmol/L μmol/L μmol/L μmol/L μmol/L μmol/L μmol/L μmol/L μmol/L μmol/L μmol/L	2017-12-22 00:00:00 2017-12-19 00:00:00 2017-12-18 00:00:00 2017-12-15 00:00:00 2017-12-15 00:00:00 2017-12-14 00:00:00 2017-12-12 00:00:00 2017-12-12 00:00:00 2017-12-10 00:00:00 2017-12-02 00:00:00 2017-11-28 00:00:00	白蛋白 ALB 白蛋白 ALB 白蛋白 ALB 白蛋白 ALB 白蛋白 ALB 白蛋白 ALB 白蛋白 ALB 白蛋白 ALB 白蛋白 ALB 白蛋白 ALB	静脉血 静脉血 静脉血 静脉血 静脉血 静脉血 静脉血 静脉血 静脉血 静脉血	37.0 37.1 35.5 42.6 42.2 47.1 35.1 38.1 31.5 28.0	g/L g/L g/L g/L g/L g/L g/L g/L g/L g/L	2017-12-22 00:00:00 2017-12-19 00:00:00 2017-12-18 00:00:00 2017-12-15 00:00:00 2017-12-14 00:00:00 2017-12-12 00:00:00 2017-12-12 00:00:00 2017-12-10 00:00:00 2017-12-02 00:00:00 2017-11-28 00:00:00	血浆凝血酶原时间测定 PT 血浆凝血酶原时间测定 PT 血浆凝血酶原时间测定 PT 血浆凝血酶原时间测定 PT 血浆凝血酶原时间测定 PT 血浆凝血酶原时间测定 PT 血浆凝血酶原时间测定 PT 血浆凝血酶原时间测定 PT 血浆凝血酶原时间测定 PT	静脉血 静脉血 静脉血 静脉血 静脉血 静脉血 静脉血 静脉血 静脉血
40	男	169	颅内感染	脑梗塞	I63.902	脑梗塞(基底动脉) 肺部感染 鼻息肉摘除术后 泌尿道感染(需要时附加B95-B97编码) 乙型肝炎病毒携带者 药物性肝 低蛋白血症	/ J98.402 / N39.001 Z22.500 / E77.801	谷丙转氨酶(ALT) 谷丙转氨酶(ALT) 谷丙转氨酶(ALT) 谷丙转氨酶(ALT) 谷丙转氨酶(ALT) 谷丙转氨酶(ALT) 谷丙转氨酶(ALT) 谷丙转氨酶(ALT) 谷丙转氨酶(ALT) 谷丙转氨酶(ALT) 谷丙转氨酶(ALT) 谷丙转氨酶(ALT) 谷丙转氨酶(ALT)	血清 血清 血清 血清 血清 血清 血清 血清 血清 血清 血清 血清 血清	65 12 16 15 42 40 42 34 47 66 97 82 28	U/L U/L U/L U/L U/L U/L U/L U/L U/L U/L U/L U/L U/L	2007-07-24 07:48:48 2007-06-28 07:57:46 2007-06-12 08:02:36 2007-06-05 07:56:49 2007-05-24 07:57:08 2007-05-11 08:00:36 2007-05-05 08:45:01 2007-04-30 08:13:10 2007-04-27 08:02:29 2007-04-24 08:30:07 2007-04-20 09:17:42 2007-04-17 07:53:59 2007-04-05 08:10:52	谷草转氨酶(AST) 谷草转氨酶(AST) 谷草转氨酶(AST) 谷草转氨酶(AST) 谷草转氨酶(AST) 谷草转氨酶(AST) 谷草转氨酶(AST) 谷草转氨酶(AST) 谷草转氨酶(AST) 谷草转氨酶(AST) 谷草转氨酶(AST) 谷草转氨酶(AST) 谷草转氨酶(AST) 谷草转氨酶(AST)	血清 血清 血清 血清 血清 血清 血清 血清 血清 血清 血清 血清 血清 血清	55 14 16 17 41 45 70 42 49 54 67 66 55 25	U/L U/L U/L U/L U/L U/L U/L U/L U/L U/L U/L U/L U/L U/L	2007-07-24 07:48:48 2007-06-28 07:57:46 2007-06-12 08:02:36 2007-06-05 07:56:49 2007-05-24 07:57:08 2007-05-11 08:00:36 2007-05-05 08:45:01 2007-04-30 08:13:10 2007-04-27 08:02:29 2007-04-24 08:30:07 2007-04-20 09:17:42 2007-04-17 07:53:59 2007-04-05 08:10:52 2007-04-03 18:49:45	/	/	/	/	/	/	/	/	/	/	/	/	/	/	/	总胆红素(TBIL) 总胆红素(TBIL) 总胆红素(TBIL) 总胆红素(TBIL) 总胆红素(TBIL) 总胆红素(TBIL) 总胆红素(TBIL) 总胆红素(TBIL) 总胆红素(TBIL) 总胆红素(TBIL) 总胆红素(TBIL) 总胆红素(TBIL) 总胆红素(TBIL)	血清 血清 血清 血清 血清 血清 血清 血清 血清 血清 血清 血清 血清	8.7 10.9 6.2 5.7 6.1 6.5 10.3 6.8 7.4 6.1 14.9 7.2 12.6	μmol/L μmol/L μmol/L μmol/L μmol/L μmol/L μmol/L μmol/L μmol/L μmol/L μmol/L μmol/L μmol/L	2007-07-24 07:48:48 2007-06-28 07:57:46 2007-06-12 08:02:36 2007-06-05 07:56:49 2007-05-24 07:57:08 2007-05-11 08:00:36 2007-05-05 08:45:01 2007-04-30 08:13:10 2007-04-27 08:02:29 2007-04-24 08:30:07 2007-04-20 09:17:42 2007-04-17 07:53:59 2007-04-05 08:10:52	直应胆红素(DBIL) 直应胆红素(DBIL) 直应胆红素(DBIL) 直应胆红素(DBIL) 直应胆红素(DBIL) 直应胆红素(DBIL) 直应胆红素(DBIL) 直应胆红素(DBIL) 直应胆红素(DBIL) 直应胆红素(DBIL) 直应胆红素(DBIL) 直应胆红素(DBIL) 直应胆红素(DBIL)	血清 血清 血清 血清 血清 血清 血清 血清 血清 血清 血清 血清 血清	2.1 2.4 1.6 1.6 1.7 2.6 3.6 2.0 2.0 1.8 4.8 2.2 1.9	μmol/L μmol/L μmol/L μmol/L μmol/L μmol/L μmol/L μmol/L μmol/L μmol/L μmol/L μmol/L μmol/L	2007-07-24 07:48:48 2007-06-28 07:57:46 2007-06-12 08:02:36 2007-06-05 07:56:49 2007-05-24 07:57:08 2007-05-11 08:00:36 2007-05-05 08:45:01 2007-04-30 08:13:10 2007-04-27 08:02:29 2007-04-24 08:30:07 2007-04-20 09:17:42 2007-04-17 07:53:59 2007-04-05 08:10:52	白蛋白(ALB) 白蛋白(ALB) 白蛋白(ALB) 白蛋白(ALB) 白蛋白(ALB) 白蛋白(ALB) 白蛋白(ALB) 白蛋白(ALB) 白蛋白(ALB) 白蛋白(ALB) 白蛋白(ALB) 白蛋白(ALB) 白蛋白(ALB)	血清 血清 血清 血清 血清 血清 血清 血清 血清 血清 血清 血清 血清	34.1 30.3 34.5 38.2 35.5 36.7 32.5 35.1 37.1 40.1 39.0 39.2 36.6	g/L g/L g/L g/L g/L g/L g/L g/L g/L g/L g/L g/L g/L	2007-07-24 07:48:48 2007-06-28 07:57:46 2007-06-12 08:02:36 2007-06-05 07:56:49 2007-05-24 07:57:08 2007-05-11 08:00:36 2007-05-05 08:45:01 2007-04-30 08:13:10 2007-04-27 08:02:29 2007-04-24 08:30:07 2007-04-20 09:17:42 2007-04-17 07:53:59 2007-04-05 08:10:52	血浆凝血酶原时间测定(PT) 血浆凝血酶原时间测定(PT) 血浆凝血酶原时间测定(PT) 血浆凝血酶原时间测定(PT)	血浆 血浆 血浆 血浆
51	男	9	幽门管溃疡	幽门管溃疡	K25.903	幽门管溃疡 中度贫血 药物性肝损害?	K25.903 D64.903 K71.901	谷丙转氨酶(ALT)	se	384	U/L	2003-10-13 00:00:00	谷草转氨酶(AST)	se	256	U/L	2003-10-13 00:00:00	碱性磷酸酶(ALP)	se	57	U/L	2003-10-13 00:00:00	r-谷氨酰转肽酶(r-GT)	se	58	U/L	2003-10-13 00:00:00	总胆汁酸(TBA)	se	9.5	umol/L	2003-10-13 00:00:00	总胆红素(TBIL)	se	11.8	umol/L	2003-10-13 00:00:00	直应胆红素(DBIL)	se	3.4	umol/L	2003-10-13 00:00:00	白蛋白(ALB)	se	39.9	g/L	2003-10-13 00:00:00	凝血酶原时间(PT)	pl
25	女	9	肝纤维化	胆管细胞癌? 慢性乙型病毒性肝炎迁延期? 药物性肝损害?	C24.001 / K71.901	慢性乙型病毒性肝炎迁延期 药物性肝损害?	/ K71.901	谷丙转氨酶(ALT)	血清	17	U/L	2007-08-10 08:00:59	谷草转氨酶(AST)	血清	19	U/L	2007-08-10 08:00:59	/	/	/	/	/	/	/	/	/	/	/	/	/	/	/	总胆红素(TBIL)	血清	6.1	μmol/L	2007-08-10 08:00:59	直应胆红素(DBIL)	血清	1.1	μmol/L	2007-08-10 08:00:59	白蛋白(ALB)	血清	44.3	g/L	2007-08-10 08:00:59	血浆凝血酶原时间测定(PT)	血浆
54	男	13	黄疸	黄疸查因: 药物性肝损害? 戊型病毒性肝炎? 甲型病毒性肝炎?	/ K71.901 / /	黄疸查因:胆总管下段狭窄 慢性胰腺炎 2型糖尿病 左肾盂结石 脂肪肝 右肺下叶炎症	/ K86.102 E11.901 N20.000 K76.001 J18.901	谷丙转氨酶(ALT) 谷丙转氨酶(ALT) 谷丙转氨酶(ALT) 谷丙转氨酶(ALT) 谷丙转氨酶(ALT) 谷丙转氨酶(ALT)	静脉血 静脉血 静脉血 静脉血 静脉血 静脉血	50 63 67 86 98 94	U/L U/L U/L U/L U/L U/L	2010-02-11 00:00:00 2010-02-09 00:00:00 2010-02-07 00:00:00 2010-02-06 00:00:00 2010-02-03 00:00:00 2010-01-31 00:00:00	谷草转氨酶(AST) 谷草转氨酶(AST) 谷草转氨酶(AST) 谷草转氨酶(AST) 谷草转氨酶(AST) 谷草转氨酶(AST)	静脉血 静脉血 静脉血 静脉血 静脉血 静脉血	31 46 23 38 43 42	U/L U/L U/L U/L U/L U/L	2010-02-11 00:00:00 2010-02-09 00:00:00 2010-02-07 00:00:00 2010-02-06 00:00:00 2010-02-03 00:00:00 2010-01-31 00:00:00	碱性磷酸酶(ALP) 碱性磷酸酶(ALP) 碱性磷酸酶(ALP) 碱性磷酸酶(ALP)	静脉血 静脉血 静脉血 静脉血	190 241 191 221	U/L U/L U/L U/L	2010-02-11 00:00:00 2010-02-06 00:00:00 2010-02-03 00:00:00 2010-01-31 00:00:00	r-谷氨酰转肽酶(γ-GT) r-谷氨酰转肽酶(γ-GT) r-谷氨酰转肽酶(γ-GT) r-谷氨酰转肽酶(γ-GT)	静脉血 静脉血 静脉血 静脉血	230 干扰 596 776	U/L U/L U/L U/L	2010-02-11 00:00:00 2010-02-06 00:00:00 2010-02-03 00:00:00 2010-01-31 00:00:00	总胆汁酸(TBA) 总胆汁酸(TBA) 总胆汁酸(TBA) 总胆汁酸(TBA)	静脉血 静脉血 静脉血 静脉血	29.0 72.2 90.6 133.5	μmol/L μmol/L μmol/L μmol/L	2010-02-11 00:00:00 2010-02-06 00:00:00 2010-02-03 00:00:00 2010-01-31 00:00:00	总胆红素(TBIL) 总胆红素(TBIL) 总胆红素(TBIL) 总胆红素(TBIL) 总胆红素(TBIL) 总胆红素(TBIL)	静脉血 静脉血 静脉血 静脉血 静脉血 静脉血	149.2 225.5 389.0 439.2 381.1 338.4	μmol/L μmol/L μmol/L μmol/L μmol/L μmol/L	2010-02-11 00:00:00 2010-02-09 00:00:00 2010-02-07 00:00:00 2010-02-06 00:00:00 2010-02-03 00:00:00 2010-01-31 00:00:00	直应胆红素(DBIL) 直应胆红素(DBIL) 直应胆红素(DBIL) 直应胆红素(DBIL) 直应胆红素(DBIL) 直应胆红素(DBIL)	静脉血 静脉血 静脉血 静脉血 静脉血 静脉血	109.2 160.1 259.1 292.3 317.6 247.2	μmol/L μmol/L μmol/L μmol/L μmol/L μmol/L	2010-02-11 00:00:00 2010-02-09 00:00:00 2010-02-07 00:00:00 2010-02-06 00:00:00 2010-02-03 00:00:00 2010-01-31 00:00:00	白蛋白(ALB) 白蛋白(ALB) 白蛋白(ALB) 白蛋白(ALB) 白蛋白(ALB) 白蛋白(ALB)	静脉血 静脉血 静脉血 静脉血 静脉血 静脉血	33.4 34.4 39.7 37.5 35.5 35.2	g/L g/L g/L g/L g/L g/L	2010-02-11 00:00:00 2010-02-09 00:00:00 2010-02-07 00:00:00 2010-02-06 00:00:00 2010-02-03 00:00:00 2010-01-31 00:00:00	血浆凝血酶原时间测定(PT)	静脉血
37	男	27	输尿管结石	药物性肝损伤 左输尿管结石	K71.901 N20.101	药物性肝损伤 左输尿管结石 非酒精性脂肪肝	K71.901 N20.101 K76.001	谷丙转氨酶(ALT) 谷丙转氨酶(ALT) 谷丙转氨酶(ALT) 谷丙转氨酶(ALT) 谷丙转氨酶(ALT)	se se se se se	56 184 305 579 828	U/L U/L U/L U/L U/L	2003-10-08 00:00:00 2003-09-26 00:00:00 2003-09-22 00:00:00 2003-09-18 00:00:00 2003-09-15 00:00:00	谷草转氨酶(AST) 谷草转氨酶(AST) 谷草转氨酶(AST) 谷草转氨酶(AST) 谷草转氨酶(AST)	se se se se se	49 121 124 208 481	U/L U/L U/L U/L U/L	2003-10-08 00:00:00 2003-09-26 00:00:00 2003-09-22 00:00:00 2003-09-18 00:00:00 2003-09-15 00:00:00	碱性磷酸酶(ALP) 碱性磷酸酶(ALP) 碱性磷酸酶(ALP) 碱性磷酸酶(ALP) 碱性磷酸酶(ALP)	se se se se se	80 93 96 73 88	U/L U/L U/L U/L U/L	2003-10-08 00:00:00 2003-09-26 00:00:00 2003-09-22 00:00:00 2003-09-18 00:00:00 2003-09-15 00:00:00	r-谷氨酰转肽酶(r-GT) r-谷氨酰转肽酶(r-GT) r-谷氨酰转肽酶(r-GT) r-谷氨酰转肽酶(r-GT) r-谷氨酰转肽酶(r-GT)	se se se se se	218 417 451 216 215	U/L U/L U/L U/L U/L	2003-10-08 00:00:00 2003-09-26 00:00:00 2003-09-22 00:00:00 2003-09-18 00:00:00 2003-09-15 00:00:00	总胆汁酸(TBA) 总胆汁酸(TBA) 总胆汁酸(TBA) 总胆汁酸(TBA) 总胆汁酸(TBA)	se se se se se	4.7 8.3 8.5 16.0 4.2	umol/L umol/L umol/L umol/L umol/L	2003-10-08 00:00:00 2003-09-26 00:00:00 2003-09-22 00:00:00 2003-09-18 00:00:00 2003-09-15 00:00:00	总胆红素(TBIL) 总胆红素(TBIL) 总胆红素(TBIL) 总胆红素(TBIL) 总胆红素(TBIL)	se se se se se	22.7 34.8 37.3 89.4 57.2	umol/L umol/L umol/L umol/L umol/L	2003-10-08 00:00:00 2003-09-26 00:00:00 2003-09-22 00:00:00 2003-09-18 00:00:00 2003-09-15 00:00:00	直应胆红素(DBIL) 直应胆红素(DBIL) 直应胆红素(DBIL) 直应胆红素(DBIL) 直应胆红素(DBIL)	se se se se se	7.9 14.3 15.5 44.5 2.5	umol/L umol/L umol/L umol/L umol/L	2003-10-08 00:00:00 2003-09-26 00:00:00 2003-09-22 00:00:00 2003-09-18 00:00:00 2003-09-15 00:00:00	白蛋白(ALB) 白蛋白(ALB) 白蛋白(ALB) 白蛋白(ALB) 白蛋白(ALB)	se se se se se	40.4 39.1 41.3 35.4 46.3	g/L g/L g/L g/L g/L	2003-10-08 00:00:00 2003-09-26 00:00:00 2003-09-22 00:00:00 2003-09-18 00:00:00 2003-09-15 00:00:00	凝血酶原时间(PT) 凝血酶原时间(PT)	pl pl
20	女	10	发热	急性气管支气管炎 右下肺炎 药物性肝损害?	J20.905 J18.901 K71.901	右下肺炎 药物性肝损害?	J18.901 K71.901	谷丙转氨酶(ALT) 谷丙转氨酶(ALT) 谷丙转氨酶(ALT)	静脉血 静脉血 静脉血	133 187 267	U/L U/L U/L	2004-08-12 00:00:00 2004-08-08 00:00:00 2004-08-04 00:00:00	谷草转氨酶(AST) 谷草转氨酶(AST) 谷草转氨酶(AST) 谷草转氨酶(AST)	静脉血 静脉血 静脉血 血清	57 157 377 177	U/L U/L U/L U/L	2004-08-12 00:00:00 2004-08-08 00:00:00 2004-08-04 00:00:00 2004-08-04 00:00:00	/	/	/	/	/	/	/	/	/	/	/	/	/	/	/	总胆红素(TBIL) 总胆红素(TBIL) 总胆红素(TBIL)	静脉血 静脉血 静脉血	6.8 9.3 32.4	μmol/L μmol/L μmol/L	2004-08-12 00:00:00 2004-08-08 00:00:00 2004-08-04 00:00:00	直应胆红素(DBIL) 直应胆红素(DBIL) 直应胆红素(DBIL)	静脉血 静脉血 静脉血	1.5 2.0 10.4	μmol/L μmol/L μmol/L	2004-08-12 00:00:00 2004-08-08 00:00:00 2004-08-04 00:00:00	白蛋白(ALB) 白蛋白(ALB) 白蛋白(ALB)	静脉血 静脉血 静脉血	38.8 38.2 37.3	g/L g/L g/L	2004-08-12 00:00:00 2004-08-08 00:00:00 2004-08-04 00:00:00	/	/
49	男	/	药物性肝损害 慢性胃炎					/	/	/	/	/	/	/	/	/	/	/	/	/	/	/	/	/	/	/	/	/	/	/	/	/	/	/	/	/	/	/	/	/	/	/	/	/	/	/	/	/	/
34	女	10	甲状腺机能亢进	甲状腺机能亢进	E05.901	Graves病 药物性肝损害	E05.001 K71.901	谷丙转氨酶(ALT) 谷丙转氨酶(ALT)	静脉血 静脉血	34 39	U/L U/L	2010-01-05 00:00:00 2009-12-29 00:00:00	谷草转氨酶(AST) 谷草转氨酶(AST)	静脉血 静脉血	22 26	U/L U/L	2010-01-05 00:00:00 2009-12-29 00:00:00	碱性磷酸酶(ALP)	静脉血	156	U/L	2009-12-29 00:00:00	r-谷氨酰转肽酶(γ-GT)	静脉血	60	U/L	2009-12-29 00:00:00	总胆汁酸(TBA)	静脉血	2.2	μmol/L	2009-12-29 00:00:00	总胆红素(TBIL) 总胆红素(TBIL)	静脉血 静脉血	14.5 16.6	μmol/L μmol/L	2010-01-05 00:00:00 2009-12-29 00:00:00	直应胆红素(DBIL) 直应胆红素(DBIL)	静脉血 静脉血	6.0 9.3	μmol/L μmol/L	2010-01-05 00:00:00 2009-12-29 00:00:00	白蛋白(ALB) 白蛋白(ALB)	静脉血 静脉血	36.5 42.4	g/L g/L	2010-01-05 00:00:00 2009-12-29 00:00:00	/	/
4	男	85	地中海贫血	贫血性心脏病 上呼吸道感染 重型β-地中海贫血	I51.902 J06.900 D56.103	重型β-地中海贫血 贫血性心脏病 上呼吸道感染 异基因骨髓移植术后	D56.103 I51.902 J06.900 /	/	/	/	/	/	/	/	/	/	/	/	/	/	/	/	/	/	/	/	/	/	/	/	/	/	/	/	/	/	/	/	/	/	/	/	/	/	/	/	/	/	/
26	男	17	贫血 药物性肝损害 肝硬化 腹腔淋巴结结核 肠结核 脾大	贫血 药物性肝损害 肝硬化 腹腔淋巴结结核 肠结核 脾大	D64.901 K71.901 K74.100 A18.310 A18.301+K93.0* D73.101	腹腔淋巴结结核(肠、淋巴结、腹膜 Gene-Xpert阳性) 发热、多发淋巴结肿大、肝脾肿大查因:结核 肝功能异常 ‭右侧枕叶局部脑实质萎缩:先天发育异常? 肠结核 药物性肝损害 胆道结核? 脾大 贫血(轻度) 腹腔积液(少量) 肾结石(左) 低蛋白血症	/ / R94.501 / A18.301+K93.0* K71.901 / D73.101 D64.902 / N20.005 E77.801	丙氨酸氨基转移酶 丙氨酸氨基转移酶 丙氨酸氨基转移酶 丙氨酸氨基转移酶 丙氨酸氨基转移酶	血清 血清 血清 血清 血清	193 148 145 202 198	U/L U/L U/L U/L U/L	2020-04-02 00:10:55 2020-03-29 00:09:56 2020-03-26 00:10:10 2020-03-23 00:10:39 2020-03-18 00:18:31	天门冬氨酸氨基转移酶 天门冬氨酸氨基转移酶 天门冬氨酸氨基转移酶 天门冬氨酸氨基转移酶 天门冬氨酸氨基转移酶 天门冬氨酸氨基转移酶	血清 血清 血清 血清 血清 血清	422 312 253 360 388 388	U/L U/L U/L U/L U/L U/L	2020-04-02 00:10:55 2020-03-29 00:09:56 2020-03-26 00:10:10 2020-03-23 00:10:39 2020-03-18 00:18:31 2020-03-18 00:18:31	碱性磷酸酶 碱性磷酸酶 碱性磷酸酶 碱性磷酸酶 碱性磷酸酶	血清 血清 血清 血清 血清	774 759 801 719 824	U/L U/L U/L U/L U/L	2020-04-02 00:10:55 2020-03-29 00:09:56 2020-03-26 00:10:10 2020-03-23 00:10:39 2020-03-19 00:12:49	r-谷氨酰基转移酶 r-谷氨酰基转移酶 r-谷氨酰基转移酶 r-谷氨酰基转移酶 r-谷氨酰基转移酶	血清 血清 血清 血清 血清	531 525 540 514 502	U/L U/L U/L U/L U/L	2020-04-02 00:10:55 2020-03-29 00:09:56 2020-03-26 00:10:10 2020-03-23 00:10:39 2020-03-19 00:12:49	总胆汁酸 总胆汁酸 总胆汁酸 总胆汁酸 总胆汁酸	血清 血清 血清 血清 血清	195.30 220.00 165.00 232.70 227.70	μmol/L μmol/L μmol/L μmol/L μmol/L	2020-04-02 00:10:55 2020-03-29 00:09:56 2020-03-26 00:10:10 2020-03-23 00:10:39 2020-03-19 00:12:49	总胆红素 总胆红素 总胆红素 总胆红素 总胆红素	血清 血清 血清 血清 血清	97.6 79.0 72.8 84.4 95.8	μmol/L μmol/L μmol/L μmol/L μmol/L	2020-04-02 00:10:55 2020-03-29 00:09:56 2020-03-26 00:10:10 2020-03-23 00:10:39 2020-03-18 00:18:31	直接胆红素 直接胆红素 直接胆红素 直接胆红素 直接胆红素	血清 血清 血清 血清 血清	94.0 69.0 64.6 83.9 88.9	μmol/L μmol/L μmol/L μmol/L μmol/L	2020-04-02 00:10:55 2020-03-29 00:09:56 2020-03-26 00:10:10 2020-03-23 00:10:39 2020-03-18 00:18:31	白蛋白 白蛋白 白蛋白 白蛋白 白蛋白	血清 血清 血清 血清 血清	29.4 31.4 27.0 30.8 35.8	g/L g/L g/L g/L g/L	2020-04-02 00:10:55 2020-03-29 00:09:56 2020-03-26 00:10:10 2020-03-23 00:10:39 2020-03-18 00:18:31	血浆凝血酶原时间测定 血浆凝血酶原时间测定 血浆凝血酶原时间测定	血浆 血浆 血浆
52	男	22	肾移植术后	药物性肝损害 丙型肝炎 同种异体肾移植术后	K71.901 B19.901 Z94.002	药物性肝损害 丙型病毒性肝炎 同种异体肾移植术后	K71.901 B19.901 Z94.002	/	/	/	/	/	/	/	/	/	/	/	/	/	/	/	/	/	/	/	/	/	/	/	/	/	/	/	/	/	/	/	/	/	/	/	/	/	/	/	/	/	/
/	男	14	婴儿肝炎综合征	婴儿肝炎综合征	K75.900	婴儿肝炎综合征 巨细胞病毒感染 药物性肝损害 心肌酶谱异常	K75.900 B25.901 K71.901 R74.802	谷丙转氨酶(ALT) 谷丙转氨酶(ALT) 谷丙转氨酶(ALT) 谷丙转氨酶(ALT) 谷丙转氨酶(ALT) 谷丙转氨酶(ALT)	静脉血 静脉血 静脉血 静脉血 静脉血 静脉血	240 243 159 123 179 270	U/L U/L U/L U/L U/L U/L	2011-10-18 00:00:00 2011-10-16 00:00:00 2011-10-13 00:00:00 2011-10-11 00:00:00 2011-10-09 00:00:00 2011-10-06 00:00:00	谷草转氨酶(AST) 谷草转氨酶(AST) 谷草转氨酶(AST) 谷草转氨酶(AST) 谷草转氨酶(AST) 谷草转氨酶(AST)	静脉血 静脉血 静脉血 静脉血 静脉血 静脉血	155 186 151 131 183 326	U/L U/L U/L U/L U/L U/L	2011-10-18 00:00:00 2011-10-16 00:00:00 2011-10-13 00:00:00 2011-10-11 00:00:00 2011-10-09 00:00:00 2011-10-06 00:00:00	碱性磷酸酶(ALP)	静脉血	639	U/L	2011-10-06 00:00:00	r-谷氨酰转肽酶(γ-GT)	静脉血	122	U/L	2011-10-06 00:00:00	总胆汁酸(TBA)	静脉血	162.2	μmol/L	2011-10-06 00:00:00	总胆红素(TBIL) 总胆红素(TBIL) 总胆红素(TBIL) 总胆红素(TBIL) 总胆红素(TBIL) 总胆红素(TBIL)	静脉血 静脉血 静脉血 静脉血 静脉血 静脉血	69.1 73.8 85.3 112.1 130.6 138.2	μmol/L μmol/L μmol/L μmol/L μmol/L μmol/L	2011-10-18 00:00:00 2011-10-16 00:00:00 2011-10-13 00:00:00 2011-10-11 00:00:00 2011-10-09 00:00:00 2011-10-06 00:00:00	直应胆红素(DBIL) 直应胆红素(DBIL) 直应胆红素(DBIL) 直应胆红素(DBIL) 直应胆红素(DBIL) 直应胆红素(DBIL)	静脉血 静脉血 静脉血 静脉血 静脉血 静脉血	56.7 59.5 67.7 88.7 103.2 107.8	μmol/L μmol/L μmol/L μmol/L μmol/L μmol/L	2011-10-18 00:00:00 2011-10-16 00:00:00 2011-10-13 00:00:00 2011-10-11 00:00:00 2011-10-09 00:00:00 2011-10-06 00:00:00	白蛋白(ALB) 白蛋白(ALB) 白蛋白(ALB) 白蛋白(ALB) 白蛋白(ALB) 白蛋白(ALB)	静脉血 静脉血 静脉血 静脉血 静脉血 静脉血	37.6 39.0 36.2 35.9 34.5 33.7	g/L g/L g/L g/L g/L g/L	2011-10-18 00:00:00 2011-10-16 00:00:00 2011-10-13 00:00:00 2011-10-11 00:00:00 2011-10-09 00:00:00 2011-10-06 00:00:00	血浆凝血酶原时间测定(PT)	静脉血
51	男	/	药物性肝损害					/	/	/	/	/	/	/	/	/	/	/	/	/	/	/	/	/	/	/	/	/	/	/	/	/	/	/	/	/	/	/	/	/	/	/	/	/	/	/	/	/	/
40	男	8	药物性肝损害	药物性肝炎	K71.601	药物性肝炎 糖尿病	K71.601 E14.901	谷丙转氨酶(ALT) 谷丙转氨酶(ALT)	血清 血清	5 6	U/L U/L	2007-01-08 08:21:35 2007-01-03 08:50:03	谷草转氨酶(AST) 谷草转氨酶(AST)	血清 血清	16 12	U/L U/L	2007-01-08 08:21:35 2007-01-03 08:50:03	/	/	/	/	/	/	/	/	/	/	/	/	/	/	/	总胆红素(TBIL) 总胆红素(TBIL)	血清 血清	7.8 15.6	μmol/L μmol/L	2007-01-08 08:21:35 2007-01-03 08:50:03	直应胆红素(DBIL) 直应胆红素(DBIL)	血清 血清	2.7 4.6	μmol/L μmol/L	2007-01-08 08:21:35 2007-01-03 08:50:03	白蛋白(ALB) 白蛋白(ALB)	血清 血清	32.5 35.6	g/L g/L	2007-01-08 08:21:35 2007-01-03 08:50:03	血浆凝血酶原时间测定(PT)	血浆
54	女	25	甲状腺机能亢进症	甲状腺机能亢进症	E05.901	Graves病 药物性肝损害	E05.001 K71.901	谷丙转氨酶(ALT) 谷丙转氨酶(ALT) 谷丙转氨酶(ALT) 谷丙转氨酶(ALT) 谷丙转氨酶(ALT)	静脉血 静脉血 静脉血 静脉血 静脉血	53 70 88 96 141	U/L U/L U/L U/L U/L	2010-07-27 00:00:00 2010-07-19 00:00:00 2010-07-11 00:00:00 2010-07-08 00:00:00 2010-07-05 00:00:00	谷草转氨酶(AST) 谷草转氨酶(AST) 谷草转氨酶(AST) 谷草转氨酶(AST) 谷草转氨酶(AST)	静脉血 静脉血 静脉血 静脉血 静脉血	41 48 72 56 155	U/L U/L U/L U/L U/L	2010-07-27 00:00:00 2010-07-19 00:00:00 2010-07-11 00:00:00 2010-07-08 00:00:00 2010-07-05 00:00:00	碱性磷酸酶(ALP) 碱性磷酸酶(ALP) 碱性磷酸酶(ALP) 碱性磷酸酶(ALP)	静脉血 静脉血 静脉血 静脉血	365 585 574 438	U/L U/L U/L U/L	2010-07-19 00:00:00 2010-07-11 00:00:00 2010-07-08 00:00:00 2010-07-05 00:00:00	r-谷氨酰转肽酶(γ-GT) r-谷氨酰转肽酶(γ-GT) r-谷氨酰转肽酶(γ-GT) r-谷氨酰转肽酶(γ-GT)	静脉血 静脉血 静脉血 静脉血	246 307 278 199	U/L U/L U/L U/L	2010-07-19 00:00:00 2010-07-11 00:00:00 2010-07-08 00:00:00 2010-07-05 00:00:00	总胆汁酸(TBA) 总胆汁酸(TBA) 总胆汁酸(TBA) 总胆汁酸(TBA)	静脉血 静脉血 静脉血 静脉血	6.9 25.0 38.2 46.1	μmol/L μmol/L μmol/L μmol/L	2010-07-19 00:00:00 2010-07-11 00:00:00 2010-07-08 00:00:00 2010-07-05 00:00:00	总胆红素(TBIL) 总胆红素(TBIL) 总胆红素(TBIL) 总胆红素(TBIL) 总胆红素(TBIL)	静脉血 静脉血 静脉血 静脉血 静脉血	19.0 27.0 38.8 57.8 51.9	μmol/L μmol/L μmol/L μmol/L μmol/L	2010-07-27 00:00:00 2010-07-19 00:00:00 2010-07-11 00:00:00 2010-07-08 00:00:00 2010-07-05 00:00:00	直应胆红素(DBIL) 直应胆红素(DBIL) 直应胆红素(DBIL) 直应胆红素(DBIL) 直应胆红素(DBIL)	静脉血 静脉血 静脉血 静脉血 静脉血	13.2 17.9 28.6 40.3 40.3	μmol/L μmol/L μmol/L μmol/L μmol/L	2010-07-27 00:00:00 2010-07-19 00:00:00 2010-07-11 00:00:00 2010-07-08 00:00:00 2010-07-05 00:00:00	白蛋白(ALB) 白蛋白(ALB) 白蛋白(ALB) 白蛋白(ALB) 白蛋白(ALB)	静脉血 静脉血 静脉血 静脉血 静脉血	33.9 31.5 31.4 30.1 27.3	g/L g/L g/L g/L g/L	2010-07-27 00:00:00 2010-07-19 00:00:00 2010-07-11 00:00:00 2010-07-08 00:00:00 2010-07-05 00:00:00	/	/
30	男	20	药物性肝损害	药物性肝炎	K71.601	药物性肝炎 肝功能检查异常 肝纤维化 十二指肠球部、降部多发溃疡	K71.601 / K74.001 /	谷丙转氨酶(ALT) 谷丙转氨酶(ALT) 谷丙转氨酶(ALT)	静脉血 静脉血 静脉血	103 103 293	U/L U/L U/L	2009-01-18 00:00:00 2009-01-11 00:00:00 2009-01-01 00:00:00	谷草转氨酶(AST) 谷草转氨酶(AST) 谷草转氨酶(AST)	静脉血 静脉血 静脉血	75 58 98	U/L U/L U/L	2009-01-18 00:00:00 2009-01-11 00:00:00 2009-01-01 00:00:00	/	/	/	/	/	/	/	/	/	/	/	/	/	/	/	总胆红素(TBIL) 总胆红素(TBIL) 总胆红素(TBIL)	静脉血 静脉血 静脉血	71.9 98.6 263.1	μmol/L μmol/L μmol/L	2009-01-18 00:00:00 2009-01-11 00:00:00 2009-01-01 00:00:00	直应胆红素(DBIL) 直应胆红素(DBIL) 直应胆红素(DBIL)	静脉血 静脉血 静脉血	54.2 74.2 195.4	μmol/L μmol/L μmol/L	2009-01-18 00:00:00 2009-01-11 00:00:00 2009-01-01 00:00:00	白蛋白(ALB) 白蛋白(ALB) 白蛋白(ALB)	静脉血 静脉血 静脉血	37.9 40.0 37.1	g/L g/L g/L	2009-01-18 00:00:00 2009-01-11 00:00:00 2009-01-01 00:00:00	血浆凝血酶原时间测定(PT)	静脉血
21	女	10	药物性肝损害	药物性肝炎	K71.601	药物性肝炎	K71.601	/	/	/	/	/	/	/	/	/	/	/	/	/	/	/	/	/	/	/	/	/	/	/	/	/	/	/	/	/	/	/	/	/	/	/	/	/	/	/	/	/	/
50	女	17	黄疸查因	药物性肝损害	K71.901	药物性肝损害 右肱骨陈旧性骨折	K71.901 /	谷丙转氨酶(ALT) 谷丙转氨酶(ALT) 谷丙转氨酶(ALT) 谷丙转氨酶(ALT) 谷丙转氨酶(ALT) 谷丙转氨酶(ALT)	静脉血 静脉血 静脉血 静脉血 静脉血 静脉血	39 56 99 250 325 571	U/L U/L U/L U/L U/L U/L	2009-08-10 00:00:00 2009-08-06 00:00:00 2009-08-02 00:00:00 2009-07-29 00:00:00 2009-07-28 00:00:00 2009-07-27 00:00:00	谷草转氨酶(AST) 谷草转氨酶(AST) 谷草转氨酶(AST) 谷草转氨酶(AST) 谷草转氨酶(AST) 谷草转氨酶(AST)	静脉血 静脉血 静脉血 静脉血 静脉血 静脉血	60 87 127 285 417 851	U/L U/L U/L U/L U/L U/L	2009-08-10 00:00:00 2009-08-06 00:00:00 2009-08-02 00:00:00 2009-07-29 00:00:00 2009-07-28 00:00:00 2009-07-27 00:00:00	碱性磷酸酶(ALP) 碱性磷酸酶(ALP) 碱性磷酸酶(ALP) 碱性磷酸酶(ALP) 碱性磷酸酶(ALP)	静脉血 静脉血 静脉血 静脉血 静脉血	124 141 145 122 118	U/L U/L U/L U/L U/L	2009-08-10 00:00:00 2009-08-06 00:00:00 2009-08-02 00:00:00 2009-07-29 00:00:00 2009-07-28 00:00:00	r-谷氨酰转肽酶(γ-GT) r-谷氨酰转肽酶(γ-GT) r-谷氨酰转肽酶(γ-GT) r-谷氨酰转肽酶(γ-GT) r-谷氨酰转肽酶(γ-GT)	静脉血 静脉血 静脉血 静脉血 静脉血	123 155 154 181 188	U/L U/L U/L U/L U/L	2009-08-10 00:00:00 2009-08-06 00:00:00 2009-08-02 00:00:00 2009-07-29 00:00:00 2009-07-28 00:00:00	总胆汁酸(TBA) 总胆汁酸(TBA) 总胆汁酸(TBA) 总胆汁酸(TBA) 总胆汁酸(TBA)	静脉血 静脉血 静脉血 静脉血 静脉血	69.4 155.3 334.3 417.5 354.4	μmol/L μmol/L μmol/L μmol/L μmol/L	2009-08-10 00:00:00 2009-08-06 00:00:00 2009-08-02 00:00:00 2009-07-29 00:00:00 2009-07-28 00:00:00	总胆红素(TBIL) 总胆红素(TBIL) 总胆红素(TBIL) 总胆红素(TBIL) 总胆红素(TBIL) 总胆红素(TBIL)	静脉血 静脉血 静脉血 静脉血 静脉血 静脉血	72.1 90.5 135.8 236.9 283.2 311.1	μmol/L μmol/L μmol/L μmol/L μmol/L μmol/L	2009-08-10 00:00:00 2009-08-06 00:00:00 2009-08-02 00:00:00 2009-07-29 00:00:00 2009-07-28 00:00:00 2009-07-27 00:00:00	直应胆红素(DBIL) 直应胆红素(DBIL) 直应胆红素(DBIL) 直应胆红素(DBIL) 直应胆红素(DBIL) 直应胆红素(DBIL)	静脉血 静脉血 静脉血 静脉血 静脉血 静脉血	51.1 65.9 98.1 160.9 191.0 218.8	μmol/L μmol/L μmol/L μmol/L μmol/L μmol/L	2009-08-10 00:00:00 2009-08-06 00:00:00 2009-08-02 00:00:00 2009-07-29 00:00:00 2009-07-28 00:00:00 2009-07-27 00:00:00	白蛋白(ALB) 白蛋白(ALB) 白蛋白(ALB) 白蛋白(ALB) 白蛋白(ALB) 白蛋白(ALB)	静脉血 静脉血 静脉血 静脉血 静脉血 静脉血	39.9 40.1 39.9 34.6 33.1 37.1	g/L g/L g/L g/L g/L g/L	2009-08-10 00:00:00 2009-08-06 00:00:00 2009-08-02 00:00:00 2009-07-29 00:00:00 2009-07-28 00:00:00 2009-07-27 00:00:00	血浆凝血酶原时间测定(PT) 血浆凝血酶原时间测定(PT) 血浆凝血酶原时间测定(PT) 血浆凝血酶原时间测定(PT)	静脉血 静脉血 静脉血 静脉血
17	男	13	药物性肝损害	药物性肝损害	K71.901	药物性肝损害 胆汁淤积征	K71.901 K83.104	谷丙转氨酶(ALT) 谷丙转氨酶(ALT) 谷丙转氨酶(ALT)	血清 血清 血清	48 48 41	U/L U/L U/L	2006-04-27 00:00:00 2006-04-23 00:00:00 2006-04-21 00:00:00	谷草转氨酶(AST) 谷草转氨酶(AST) 谷草转氨酶(AST)	血清 血清 血清	42 51 40	U/L U/L U/L	2006-04-27 00:00:00 2006-04-23 00:00:00 2006-04-21 00:00:00	碱性磷酸酶(ALP)	血清	111	U/L	2006-04-22 00:00:00	r-谷氨酰转肽酶(γ-GT)	血清	15	U/L	2006-04-22 00:00:00	总胆汁酸(TBA)	血清	306.4	μmol/L	2006-04-22 00:00:00	总胆红素(TBIL) 总胆红素(TBIL) 总胆红素(TBIL)	血清 血清 血清	357.8 433.4 333.2	μmol/L μmol/L μmol/L	2006-04-27 00:00:00 2006-04-23 00:00:00 2006-04-21 00:00:00	直应胆红素(DBIL) 直应胆红素(DBIL) 直应胆红素(DBIL)	血清 血清 血清	286.2 338.8 309.7	μmol/L μmol/L μmol/L	2006-04-27 00:00:00 2006-04-23 00:00:00 2006-04-21 00:00:00	白蛋白(ALB) 白蛋白(ALB) 白蛋白(ALB)	血清 血清 血清	41.6 45.5 29.4	g/L g/L g/L	2006-04-27 00:00:00 2006-04-23 00:00:00 2006-04-21 00:00:00	/	/
47	女	9	甲状腺机能亢进	甲状腺机能亢进 药物性肝损害	E05.901 K71.901	甲状腺机能亢进 药物性肝损害	E05.901 K71.901	谷丙转氨酶(ALT) 谷丙转氨酶(ALT)	血清 血清	73 48	U/L U/L	2005-06-05 00:00:00 2005-06-01 00:00:00	谷草转氨酶(AST) 谷草转氨酶(AST) 谷草转氨酶(AST)	血清 血清 血清	80 49 51	U/L U/L U/L	2005-06-05 00:00:00 2005-06-01 00:00:00 2005-05-31 00:00:00	碱性磷酸酶(ALP) 碱性磷酸酶(ALP)	血清 血清	867 690	U/L U/L	2005-06-05 00:00:00 2005-06-01 00:00:00	r-谷氨酰转肽酶(γ-GT) r-谷氨酰转肽酶(γ-GT)	血清 血清	391 215	U/L U/L	2005-06-05 00:00:00 2005-06-01 00:00:00	总胆汁酸(TBA) 总胆汁酸(TBA)	血清 血清	16.3 23.2	μmol/L μmol/L	2005-06-05 00:00:00 2005-06-01 00:00:00	总胆红素(TBIL) 总胆红素(TBIL)	血清 血清	145.0 224.5	μmol/L μmol/L	2005-06-05 00:00:00 2005-06-01 00:00:00	直应胆红素(DBIL) 直应胆红素(DBIL)	血清 血清	116.1 169.3	μmol/L μmol/L	2005-06-05 00:00:00 2005-06-01 00:00:00	白蛋白(ALB) 白蛋白(ALB)	血清 血清	37.2 31.9	g/L g/L	2005-06-05 00:00:00 2005-06-01 00:00:00	凝血酶原时间(PT)	血浆
74	男	13	药物性肝损害	药物性肝损害	K71.901	药物性肝炎 慢性胃炎并胆汁反流	K71.601 K29.501 K83.100	谷丙转氨酶(ALT) 谷丙转氨酶(ALT) 谷丙转氨酶(ALT)	静脉血 静脉血 静脉血	50 82 254	U/L U/L U/L	2010-08-18 00:00:00 2010-08-15 00:00:00 2010-08-11 00:00:00	谷草转氨酶(AST) 谷草转氨酶(AST) 谷草转氨酶(AST)	静脉血 静脉血 静脉血	67 104 275	U/L U/L U/L	2010-08-18 00:00:00 2010-08-15 00:00:00 2010-08-11 00:00:00	碱性磷酸酶(ALP) 碱性磷酸酶(ALP) 碱性磷酸酶(ALP)	静脉血 静脉血 静脉血	346 267 296	U/L U/L U/L	2010-08-18 00:00:00 2010-08-15 00:00:00 2010-08-11 00:00:00	r-谷氨酰转肽酶(γ-GT) r-谷氨酰转肽酶(γ-GT) r-谷氨酰转肽酶(γ-GT)	静脉血 静脉血 静脉血	416 380 436	U/L U/L U/L	2010-08-18 00:00:00 2010-08-15 00:00:00 2010-08-11 00:00:00	总胆汁酸(TBA) 总胆汁酸(TBA) 总胆汁酸(TBA)	静脉血 静脉血 静脉血	34.2 40.5 170.5	μmol/L μmol/L μmol/L	2010-08-18 00:00:00 2010-08-15 00:00:00 2010-08-11 00:00:00	总胆红素(TBIL) 总胆红素(TBIL) 总胆红素(TBIL)	静脉血 静脉血 静脉血	69.3 89.1 122.9	μmol/L μmol/L μmol/L	2010-08-18 00:00:00 2010-08-15 00:00:00 2010-08-11 00:00:00	直应胆红素(DBIL) 直应胆红素(DBIL) 直应胆红素(DBIL)	静脉血 静脉血 静脉血	49.7 62.4 88.7	μmol/L μmol/L μmol/L	2010-08-18 00:00:00 2010-08-15 00:00:00 2010-08-11 00:00:00	白蛋白(ALB) 白蛋白(ALB) 白蛋白(ALB)	静脉血 静脉血 静脉血	34.4 30.5 36.1	g/L g/L g/L	2010-08-18 00:00:00 2010-08-15 00:00:00 2010-08-11 00:00:00	血浆凝血酶原时间测定(PT)	静脉血
32	男	10	药物性肝损害	药物性肝损害	K71.901	药物性肝损害 双上肺继发型结核(无痰) 慢性乙型病毒性肝炎活动期	K71.901 / B18.106	谷丙转氨酶(ALT) 谷丙转氨酶(ALT) 谷丙转氨酶(ALT) 谷丙转氨酶(ALT)	静脉血 静脉血 静脉血 静脉血	529 1064 1422 1814	U/L U/L U/L U/L	2009-12-29 00:00:00 2009-12-26 00:00:00 2009-12-23 00:00:00 2009-12-21 00:00:00	谷草转氨酶(AST) 谷草转氨酶(AST) 谷草转氨酶(AST) 谷草转氨酶(AST)	静脉血 静脉血 静脉血 静脉血	130 400 574 847	U/L U/L U/L U/L	2009-12-29 00:00:00 2009-12-26 00:00:00 2009-12-23 00:00:00 2009-12-21 00:00:00	碱性磷酸酶(ALP)	静脉血	134	U/L	2009-12-29 00:00:00	r-谷氨酰转肽酶(γ-GT)	静脉血	83	U/L	2009-12-29 00:00:00	总胆汁酸(TBA)	静脉血	182.7	μmol/L	2009-12-29 00:00:00	总胆红素(TBIL) 总胆红素(TBIL) 总胆红素(TBIL) 总胆红素(TBIL)	静脉血 静脉血 静脉血 静脉血	192.1 257.5 176.0 141.2	μmol/L μmol/L μmol/L μmol/L	2009-12-29 00:00:00 2009-12-26 00:00:00 2009-12-23 00:00:00 2009-12-21 00:00:00	直应胆红素(DBIL) 直应胆红素(DBIL) 直应胆红素(DBIL) 直应胆红素(DBIL)	静脉血 静脉血 静脉血 静脉血	140.7 212.6 128.6 101.1	μmol/L μmol/L μmol/L μmol/L	2009-12-29 00:00:00 2009-12-26 00:00:00 2009-12-23 00:00:00 2009-12-21 00:00:00	白蛋白(ALB) 白蛋白(ALB) 白蛋白(ALB) 白蛋白(ALB)	静脉血 静脉血 静脉血 静脉血	39.1 42.2 34.6 35.3	g/L g/L g/L g/L	2009-12-29 00:00:00 2009-12-26 00:00:00 2009-12-23 00:00:00 2009-12-21 00:00:00	血浆凝血酶原时间测定(PT) 血浆凝血酶原时间测定(PT)	静脉血 静脉血
35	女	17	黄疸	黄疸查因: 1、肝细胞性黄疸? 2、梗阻性黄疸?	/ / /	药物性肝损害	K71.901	谷丙转氨酶(ALT) 谷丙转氨酶(ALT) 谷丙转氨酶(ALT)	静脉血 静脉血 静脉血	69 83 369	U/L U/L U/L	2009-11-24 00:00:00 2009-11-19 00:00:00 2009-11-12 00:00:00	谷草转氨酶(AST) 谷草转氨酶(AST) 谷草转氨酶(AST)	静脉血 静脉血 静脉血	84 77 512	U/L U/L U/L	2009-11-24 00:00:00 2009-11-19 00:00:00 2009-11-12 00:00:00	碱性磷酸酶(ALP) 碱性磷酸酶(ALP) 碱性磷酸酶(ALP)	静脉血 静脉血 血清	105 116 134	U/L U/L U/L	2009-11-24 00:00:00 2009-11-19 00:00:00 2009-11-13 07:52:01	r-谷氨酰转肽酶(γ-GT) r-谷氨酰转肽酶(γ-GT) r-谷氨酰转肽酶(γ-GT)	静脉血 静脉血 血清	87 89 109	U/L U/L U/L	2009-11-24 00:00:00 2009-11-19 00:00:00 2009-11-13 07:52:01	总胆汁酸(TBA) 总胆汁酸(TBA) 总胆汁酸(TBA)	静脉血 静脉血 血清	54.2 270.0 358.1	μmol/L μmol/L μmol/L	2009-11-24 00:00:00 2009-11-19 00:00:00 2009-11-13 07:52:01	总胆红素(TBIL) 总胆红素(TBIL) 总胆红素(TBIL)	静脉血 静脉血 静脉血	85.7 116.7 445.8	μmol/L μmol/L μmol/L	2009-11-24 00:00:00 2009-11-19 00:00:00 2009-11-12 00:00:00	直应胆红素(DBIL) 直应胆红素(DBIL) 直应胆红素(DBIL)	静脉血 静脉血 静脉血	67.2 96.6 344.8	μmol/L μmol/L μmol/L	2009-11-24 00:00:00 2009-11-19 00:00:00 2009-11-12 00:00:00	白蛋白(ALB) 白蛋白(ALB) 白蛋白(ALB)	静脉血 静脉血 静脉血	42.1 40.8 44.9	g/L g/L g/L	2009-11-24 00:00:00 2009-11-19 00:00:00 2009-11-12 00:00:00	血浆凝血酶原时间测定(PT) 血浆凝血酶原时间测定(PT)	静脉血 静脉血
87	男	23	多脉管炎	皮肤软组织感染	L08.900	双下肢动脉硬化闭塞症 右下肢动脉球囊扩张、支架植入术后 腹主动脉壁间血肿 胸主动脉假性动脉瘤 双侧小托静脉曲张伴左侧血栓形成 下肢静脉血栓形成 2型糖尿病 糖尿病足 高血压2级 很高危 皮肤软组织感染 肺部感染 药物性肝损害	/ I71.005 I71.209 / I80.301 E11.901 E14.550 I10.x04 L08.900 J98.402 K71.901	丙氨酸氨基转移酶 ALT 丙氨酸氨基转移酶 ALT 丙氨酸氨基转移酶 ALT 丙氨酸氨基转移酶 ALT 丙氨酸氨基转移酶 ALT 丙氨酸氨基转移酶 ALT 丙氨酸氨基转移酶 ALT	静脉血 静脉血 静脉血 静脉血 静脉血 静脉血 静脉血	10 13 13 14 21 65 192	U/L U/L U/L U/L U/L U/L U/L	2018-06-17 00:00:00 2018-06-15 00:00:00 2018-06-14 00:00:00 2018-06-13 00:00:00 2018-06-11 00:00:00 2018-06-04 00:00:00 2018-05-29 00:00:00	天门冬氨酸氨基转移酶 AST 天门冬氨酸氨基转移酶 AST 天门冬氨酸氨基转移酶 AST 天门冬氨酸氨基转移酶 AST 天门冬氨酸氨基转移酶 AST 天门冬氨酸氨基转移酶 AST 天门冬氨酸氨基转移酶 AST	静脉血 静脉血 静脉血 静脉血 静脉血 静脉血 静脉血	35 58 37 17 28 28 47	U/L U/L U/L U/L U/L U/L U/L	2018-06-17 00:00:00 2018-06-15 00:00:00 2018-06-14 00:00:00 2018-06-13 00:00:00 2018-06-11 00:00:00 2018-06-04 00:00:00 2018-05-29 00:00:00	/	/	/	/	/	/	/	/	/	/	/	/	/	/	/	总胆红素 TBIL 总胆红素 TBIL 总胆红素 TBIL 总胆红素 TBIL 总胆红素 TBIL 总胆红素 TBIL 总胆红素 TBIL	静脉血 静脉血 静脉血 静脉血 静脉血 静脉血 静脉血	12.3 7.4 4.4 8.9 6.4 10.2 11.6	μmol/L μmol/L μmol/L μmol/L μmol/L μmol/L μmol/L	2018-06-17 00:00:00 2018-06-15 00:00:00 2018-06-14 00:00:00 2018-06-13 00:00:00 2018-06-11 00:00:00 2018-06-04 00:00:00 2018-05-29 00:00:00	直接胆红素 DBIL 直接胆红素 DBIL 直接胆红素 DBIL 直接胆红素 DBIL 直接胆红素 DBIL 直接胆红素 DBIL 直接胆红素 DBIL	静脉血 静脉血 静脉血 静脉血 静脉血 静脉血 静脉血	4.8 3.7 2.4 5.4 2.3 2.4 3.7	μmol/L μmol/L μmol/L μmol/L μmol/L μmol/L μmol/L	2018-06-17 00:00:00 2018-06-15 00:00:00 2018-06-14 00:00:00 2018-06-13 00:00:00 2018-06-11 00:00:00 2018-06-04 00:00:00 2018-05-29 00:00:00	白蛋白 ALB 白蛋白 ALB 白蛋白 ALB 白蛋白 ALB 白蛋白 ALB 白蛋白 ALB 白蛋白 ALB	静脉血 静脉血 静脉血 静脉血 静脉血 静脉血 静脉血	35.6 40.4 32.3 38.0 38.9 36.4 30.6	g/L g/L g/L g/L g/L g/L g/L	2018-06-17 00:00:00 2018-06-15 00:00:00 2018-06-14 00:00:00 2018-06-13 00:00:00 2018-06-11 00:00:00 2018-06-04 00:00:00 2018-05-29 00:00:00	血浆凝血酶原时间测定 PT 血浆凝血酶原时间测定 PT 血浆凝血酶原时间测定 PT 血浆凝血酶原时间测定 PT 血浆凝血酶原时间测定 PT 血浆凝血酶原时间测定 PT 血浆凝血酶原时间测定 PT 血浆凝血酶原时间测定 PT	静脉血 静脉血 静脉血 静脉血 静脉血 静脉血 静脉血 静脉血
40	男	64	黄疸	黄疸(未特指)	R17.x00	药物性肝损害 低钾血症 高血压性心脏病不伴有心力衰竭	K71.901 E87.601 /	谷丙转氨酶(ALT) 谷丙转氨酶(ALT)	静脉血 静脉血	19 22	U/L U/L	2011-02-24 00:00:00 2011-02-13 00:00:00	谷草转氨酶(AST) 谷草转氨酶(AST)	静脉血 静脉血	21 25	U/L U/L	2011-02-24 00:00:00 2011-02-13 00:00:00	碱性磷酸酶(ALP)	静脉血	74	U/L	2011-02-13 00:00:00	r-谷氨酰转肽酶(γ-GT)	静脉血	11	U/L	2011-02-13 00:00:00	总胆汁酸(TBA)	静脉血	11.6	μmol/L	2011-02-13 00:00:00	总胆红素(TBIL) 总胆红素(TBIL)	静脉血 静脉血	15.4 42.4	μmol/L μmol/L	2011-02-24 00:00:00 2011-02-13 00:00:00	直应胆红素(DBIL) 直应胆红素(DBIL)	静脉血 静脉血	3.5 11.3	μmol/L μmol/L	2011-02-24 00:00:00 2011-02-13 00:00:00	白蛋白(ALB) 白蛋白(ALB)	静脉血 静脉血	43.4 40.5	g/L g/L	2011-02-24 00:00:00 2011-02-13 00:00:00	/	/
27	女	15	Graves病	Graves病 肝损害(药物性?)	E05.001 /	Graves病 药物性肝损害	E05.001 K71.901	谷丙转氨酶(ALT) 谷丙转氨酶(ALT) 谷丙转氨酶(ALT)	静脉血 静脉血 静脉血	23 37 159	U/L U/L U/L	2010-01-31 00:00:00 2010-01-25 00:00:00 2010-01-20 00:00:00	谷草转氨酶(AST) 谷草转氨酶(AST) 谷草转氨酶(AST)	静脉血 静脉血 静脉血	24 17 40	U/L U/L U/L	2010-01-31 00:00:00 2010-01-25 00:00:00 2010-01-20 00:00:00	/	/	/	/	/	/	/	/	/	/	/	/	/	/	/	总胆红素(TBIL) 总胆红素(TBIL) 总胆红素(TBIL)	静脉血 静脉血 静脉血	11.7 10.9 19.0	μmol/L μmol/L μmol/L	2010-01-31 00:00:00 2010-01-25 00:00:00 2010-01-20 00:00:00	直应胆红素(DBIL) 直应胆红素(DBIL) 直应胆红素(DBIL)	静脉血 静脉血 静脉血	5.6 4.8 7.6	μmol/L μmol/L μmol/L	2010-01-31 00:00:00 2010-01-25 00:00:00 2010-01-20 00:00:00	白蛋白(ALB) 白蛋白(ALB) 白蛋白(ALB)	静脉血 静脉血 静脉血	36.9 38.6 37.7	g/L g/L g/L	2010-01-31 00:00:00 2010-01-25 00:00:00 2010-01-20 00:00:00	/	/
50	女	32	药物性肝损害	药物性肝损害	K71.901	药物性肝损害 结肠息肉 上颌窦炎(未特指)	K71.901 K63.582 J32.000	谷丙转氨酶(ALT) 谷丙转氨酶(ALT) 谷丙转氨酶(ALT) 谷丙转氨酶(ALT) 谷丙转氨酶(ALT) 谷丙转氨酶(ALT)	静脉血 静脉血 静脉血 静脉血 血清 血清	39 89 146 255 827 1835	U/L U/L U/L U/L U/L U/L	2008-05-05 00:00:00 2008-04-29 00:00:00 2008-04-23 00:00:00 2008-04-16 00:00:00 2008-04-10 09:13:41 2008-04-07 09:27:47	谷草转氨酶(AST) 谷草转氨酶(AST) 谷草转氨酶(AST) 谷草转氨酶(AST) 谷草转氨酶(AST) 谷草转氨酶(AST)	静脉血 静脉血 静脉血 静脉血 血清 血清	63 134 248 347 569 1387	U/L U/L U/L U/L U/L U/L	2008-05-05 00:00:00 2008-04-29 00:00:00 2008-04-23 00:00:00 2008-04-16 00:00:00 2008-04-10 09:13:41 2008-04-07 09:27:47	碱性磷酸酶(ALP) 碱性磷酸酶(ALP) 碱性磷酸酶(ALP) 碱性磷酸酶(ALP) 碱性磷酸酶(ALP) 碱性磷酸酶(ALP)	静脉血 静脉血 静脉血 静脉血 血清 血清	102 126 201 236 170 169	U/L U/L U/L U/L U/L U/L	2008-05-05 00:00:00 2008-04-29 00:00:00 2008-04-23 00:00:00 2008-04-16 00:00:00 2008-04-10 09:13:41 2008-04-07 09:27:47	r-谷氨酰转肽酶(γ-GT) r-谷氨酰转肽酶(γ-GT) r-谷氨酰转肽酶(γ-GT) r-谷氨酰转肽酶(γ-GT) r-谷氨酰转肽酶(γ-GT) r-谷氨酰转肽酶(γ-GT)	静脉血 静脉血 静脉血 静脉血 血清 血清	98 155 211 224 164 149	U/L U/L U/L U/L U/L U/L	2008-05-05 00:00:00 2008-04-29 00:00:00 2008-04-23 00:00:00 2008-04-16 00:00:00 2008-04-10 09:13:41 2008-04-07 09:27:47	总胆汁酸(TBA) 总胆汁酸(TBA) 总胆汁酸(TBA) 总胆汁酸(TBA) 总胆汁酸(TBA) 总胆汁酸(TBA)	静脉血 静脉血 静脉血 静脉血 血清 血清	4.9 10.3 70.8 144.5 189.6 195.0	μmol/L μmol/L μmol/L μmol/L μmol/L μmol/L	2008-05-05 00:00:00 2008-04-29 00:00:00 2008-04-23 00:00:00 2008-04-16 00:00:00 2008-04-10 09:13:41 2008-04-07 09:27:47	总胆红素(TBIL) 总胆红素(TBIL) 总胆红素(TBIL) 总胆红素(TBIL) 总胆红素(TBIL) 总胆红素(TBIL)	静脉血 静脉血 静脉血 静脉血 血清 血清	11.7 17.5 22.8 41.2 62.2 70.0	μmol/L μmol/L μmol/L μmol/L μmol/L μmol/L	2008-05-05 00:00:00 2008-04-29 00:00:00 2008-04-23 00:00:00 2008-04-16 00:00:00 2008-04-10 09:13:41 2008-04-07 09:27:47	直应胆红素(DBIL) 直应胆红素(DBIL) 直应胆红素(DBIL) 直应胆红素(DBIL) 直应胆红素(DBIL) 直应胆红素(DBIL)	静脉血 静脉血 静脉血 静脉血 血清 血清	5.5 8.9 11.7 23.5 39.9 44.3	μmol/L μmol/L μmol/L μmol/L μmol/L μmol/L	2008-05-05 00:00:00 2008-04-29 00:00:00 2008-04-23 00:00:00 2008-04-16 00:00:00 2008-04-10 09:13:41 2008-04-07 09:27:47	白蛋白(ALB) 白蛋白(ALB) 白蛋白(ALB) 白蛋白(ALB) 白蛋白(ALB) 白蛋白(ALB)	静脉血 静脉血 静脉血 静脉血 血清 血清	35.8 38.9 40.5 37.3 35.5 37.0	g/L g/L g/L g/L g/L g/L	2008-05-05 00:00:00 2008-04-29 00:00:00 2008-04-23 00:00:00 2008-04-16 00:00:00 2008-04-10 09:13:41 2008-04-07 09:27:47	血浆凝血酶原时间测定(PT)	血浆
52	男	57	药物性肝损害	药物性肝损害	K71.901	药物性肝损害 胆道感染 上呼吸道感染 内痔 胆囊结石 前列腺增生(BPH) 肾结石(肾石病)右) 肾囊肿(左)	K71.901 K83.001 J06.900 I84.200 K80.203 N40.x00 N20.005 N28.101	谷丙转氨酶(ALT) 谷丙转氨酶(ALT) 谷丙转氨酶(ALT) 谷丙转氨酶(ALT) 谷丙转氨酶(ALT) 谷丙转氨酶(ALT) 谷丙转氨酶(ALT) 谷丙转氨酶(ALT)	静脉血 静脉血 静脉血 静脉血 静脉血 静脉血 静脉血 静脉血	88 95 127 160 157 131 91 43	U/L U/L U/L U/L U/L U/L U/L U/L	2010-03-25 00:00:00 2010-03-18 00:00:00 2010-03-11 00:00:00 2010-03-03 00:00:00 2010-02-23 00:00:00 2010-02-15 00:00:00 2010-02-10 00:00:00 2010-02-02 00:00:00	谷草转氨酶(AST) 谷草转氨酶(AST) 谷草转氨酶(AST) 谷草转氨酶(AST) 谷草转氨酶(AST) 谷草转氨酶(AST) 谷草转氨酶(AST) 谷草转氨酶(AST)	静脉血 静脉血 静脉血 静脉血 静脉血 静脉血 静脉血 静脉血	74 85 120 146 133 121 144 122	U/L U/L U/L U/L U/L U/L U/L U/L	2010-03-25 00:00:00 2010-03-18 00:00:00 2010-03-11 00:00:00 2010-03-03 00:00:00 2010-02-23 00:00:00 2010-02-15 00:00:00 2010-02-10 00:00:00 2010-02-02 00:00:00	碱性磷酸酶(ALP) 碱性磷酸酶(ALP) 碱性磷酸酶(ALP) 碱性磷酸酶(ALP) 碱性磷酸酶(ALP) 碱性磷酸酶(ALP) 碱性磷酸酶(ALP)	静脉血 静脉血 静脉血 静脉血 静脉血 静脉血 静脉血	383 478 414 322 295 245 250	U/L U/L U/L U/L U/L U/L U/L	2010-03-25 00:00:00 2010-03-18 00:00:00 2010-03-11 00:00:00 2010-03-03 00:00:00 2010-02-23 00:00:00 2010-02-10 00:00:00 2010-02-02 00:00:00	r-谷氨酰转肽酶(γ-GT) r-谷氨酰转肽酶(γ-GT) r-谷氨酰转肽酶(γ-GT) r-谷氨酰转肽酶(γ-GT) r-谷氨酰转肽酶(γ-GT) r-谷氨酰转肽酶(γ-GT) r-谷氨酰转肽酶(γ-GT)	静脉血 静脉血 静脉血 静脉血 静脉血 静脉血 静脉血	794 905 848 520 382 123 131	U/L U/L U/L U/L U/L U/L U/L	2010-03-25 00:00:00 2010-03-18 00:00:00 2010-03-11 00:00:00 2010-03-03 00:00:00 2010-02-23 00:00:00 2010-02-10 00:00:00 2010-02-02 00:00:00	总胆汁酸(TBA) 总胆汁酸(TBA) 总胆汁酸(TBA) 总胆汁酸(TBA) 总胆汁酸(TBA) 总胆汁酸(TBA) 总胆汁酸(TBA)	静脉血 静脉血 静脉血 静脉血 静脉血 静脉血 静脉血	29.1 84.4 242.3 307.9 340.3 499.0 363.2	μmol/L μmol/L μmol/L μmol/L μmol/L μmol/L μmol/L	2010-03-25 00:00:00 2010-03-18 00:00:00 2010-03-11 00:00:00 2010-03-03 00:00:00 2010-02-23 00:00:00 2010-02-10 00:00:00 2010-02-02 00:00:00	总胆红素(TBIL) 总胆红素(TBIL) 总胆红素(TBIL) 总胆红素(TBIL) 总胆红素(TBIL) 总胆红素(TBIL) 总胆红素(TBIL) 总胆红素(TBIL)	静脉血 静脉血 静脉血 静脉血 静脉血 静脉血 静脉血 静脉血	25.6 40.1 63.7 137.7 182.4 288.3 340.0 262.7	μmol/L μmol/L μmol/L μmol/L μmol/L μmol/L μmol/L μmol/L	2010-03-25 00:00:00 2010-03-18 00:00:00 2010-03-11 00:00:00 2010-03-03 00:00:00 2010-02-23 00:00:00 2010-02-15 00:00:00 2010-02-10 00:00:00 2010-02-02 00:00:00	直应胆红素(DBIL) 直应胆红素(DBIL) 直应胆红素(DBIL) 直应胆红素(DBIL) 直应胆红素(DBIL) 直应胆红素(DBIL) 直应胆红素(DBIL) 直应胆红素(DBIL)	静脉血 静脉血 静脉血 静脉血 静脉血 静脉血 静脉血 静脉血	18.3 29.2 48.1 100.4 135.4 204.9 233.9 193.5	μmol/L μmol/L μmol/L μmol/L μmol/L μmol/L μmol/L μmol/L	2010-03-25 00:00:00 2010-03-18 00:00:00 2010-03-11 00:00:00 2010-03-03 00:00:00 2010-02-23 00:00:00 2010-02-15 00:00:00 2010-02-10 00:00:00 2010-02-02 00:00:00	白蛋白(ALB) 白蛋白(ALB) 白蛋白(ALB) 白蛋白(ALB) 白蛋白(ALB) 白蛋白(ALB) 白蛋白(ALB) 白蛋白(ALB)	静脉血 静脉血 静脉血 静脉血 静脉血 静脉血 静脉血 静脉血	28.0 28.7 26.1 27.3 27.0 28.1 33.2 36.4	g/L g/L g/L g/L g/L g/L g/L g/L	2010-03-25 00:00:00 2010-03-18 00:00:00 2010-03-11 00:00:00 2010-03-03 00:00:00 2010-02-23 00:00:00 2010-02-15 00:00:00 2010-02-10 00:00:00 2010-02-02 00:00:00	血浆凝血酶原时间测定(PT) 血浆凝血酶原时间测定(PT) 血浆凝血酶原时间测定(PT) 血浆凝血酶原时间测定(PT)	静脉血 静脉血 静脉血 静脉血
34	男	15	阑尾炎	急性阑尾炎	K35.901	药物性肝损害 急性阑尾炎	K71.901 K35.901	/	/	/	/	/	/	/	/	/	/	/	/	/	/	/	/	/	/	/	/	/	/	/	/	/	/	/	/	/	/	/	/	/	/	/	/	/	/	/	/	/	/
28	女	75	药物性肝炎	药物性肝炎	K71.601	药物性肝炎 原发性肝癌放疗后 肝硬化 肺结核(未提及细菌学或组织学证实) 门脉高压 慢性胆囊炎 肝功能检查异常 血小板减少症 白细胞减少症	K71.601 C22.901 K74.100 A16.101 K76.602 K81.101 / D69.602 D70.x04	谷丙转氨酶(ALT) 谷丙转氨酶(ALT) 谷丙转氨酶(ALT) 谷丙转氨酶(ALT) 谷丙转氨酶(ALT) 谷丙转氨酶(ALT) 谷丙转氨酶(ALT) 谷丙转氨酶(ALT) 谷丙转氨酶(ALT)	静脉血 静脉血 静脉血 静脉血 静脉血 静脉血 静脉血 静脉血 静脉血	26 27 31 43 68.7 70 78 70 70	U/L U/L U/L U/L U/L U/L U/L U/L U/L	2010-07-13 00:00:00 2010-07-07 00:00:00 2010-06-29 00:00:00 2010-06-21 00:00:00 2010-06-10 00:00:00 2010-05-27 00:00:00 2010-05-25 00:00:00 2010-05-17 00:00:00 2010-05-04 00:00:00	谷草转氨酶(AST) 谷草转氨酶(AST) 谷草转氨酶(AST) 谷草转氨酶(AST) 谷草转氨酶(AST) 谷草转氨酶(AST) 谷草转氨酶(AST) 谷草转氨酶(AST) 谷草转氨酶(AST)	静脉血 静脉血 静脉血 静脉血 静脉血 静脉血 静脉血 静脉血 静脉血	45 45 41 54 57 69 63 64 56	U/L U/L U/L U/L U/L U/L U/L U/L U/L	2010-07-13 00:00:00 2010-07-07 00:00:00 2010-06-29 00:00:00 2010-06-21 00:00:00 2010-06-10 00:00:00 2010-05-27 00:00:00 2010-05-25 00:00:00 2010-05-17 00:00:00 2010-05-04 00:00:00	碱性磷酸酶(ALP) 碱性磷酸酶(ALP)	静脉血 静脉血	173 215	U/L U/L	2010-05-17 00:00:00 2010-05-04 00:00:00	r-谷氨酰转肽酶(γ-GT) r-谷氨酰转肽酶(γ-GT)	静脉血 静脉血	56 39	U/L U/L	2010-05-17 00:00:00 2010-05-04 00:00:00	总胆汁酸(TBA) 总胆汁酸(TBA)	静脉血 静脉血	75.2 158.6	μmol/L μmol/L	2010-05-17 00:00:00 2010-05-04 00:00:00	总胆红素(TBIL) 总胆红素(TBIL) 总胆红素(TBIL) 总胆红素(TBIL) 总胆红素(TBIL) 总胆红素(TBIL) 总胆红素(TBIL) 总胆红素(TBIL) 总胆红素(TBIL)	静脉血 静脉血 静脉血 静脉血 静脉血 静脉血 静脉血 静脉血 静脉血	58.9 54.8 54.3 58.1 71.1 52.3 51.6 65.9 68.2	μmol/L μmol/L μmol/L μmol/L μmol/L μmol/L μmol/L μmol/L μmol/L	2010-07-13 00:00:00 2010-07-07 00:00:00 2010-06-29 00:00:00 2010-06-21 00:00:00 2010-06-10 00:00:00 2010-05-27 00:00:00 2010-05-25 00:00:00 2010-05-17 00:00:00 2010-05-04 00:00:00	直应胆红素(DBIL) 直应胆红素(DBIL) 直应胆红素(DBIL) 直应胆红素(DBIL) 直应胆红素(DBIL) 直应胆红素(DBIL) 直应胆红素(DBIL) 直应胆红素(DBIL) 直应胆红素(DBIL)	静脉血 静脉血 静脉血 静脉血 静脉血 静脉血 静脉血 静脉血 静脉血	18.7 18.0 18.2 19.6 26.0 18.5 20.1 24.9 26.5	μmol/L μmol/L μmol/L μmol/L μmol/L μmol/L μmol/L μmol/L μmol/L	2010-07-13 00:00:00 2010-07-07 00:00:00 2010-06-29 00:00:00 2010-06-21 00:00:00 2010-06-10 00:00:00 2010-05-27 00:00:00 2010-05-25 00:00:00 2010-05-17 00:00:00 2010-05-04 00:00:00	白蛋白(ALB) 白蛋白(ALB) 白蛋白(ALB) 白蛋白(ALB) 白蛋白(ALB) 白蛋白(ALB) 白蛋白(ALB) 白蛋白(ALB) 白蛋白(ALB)	静脉血 静脉血 静脉血 静脉血 静脉血 静脉血 静脉血 静脉血 静脉血	32.6 32.3 33.0 30.2 36.5 30.2 31.8 34.0 34.2	g/L g/L g/L g/L g/L g/L g/L g/L g/L	2010-07-13 00:00:00 2010-07-07 00:00:00 2010-06-29 00:00:00 2010-06-21 00:00:00 2010-06-10 00:00:00 2010-05-27 00:00:00 2010-05-25 00:00:00 2010-05-17 00:00:00 2010-05-04 00:00:00	血浆凝血酶原时间测定(PT) 血浆凝血酶原时间测定(PT) 血浆凝血酶原时间测定(PT) 血浆凝血酶原时间测定(PT) 血浆凝血酶原时间测定(PT) 血浆凝血酶原时间测定(PT) 血浆凝血酶原时间测定(PT) 血浆凝血酶原时间测定(PT)	静脉血 静脉血 静脉血 静脉血 静脉血 静脉血 静脉血 静脉血
59	女	5	谷丙转氨酶升高	药物性肝损害	K71.901	药物性肝损害	K71.901	/	/	/	/	/	/	/	/	/	/	/	/	/	/	/	/	/	/	/	/	/	/	/	/	/	/	/	/	/	/	/	/	/	/	/	/	/	/	/	/	血浆凝血酶原时间测定(PT)	血浆
25	女	14	急性肝炎	急性黄疸性肝炎 腹痛查因	B17.903 /	药物性肝损害	K71.901	/	/	/	/	/	/	/	/	/	/	/	/	/	/	/	/	/	/	/	/	/	/	/	/	/	/	/	/	/	/	/	/	/	/	/	/	/	/	/	/	/	/
30	男	/						丙氨酸氨基转移酶	血清	14	U/L	2018-02-12 00:10:19	天门冬氨酸氨基转移酶	血清	20	U/L	2018-02-12 00:10:19	/	/	/	/	/	/	/	/	/	/	/	/	/	/	/	总胆红素	血清	32.7	μmol/L	2018-02-12 00:10:19	直接胆红素	血清	7.9	μmol/L	2018-02-12 00:10:19	白蛋白	血清	47.1	g/L	2018-02-12 00:10:19	/	/
52	男	2	急性肝功能损害	药物性肝损害	K71.901	药物性肝损害	K71.901	/	/	/	/	/	/	/	/	/	/	/	/	/	/	/	/	/	/	/	/	/	/	/	/	/	/	/	/	/	/	/	/	/	/	/	/	/	/	/	/	/	/
29	女	49	全血细胞减少	全血细胞减少	D61.902	慢性再生障碍性贫血 上呼吸道感染(未特指) 药物性肝损害 药物性肾病(未特指)?	D61.903 J06.900 K71.901 /	谷丙转氨酶(ALT) 谷丙转氨酶(ALT) 谷丙转氨酶(ALT) 谷丙转氨酶(ALT) 谷丙转氨酶(ALT) 谷丙转氨酶(ALT) 谷丙转氨酶(ALT) 谷丙转氨酶(ALT)	血清 血清 血清 血清 血清 血清 血清 血清	30 57 134 84 29 24 16 8	U/L U/L U/L U/L U/L U/L U/L U/L	2005-12-11 00:00:00 2005-12-08 00:00:00 2005-12-04 00:00:00 2005-11-30 00:00:00 2005-11-24 00:00:00 2005-11-13 00:00:00 2005-11-06 00:00:00 2005-10-26 00:00:00	谷草转氨酶(AST) 谷草转氨酶(AST) 谷草转氨酶(AST) 谷草转氨酶(AST) 谷草转氨酶(AST) 谷草转氨酶(AST) 谷草转氨酶(AST) 谷草转氨酶(AST)	血清 血清 血清 血清 血清 血清 血清 血清	11 13 33 37 17 15 14 9	U/L U/L U/L U/L U/L U/L U/L U/L	2005-12-11 00:00:00 2005-12-08 00:00:00 2005-12-04 00:00:00 2005-11-30 00:00:00 2005-11-24 00:00:00 2005-11-13 00:00:00 2005-11-06 00:00:00 2005-10-26 00:00:00	/	/	/	/	/	/	/	/	/	/	/	/	/	/	/	总胆红素(TBIL) 总胆红素(TBIL) 总胆红素(TBIL) 总胆红素(TBIL) 总胆红素(TBIL) 总胆红素(TBIL) 总胆红素(TBIL) 总胆红素(TBIL)	血清 血清 血清 血清 血清 血清 血清 血清	8.8 9.0 9.9 12.6 13.1 9.8 5.9 7.3	μmol/L μmol/L μmol/L μmol/L μmol/L μmol/L μmol/L μmol/L	2005-12-11 00:00:00 2005-12-08 00:00:00 2005-12-04 00:00:00 2005-11-30 00:00:00 2005-11-24 00:00:00 2005-11-13 00:00:00 2005-11-06 00:00:00 2005-10-26 00:00:00	直应胆红素(DBIL) 直应胆红素(DBIL) 直应胆红素(DBIL) 直应胆红素(DBIL) 直应胆红素(DBIL) 直应胆红素(DBIL) 直应胆红素(DBIL) 直应胆红素(DBIL)	血清 血清 血清 血清 血清 血清 血清 血清	3.4 3.8 4.3 5.6 5.5 3.4 1.4 1.8	μmol/L μmol/L μmol/L μmol/L μmol/L μmol/L μmol/L μmol/L	2005-12-11 00:00:00 2005-12-08 00:00:00 2005-12-04 00:00:00 2005-11-30 00:00:00 2005-11-24 00:00:00 2005-11-13 00:00:00 2005-11-06 00:00:00 2005-10-26 00:00:00	白蛋白(ALB) 白蛋白(ALB) 白蛋白(ALB) 白蛋白(ALB) 白蛋白(ALB) 白蛋白(ALB) 白蛋白(ALB) 白蛋白(ALB)	血清 血清 血清 血清 血清 血清 血清 血清	31.4 31.0 33.4 33.0 32.7 31.9 36.5 39.8	g/L g/L g/L g/L g/L g/L g/L g/L	2005-12-11 00:00:00 2005-12-08 00:00:00 2005-12-04 00:00:00 2005-11-30 00:00:00 2005-11-24 00:00:00 2005-11-13 00:00:00 2005-11-06 00:00:00 2005-10-26 00:00:00	/	/
33	男	83						丙氨酸氨基转移酶	血清	29	U/L	2017-03-23 00:10:46	天门冬氨酸氨基转移酶	血清	25	U/L	2017-03-23 00:10:46	碱性磷酸酶	血清	61	U/L	2017-03-23 00:10:46	r-谷氨酰基转移酶	血清	49	U/L	2017-03-23 00:10:46	总胆汁酸	血清	1.00	μmol/L	2017-03-23 00:10:46	总胆红素	血清	13.7	μmol/L	2017-03-23 00:10:46	直接胆红素	血清	4.1	μmol/L	2017-03-23 00:10:46	白蛋白	血清	48.0	g/L	2017-03-23 00:10:46	/	/
26	女	/						丙氨酸氨基转移酶	血清	134	U/L	2017-10-20 00:12:12	天门冬氨酸氨基转移酶	血清	169	U/L	2017-10-20 00:12:12	碱性磷酸酶	血清	1504	U/L	2017-10-20 00:12:12	r-谷氨酰基转移酶	血清	1012	U/L	2017-10-20 00:12:12	总胆汁酸	血清	202.00	μmol/L	2017-10-20 00:12:12	总胆红素	血清	486.2	μmol/L	2017-10-20 00:12:12	直接胆红素	血清	360.4	μmol/L	2017-10-20 00:12:12	白蛋白	血清	33.5	g/L	2017-10-20 00:12:12	血浆凝血酶原时间测定	血浆
49	男	30	急性非淋巴细胞白血病	急性非淋巴细胞白血病	C95.000	急性非淋巴细胞白血病-M2a型 肝小静脉栓塞综合征? 药物性肝损害 痛风 肾功能不全	/ / K71.901 M10.991 N19.x00	谷丙转氨酶(ALT) 谷丙转氨酶(ALT) 谷丙转氨酶(ALT) 谷丙转氨酶(ALT) 谷丙转氨酶(ALT) 谷丙转氨酶(ALT) 谷丙转氨酶(ALT) 谷丙转氨酶(ALT) 谷丙转氨酶(ALT) 谷丙转氨酶(ALT) 谷丙转氨酶(ALT) 谷丙转氨酶(ALT) 谷丙转氨酶(ALT) 谷丙转氨酶(ALT) 谷丙转氨酶(ALT) 谷丙转氨酶(ALT)	血清 血清 血清 血清 血清 血清 血清 血清 血清 血清 血清 血清 血清 血清 血清 血清	23 26 29 45 76 84 103 128 167 190 193 240 342 604 310 125	U/L U/L U/L U/L U/L U/L U/L U/L U/L U/L U/L U/L U/L U/L U/L U/L	2007-09-29 07:46:38 2007-09-24 08:02:04 2007-09-20 07:39:36 2007-09-17 07:44:49 2007-09-14 07:44:01 2007-09-13 09:23:35 2007-09-12 08:04:41 2007-09-11 07:59:44 2007-09-10 08:03:04 2007-09-09 10:30:26 2007-09-09 00:13:27 2007-09-08 09:24:28 2007-09-07 07:58:42 2007-09-05 07:51:34 2007-09-03 17:53:00 2007-09-01 12:03:54	谷草转氨酶(AST) 谷草转氨酶(AST) 谷草转氨酶(AST) 谷草转氨酶(AST) 谷草转氨酶(AST) 谷草转氨酶(AST) 谷草转氨酶(AST) 谷草转氨酶(AST) 谷草转氨酶(AST) 谷草转氨酶(AST) 谷草转氨酶(AST) 谷草转氨酶(AST) 谷草转氨酶(AST) 谷草转氨酶(AST) 谷草转氨酶(AST) 谷草转氨酶(AST)	血清 血清 血清 血清 血清 血清 血清 血清 血清 血清 血清 血清 血清 血清 血清 血清	39 36 46 58 57 71 60 75 80 104 108 146 251 574 361 155	U/L U/L U/L U/L U/L U/L U/L U/L U/L U/L U/L U/L U/L U/L U/L U/L	2007-09-29 07:46:38 2007-09-24 08:02:04 2007-09-20 07:39:36 2007-09-17 07:44:49 2007-09-14 07:44:01 2007-09-13 09:23:35 2007-09-12 08:04:41 2007-09-11 07:59:44 2007-09-10 08:03:04 2007-09-09 10:30:26 2007-09-09 00:13:27 2007-09-08 09:24:28 2007-09-07 07:58:42 2007-09-05 07:51:34 2007-09-03 17:53:00 2007-09-01 12:03:54	碱性磷酸酶(ALP) 碱性磷酸酶(ALP) 碱性磷酸酶(ALP) 碱性磷酸酶(ALP) 碱性磷酸酶(ALP) 碱性磷酸酶(ALP)	血清 血清 血清 血清 血清 血清	171 230 276 229 249 162	U/L U/L U/L U/L U/L U/L	2007-09-17 07:44:49 2007-09-09 10:30:26 2007-09-07 07:58:42 2007-09-05 07:51:34 2007-09-04 07:48:57 2007-09-01 12:06:00	r-谷氨酰转肽酶(γ-GT) r-谷氨酰转肽酶(γ-GT) r-谷氨酰转肽酶(γ-GT) r-谷氨酰转肽酶(γ-GT) r-谷氨酰转肽酶(γ-GT) r-谷氨酰转肽酶(γ-GT)	血清 血清 血清 血清 血清 血清	326 223 271 192 214 181	U/L U/L U/L U/L U/L U/L	2007-09-17 07:44:49 2007-09-09 10:30:26 2007-09-07 07:58:42 2007-09-05 07:51:34 2007-09-04 07:48:57 2007-09-01 12:06:00	总胆汁酸(TBA) 总胆汁酸(TBA) 总胆汁酸(TBA) 总胆汁酸(TBA) 总胆汁酸(TBA) 总胆汁酸(TBA)	血清 血清 血清 血清 血清 血清	16.4 32.3 21.4 19.7 12.7 15.6	μmol/L μmol/L μmol/L μmol/L μmol/L μmol/L	2007-09-17 07:44:49 2007-09-09 10:30:26 2007-09-07 07:58:42 2007-09-05 07:51:34 2007-09-04 07:48:57 2007-09-01 12:06:00	总胆红素(TBIL) 总胆红素(TBIL) 总胆红素(TBIL) 总胆红素(TBIL) 总胆红素(TBIL) 总胆红素(TBIL) 总胆红素(TBIL) 总胆红素(TBIL) 总胆红素(TBIL) 总胆红素(TBIL) 总胆红素(TBIL) 总胆红素(TBIL) 总胆红素(TBIL) 总胆红素(TBIL) 总胆红素(TBIL) 总胆红素(TBIL)	血清 血清 血清 血清 血清 血清 血清 血清 血清 血清 血清 血清 血清 血清 血清 血清	35.5 40.9 52.9 63.7 46.9 51.2 50.4 52.4 50.4 46.8 45.0 43.5 45.0 62.7 40.0 31.8	μmol/L μmol/L μmol/L μmol/L μmol/L μmol/L μmol/L μmol/L μmol/L μmol/L μmol/L μmol/L μmol/L μmol/L μmol/L μmol/L	2007-09-29 07:46:38 2007-09-24 08:02:04 2007-09-20 07:39:36 2007-09-17 07:44:49 2007-09-14 07:44:01 2007-09-13 09:23:35 2007-09-12 08:04:41 2007-09-11 07:59:44 2007-09-10 08:03:04 2007-09-09 10:30:26 2007-09-09 00:13:27 2007-09-08 09:24:28 2007-09-07 07:58:42 2007-09-05 07:51:34 2007-09-03 17:53:00 2007-09-01 12:03:54	直应胆红素(DBIL) 直应胆红素(DBIL) 直应胆红素(DBIL) 直应胆红素(DBIL) 直应胆红素(DBIL) 直应胆红素(DBIL) 直应胆红素(DBIL) 直应胆红素(DBIL) 直应胆红素(DBIL) 直应胆红素(DBIL) 直应胆红素(DBIL) 直应胆红素(DBIL) 直应胆红素(DBIL) 直应胆红素(DBIL) 直应胆红素(DBIL) 直应胆红素(DBIL)	血清 血清 血清 血清 血清 血清 血清 血清 血清 血清 血清 血清 血清 血清 血清 血清	13.8 15.2 20.2 22.6 14.6 16.0 14.2 15.6 15.9 20.6 19.4 19.8 14.7 21.8 17.7 7.9	μmol/L μmol/L μmol/L μmol/L μmol/L μmol/L μmol/L μmol/L μmol/L μmol/L μmol/L μmol/L μmol/L μmol/L μmol/L μmol/L	2007-09-29 07:46:38 2007-09-24 08:02:04 2007-09-20 07:39:36 2007-09-17 07:44:49 2007-09-14 07:44:01 2007-09-13 09:23:35 2007-09-12 08:04:41 2007-09-11 07:59:44 2007-09-10 08:03:04 2007-09-09 10:30:26 2007-09-09 00:13:27 2007-09-08 09:24:28 2007-09-07 07:58:42 2007-09-05 07:51:34 2007-09-03 17:53:00 2007-09-01 12:03:54	白蛋白(ALB) 白蛋白(ALB) 白蛋白(ALB) 白蛋白(ALB) 白蛋白(ALB) 白蛋白(ALB) 白蛋白(ALB) 白蛋白(ALB) 白蛋白(ALB) 白蛋白(ALB) 白蛋白(ALB) 白蛋白(ALB) 白蛋白(ALB) 白蛋白(ALB) 白蛋白(ALB) 白蛋白(ALB)	血清 血清 血清 血清 血清 血清 血清 血清 血清 血清 血清 血清 血清 血清 血清 血清	38.3 39.8 36.9 35.9 35.9 36.5 36.1 36.5 35.3 36.0 35.3 30.2 29.9 33.7 28.5 32.8	g/L g/L g/L g/L g/L g/L g/L g/L g/L g/L g/L g/L g/L g/L g/L g/L	2007-09-29 07:46:38 2007-09-24 08:02:04 2007-09-20 07:39:36 2007-09-17 07:44:49 2007-09-14 07:44:01 2007-09-13 09:23:35 2007-09-12 08:04:41 2007-09-11 07:59:44 2007-09-10 08:03:04 2007-09-09 10:30:26 2007-09-09 00:13:27 2007-09-08 09:24:28 2007-09-07 07:58:42 2007-09-05 07:51:34 2007-09-03 17:53:00 2007-09-01 12:03:54	血浆凝血酶原时间测定(PT) 血浆凝血酶原时间测定(PT) 血浆凝血酶原时间测定(PT) 血浆凝血酶原时间测定(PT) 血浆凝血酶原时间测定(PT) 血浆凝血酶原时间测定(PT) 血浆凝血酶原时间测定(PT) 血浆凝血酶原时间测定(PT)	血浆 血浆 血浆 血浆 血浆 血浆 血浆 血浆
37	男	13	腹胀	上呼吸道感染 药物性肝肾功能不全 急性肾功能不全	J06.900 / N17.903	药物性肝肾功能不全 上呼吸道感染 急性肾功能不全 双侧胸腔积液	/ J06.900 N17.903 J94.808	谷丙转氨酶(ALT) 谷丙转氨酶(ALT)	血清 血清	97 296	U/L U/L	2003-06-04 00:00:00 2003-05-30 00:00:00	谷草转氨酶(AST) 谷草转氨酶(AST) 谷草转氨酶(AST)	血清 血清 血清	55 246 228	U/L U/L U/L	2003-06-04 00:00:00 2003-05-30 00:00:00 2003-05-29 00:00:00	碱性磷酸酶(ALP) 碱性磷酸酶(ALP)	血清 血清	80 96	U/L U/L	2003-06-04 00:00:00 2003-05-29 00:00:00	r-谷氨酰转肽酶(r-GT) r-谷氨酰转肽酶(r-GT)	血清 血清	79 106	U/L U/L	2003-06-04 00:00:00 2003-05-29 00:00:00	总胆汁酸(TBA) 总胆汁酸(TBA)	血清 血清	0.6 2.9	umol/L umol/L	2003-06-04 00:00:00 2003-05-29 00:00:00	总胆红素(TBIL) 总胆红素(TBIL)	血清 血清	27.2 18.2	umol/L umol/L	2003-06-04 00:00:00 2003-05-30 00:00:00	直应胆红素(DBIL) 直应胆红素(DBIL)	血清 血清	6.8 4.8	umol/L umol/L	2003-06-04 00:00:00 2003-05-30 00:00:00	血清白蛋白(ALB) 血清白蛋白(ALB)	血清 血清	39.2 33.4	g/L g/L	2003-06-04 00:00:00 2003-05-30 00:00:00	凝血酶原时间(PT)	血浆
51	女	59	输卵管恶性肿瘤	输卵管恶性肿瘤	C57.001	慢性乙型病毒性肝炎 右侧输卵管恶性肿瘤 右侧输卵管切除术后 药物性肝损害	B18.106 C57.001 / K71.901	谷丙转氨酶(ALT) 谷丙转氨酶(ALT) 谷丙转氨酶(ALT) 谷丙转氨酶(ALT) 谷丙转氨酶(ALT) 谷丙转氨酶(ALT) 谷丙转氨酶(ALT)	静脉血 静脉血 静脉血 静脉血 静脉血 静脉血 静脉血	40 118 156 104 157 321 16	U/L U/L U/L U/L U/L U/L U/L	2008-07-06 00:00:00 2008-06-23 00:00:00 2008-06-16 00:00:00 2008-06-12 00:00:00 2008-06-07 00:00:00 2008-06-04 00:00:00 2008-05-12 00:00:00	谷草转氨酶(AST) 谷草转氨酶(AST) 谷草转氨酶(AST) 谷草转氨酶(AST) 谷草转氨酶(AST) 谷草转氨酶(AST) 谷草转氨酶(AST)	静脉血 静脉血 静脉血 静脉血 静脉血 静脉血 静脉血	42 105 194 83 76 291 22	U/L U/L U/L U/L U/L U/L U/L	2008-07-06 00:00:00 2008-06-23 00:00:00 2008-06-16 00:00:00 2008-06-12 00:00:00 2008-06-07 00:00:00 2008-06-04 00:00:00 2008-05-12 00:00:00	/	/	/	/	/	/	/	/	/	/	/	/	/	/	/	总胆红素(TBIL) 总胆红素(TBIL) 总胆红素(TBIL) 总胆红素(TBIL) 总胆红素(TBIL) 总胆红素(TBIL) 总胆红素(TBIL)	静脉血 静脉血 静脉血 静脉血 静脉血 静脉血 静脉血	9.9 19.8 15.9 5.5 12.8 17.6 4.9	μmol/L μmol/L μmol/L μmol/L μmol/L μmol/L μmol/L	2008-07-06 00:00:00 2008-06-23 00:00:00 2008-06-16 00:00:00 2008-06-12 00:00:00 2008-06-07 00:00:00 2008-06-04 00:00:00 2008-05-12 00:00:00	直应胆红素(DBIL) 直应胆红素(DBIL) 直应胆红素(DBIL) 直应胆红素(DBIL) 直应胆红素(DBIL) 直应胆红素(DBIL) 直应胆红素(DBIL)	静脉血 静脉血 静脉血 静脉血 静脉血 静脉血 静脉血	4.1 6.4 6.4 2.0 4.7 4.4 1.2	μmol/L μmol/L μmol/L μmol/L μmol/L μmol/L μmol/L	2008-07-06 00:00:00 2008-06-23 00:00:00 2008-06-16 00:00:00 2008-06-12 00:00:00 2008-06-07 00:00:00 2008-06-04 00:00:00 2008-05-12 00:00:00	白蛋白(ALB) 白蛋白(ALB) 白蛋白(ALB) 白蛋白(ALB) 白蛋白(ALB) 白蛋白(ALB) 白蛋白(ALB)	静脉血 静脉血 静脉血 静脉血 静脉血 静脉血 静脉血	35.1 32.2 31.2 30.0 29.8 28.9 34.0	g/L g/L g/L g/L g/L g/L g/L	2008-07-06 00:00:00 2008-06-23 00:00:00 2008-06-16 00:00:00 2008-06-12 00:00:00 2008-06-07 00:00:00 2008-06-04 00:00:00 2008-05-12 00:00:00	血浆凝血酶原时间测定(PT)	静脉血
59	女	/	药物性肝损害					丙氨酸氨基转移酶	血清	13	U/L	2021-05-11 00:13:36	天门冬氨酸氨基转移酶	血清	19	U/L	2021-05-11 00:13:36	碱性磷酸酶	血清	167	U/L	2021-05-11 00:13:36	r-谷氨酰基转移酶	血清	126	U/L	2021-05-11 00:13:36	总胆汁酸	血清	3.40	μmol/L	2021-05-11 00:13:36	总胆红素	血清	15.5	μmol/L	2021-05-11 00:13:36	直接胆红素	血清	10.2	μmol/L	2021-05-11 00:13:36	白蛋白	血清	41.0	g/L	2021-05-11 00:13:36	血浆凝血酶原时间测定	血浆
65	男	/	药物性肝损害					丙氨酸氨基转移酶 ALT	静脉血	5	U/L	2016-10-21 00:00:00	天门冬氨酸氨基转移酶 AST	静脉血	25	U/L	2016-10-21 00:00:00	碱性磷酸酶 ALP	静脉血	99	U/L	2016-10-21 00:00:00	r-谷氨酰基转移酶 γ-GT	静脉血	59	U/L	2016-10-21 00:00:00	总胆汁酸 TBA	静脉血	2.30	μmol/L	2016-10-21 00:00:00	总胆红素 TBIL	静脉血	8.6	μmol/L	2016-10-21 00:00:00	直接胆红素 DBIL	静脉血	4.9	μmol/L	2016-10-21 00:00:00	白蛋白 ALB	静脉血	40.7	g/L	2016-10-21 00:00:00	/	/
65	男	/	药物性肝损害					/	/	/	/	/	/	/	/	/	/	/	/	/	/	/	/	/	/	/	/	/	/	/	/	/	/	/	/	/	/	/	/	/	/	/	/	/	/	/	/	/	/
35	女	21	甲状腺机能亢进	Graves病	E05.001	Graves病 药物性肝损害	E05.001 K71.901	谷丙转氨酶(ALT) 谷丙转氨酶(ALT) 谷丙转氨酶(ALT) 谷丙转氨酶(ALT) 谷丙转氨酶(ALT) 谷丙转氨酶(ALT)	静脉血 静脉血 静脉血 静脉血 静脉血 静脉血	29 36 57 87 188 432	U/L U/L U/L U/L U/L U/L	2009-07-01 00:00:00 2009-06-29 00:00:00 2009-06-24 00:00:00 2009-06-21 00:00:00 2009-06-17 00:00:00 2009-06-13 00:00:00	谷草转氨酶(AST) 谷草转氨酶(AST) 谷草转氨酶(AST) 谷草转氨酶(AST) 谷草转氨酶(AST) 谷草转氨酶(AST)	静脉血 静脉血 静脉血 静脉血 静脉血 静脉血	39 45 44 63 117 316	U/L U/L U/L U/L U/L U/L	2009-07-01 00:00:00 2009-06-29 00:00:00 2009-06-24 00:00:00 2009-06-21 00:00:00 2009-06-17 00:00:00 2009-06-13 00:00:00	碱性磷酸酶(ALP) 碱性磷酸酶(ALP) 碱性磷酸酶(ALP) 碱性磷酸酶(ALP)	静脉血 静脉血 静脉血 静脉血	77 100 134 142	U/L U/L U/L U/L	2009-06-29 00:00:00 2009-06-24 00:00:00 2009-06-21 00:00:00 2009-06-13 00:00:00	r-谷氨酰转肽酶(γ-GT) r-谷氨酰转肽酶(γ-GT) r-谷氨酰转肽酶(γ-GT) r-谷氨酰转肽酶(γ-GT)	静脉血 静脉血 静脉血 静脉血	39 52 67 117	U/L U/L U/L U/L	2009-06-29 00:00:00 2009-06-24 00:00:00 2009-06-21 00:00:00 2009-06-13 00:00:00	总胆汁酸(TBA) 总胆汁酸(TBA) 总胆汁酸(TBA) 总胆汁酸(TBA)	静脉血 静脉血 静脉血 静脉血	101.0 176.1 254.0 83.7	μmol/L μmol/L μmol/L μmol/L	2009-06-29 00:00:00 2009-06-24 00:00:00 2009-06-21 00:00:00 2009-06-13 00:00:00	总胆红素(TBIL) 总胆红素(TBIL) 总胆红素(TBIL) 总胆红素(TBIL) 总胆红素(TBIL) 总胆红素(TBIL)	静脉血 静脉血 静脉血 静脉血 静脉血 静脉血	36.8 34.9 38.8 44.0 71.4 67.7	μmol/L μmol/L μmol/L μmol/L μmol/L μmol/L	2009-07-01 00:00:00 2009-06-29 00:00:00 2009-06-24 00:00:00 2009-06-21 00:00:00 2009-06-17 00:00:00 2009-06-13 00:00:00	直应胆红素(DBIL) 直应胆红素(DBIL) 直应胆红素(DBIL) 直应胆红素(DBIL) 直应胆红素(DBIL) 直应胆红素(DBIL)	静脉血 静脉血 静脉血 静脉血 静脉血 静脉血	22.0 17.7 31.7 27.7 41.3 55.2	μmol/L μmol/L μmol/L μmol/L μmol/L μmol/L	2009-07-01 00:00:00 2009-06-29 00:00:00 2009-06-24 00:00:00 2009-06-21 00:00:00 2009-06-17 00:00:00 2009-06-13 00:00:00	白蛋白(ALB) 白蛋白(ALB) 白蛋白(ALB) 白蛋白(ALB) 白蛋白(ALB) 白蛋白(ALB)	静脉血 静脉血 静脉血 静脉血 静脉血 静脉血	39.0 35.9 34.0 35.8 33.4 31.4	g/L g/L g/L g/L g/L g/L	2009-07-01 00:00:00 2009-06-29 00:00:00 2009-06-24 00:00:00 2009-06-21 00:00:00 2009-06-17 00:00:00 2009-06-13 00:00:00	血浆凝血酶原时间测定(PT)	静脉血
2	男	6	急性白血病	药物性肝损害 淋巴细胞性白血病(L2型,B细胞性,标危,	K71.901 /	药物性肝损害 淋巴细胞性白血病(L2型,B细胞性,标危,	K71.901 /	谷丙转氨酶(ALT) 谷丙转氨酶(ALT)	静脉血 静脉血	47 112	U/L U/L	2009-05-20 00:00:00 2009-05-17 00:00:00	谷草转氨酶(AST) 谷草转氨酶(AST)	静脉血 静脉血	31 34	U/L U/L	2009-05-20 00:00:00 2009-05-17 00:00:00	碱性磷酸酶(ALP)	静脉血	190	U/L	2009-05-17 00:00:00	r-谷氨酰转肽酶(γ-GT)	静脉血	21	U/L	2009-05-17 00:00:00	总胆汁酸(TBA)	静脉血	9.0	μmol/L	2009-05-17 00:00:00	总胆红素(TBIL)	静脉血	4.4	μmol/L	2009-05-17 00:00:00	直应胆红素(DBIL)	静脉血	2.20	μmol/L	2009-05-17 00:00:00	白蛋白(ALB)	静脉血	44.0	g/L	2009-05-17 00:00:00	/	/
56	女	76	药物性肝损害	药物性肝损害	K71.901	丙型病毒性肝炎急性重型 药物性肝损害 继发性糖尿病 肾移植术后	/ K71.901 E13.902 Z94.002	/	/	/	/	/	/	/	/	/	/	/	/	/	/	/	/	/	/	/	/	/	/	/	/	/	/	/	/	/	/	/	/	/	/	/	/	/	/	/	/	/	/
42	男	/	药物性肝损害					/	/	/	/	/	/	/	/	/	/	/	/	/	/	/	/	/	/	/	/	/	/	/	/	/	/	/	/	/	/	/	/	/	/	/	/	/	/	/	/	/	/
44	女	15	甲状腺机能亢进	Graves病 药物性肝损害	E05.001 K71.901	Graves病 药物性肝损害	E05.001 K71.901	谷丙转氨酶(ALT) 谷丙转氨酶(ALT)	血清 血清	22 78	U/L U/L	2005-08-17 00:00:00 2005-08-11 00:00:00	谷草转氨酶(AST) 谷草转氨酶(AST)	血清 血清	15 38	U/L U/L	2005-08-17 00:00:00 2005-08-11 00:00:00	/	/	/	/	/	/	/	/	/	/	/	/	/	/	/	总胆红素(TBIL) 总胆红素(TBIL)	血清 血清	11.7 19.6	μmol/L μmol/L	2005-08-17 00:00:00 2005-08-11 00:00:00	直应胆红素(DBIL) 直应胆红素(DBIL)	血清 血清	4.7 5.2	μmol/L μmol/L	2005-08-17 00:00:00 2005-08-11 00:00:00	白蛋白(ALB) 白蛋白(ALB)	血清 血清	39.1 43.5	g/L g/L	2005-08-17 00:00:00 2005-08-11 00:00:00	/	/
52	男	14	多发性硬化	视神经脊髓炎(德维克病)	G36.001	视神经脊髓炎(德维克病) 中心性浆液性视网膜脉络网病变 药物性肝损害	G36.001 H35.702 K71.901	谷丙转氨酶(ALT) 谷丙转氨酶(ALT)	血清 血清	76 50	U/L U/L	2007-01-22 08:23:58 2007-01-10 12:09:04	谷草转氨酶(AST) 谷草转氨酶(AST)	血清 血清	31 29	U/L U/L	2007-01-22 08:23:58 2007-01-10 12:09:04	/	/	/	/	/	/	/	/	/	/	/	/	/	/	/	总胆红素(TBIL) 总胆红素(TBIL)	血清 血清	6.6 8.4	μmol/L μmol/L	2007-01-22 08:23:58 2007-01-10 12:09:04	直应胆红素(DBIL) 直应胆红素(DBIL)	血清 血清	2.1 3.3	μmol/L μmol/L	2007-01-22 08:23:58 2007-01-10 12:09:04	白蛋白(ALB) 白蛋白(ALB)	血清 血清	29.5 39.7	g/L g/L	2007-01-22 08:23:58 2007-01-10 12:09:04	血浆凝血酶原时间测定(PT) 血浆凝血酶原时间测定(PT)	血浆 血浆
64	女	25	药物性肝炎	黄疸:药物性肝损害?自身免疫性肝病?	/	药物性肝损伤,肝细胞损伤型,急性,RUCAM 8 双下肺炎症 凝血功能异常 低蛋白血症 慢性胰腺炎 胆囊炎 十二指肠球部多发浅表溃疡	/ J18.901 D68.903 E77.801 K86.102 K81.901 /	丙氨酸氨基转移酶 ALT 丙氨酸氨基转移酶 ALT 丙氨酸氨基转移酶 ALT 丙氨酸氨基转移酶 ALT 丙氨酸氨基转移酶 ALT 丙氨酸氨基转移酶 ALT 丙氨酸氨基转移酶 ALT 丙氨酸氨基转移酶 ALT	静脉血 静脉血 静脉血 静脉血 静脉血 静脉血 静脉血 静脉血	68 76 82 108 138 155 289 756	U/L U/L U/L U/L U/L U/L U/L U/L	2017-01-24 00:00:00 2017-01-21 00:00:00 2017-01-18 00:00:00 2017-01-14 00:00:00 2017-01-10 00:00:00 2017-01-08 00:00:00 2017-01-04 00:00:00 2017-01-02 00:00:00	天门冬氨酸氨基转移酶 AST 天门冬氨酸氨基转移酶 AST 天门冬氨酸氨基转移酶 AST 天门冬氨酸氨基转移酶 AST 天门冬氨酸氨基转移酶 AST 天门冬氨酸氨基转移酶 AST 天门冬氨酸氨基转移酶 AST 天门冬氨酸氨基转移酶 AST	静脉血 静脉血 静脉血 静脉血 静脉血 静脉血 静脉血 静脉血	53 65 70 95 220 171 215 1417	U/L U/L U/L U/L U/L U/L U/L U/L	2017-01-24 00:00:00 2017-01-21 00:00:00 2017-01-18 00:00:00 2017-01-14 00:00:00 2017-01-10 00:00:00 2017-01-08 00:00:00 2017-01-04 00:00:00 2017-01-02 00:00:00	碱性磷酸酶 ALP 碱性磷酸酶 ALP 碱性磷酸酶 ALP 碱性磷酸酶 ALP	静脉血 静脉血 静脉血 静脉血	83 99 112 166	U/L U/L U/L U/L	2017-01-10 00:00:00 2017-01-08 00:00:00 2017-01-04 00:00:00 2017-01-02 00:00:00	r-谷氨酰基转移酶 γ-GT r-谷氨酰基转移酶 γ-GT r-谷氨酰基转移酶 γ-GT r-谷氨酰基转移酶 γ-GT	静脉血 静脉血 静脉血 静脉血	71 88 84 126	U/L U/L U/L U/L	2017-01-10 00:00:00 2017-01-08 00:00:00 2017-01-04 00:00:00 2017-01-02 00:00:00	总胆汁酸 TBA 总胆汁酸 TBA 总胆汁酸 TBA 总胆汁酸 TBA	静脉血 静脉血 静脉血 静脉血	386.00 464.10 391.80 213.00	μmol/L μmol/L μmol/L μmol/L	2017-01-10 00:00:00 2017-01-08 00:00:00 2017-01-04 00:00:00 2017-01-02 00:00:00	总胆红素 TBIL 总胆红素 TBIL 总胆红素 TBIL 总胆红素 TBIL 总胆红素 TBIL 总胆红素 TBIL 总胆红素 TBIL 总胆红素 TBIL	静脉血 静脉血 静脉血 静脉血 静脉血 静脉血 静脉血 静脉血	163.9 182.7 175.5 176.9 187.5 207.8 219.7 354.5	μmol/L μmol/L μmol/L μmol/L μmol/L μmol/L μmol/L μmol/L	2017-01-24 00:00:00 2017-01-21 00:00:00 2017-01-18 00:00:00 2017-01-14 00:00:00 2017-01-10 00:00:00 2017-01-08 00:00:00 2017-01-04 00:00:00 2017-01-02 00:00:00	直接胆红素 DBIL 直接胆红素 DBIL 直接胆红素 DBIL 直接胆红素 DBIL 直接胆红素 DBIL 直接胆红素 DBIL 直接胆红素 DBIL 直接胆红素 DBIL	静脉血 静脉血 静脉血 静脉血 静脉血 静脉血 静脉血 静脉血	143.4 161.5 158.1 155.5 167.0 184.5 195.9 288.9	μmol/L μmol/L μmol/L μmol/L μmol/L μmol/L μmol/L μmol/L	2017-01-24 00:00:00 2017-01-21 00:00:00 2017-01-18 00:00:00 2017-01-14 00:00:00 2017-01-10 00:00:00 2017-01-08 00:00:00 2017-01-04 00:00:00 2017-01-02 00:00:00	白蛋白 ALB 白蛋白 ALB 白蛋白 ALB 白蛋白 ALB 白蛋白 ALB 白蛋白 ALB 白蛋白 ALB 白蛋白 ALB	静脉血 静脉血 静脉血 静脉血 静脉血 静脉血 静脉血 静脉血	29.8 30.9 31.7 33.5 31.6 37.0 28.4 32.2	g/L g/L g/L g/L g/L g/L g/L g/L	2017-01-24 00:00:00 2017-01-21 00:00:00 2017-01-18 00:00:00 2017-01-14 00:00:00 2017-01-10 00:00:00 2017-01-08 00:00:00 2017-01-04 00:00:00 2017-01-02 00:00:00	血浆凝血酶原时间测定 PT 血浆凝血酶原时间测定 PT 血浆凝血酶原时间测定 PT 血浆凝血酶原时间测定 PT 血浆凝血酶原时间测定 PT 血浆凝血酶原时间测定 PT 血浆凝血酶原时间测定 PT	静脉血 静脉血 静脉血 静脉血 静脉血 静脉血 静脉血
62	男	13	类风湿性关节炎	类风湿性关节炎 药物性肝损害?	M06.991 K71.901	类风湿性关节炎 慢性乙型肝炎	M06.991 B18.106	谷丙转氨酶(ALT) 谷丙转氨酶(ALT) 谷丙转氨酶(ALT)	血清 血清 血清	23 25 28	U/L U/L U/L	2005-07-10 00:00:00 2005-07-04 00:00:00 2005-06-30 00:00:00	谷草转氨酶(AST) 谷草转氨酶(AST) 谷草转氨酶(AST)	血清 血清 血清	25 43 88	U/L U/L U/L	2005-07-10 00:00:00 2005-07-04 00:00:00 2005-06-30 00:00:00	碱性磷酸酶(ALP) 碱性磷酸酶(ALP)	血清 血清	92 114	U/L U/L	2005-07-04 00:00:00 2005-06-30 00:00:00	r-谷氨酰转肽酶(γ-GT) r-谷氨酰转肽酶(γ-GT)	血清 血清	60 73	U/L U/L	2005-07-04 00:00:00 2005-06-30 00:00:00	总胆汁酸(TBA) 总胆汁酸(TBA)	血清 血清	6.8 7.0	μmol/L μmol/L	2005-07-04 00:00:00 2005-06-30 00:00:00	总胆红素(TBIL) 总胆红素(TBIL) 总胆红素(TBIL)	血清 血清 血清	6.4 5.2 7.9	μmol/L μmol/L μmol/L	2005-07-10 00:00:00 2005-07-04 00:00:00 2005-06-30 00:00:00	直应胆红素(DBIL) 直应胆红素(DBIL) 直应胆红素(DBIL)	血清 血清 血清	1.4 1.7 2.2	μmol/L μmol/L μmol/L	2005-07-10 00:00:00 2005-07-04 00:00:00 2005-06-30 00:00:00	白蛋白(ALB) 白蛋白(ALB) 白蛋白(ALB)	血清 血清 血清	30.3 28.9 28.2	g/L g/L g/L	2005-07-10 00:00:00 2005-07-04 00:00:00 2005-06-30 00:00:00	/	/
53	男	22	肾移植术后	药物性肝损伤 肾移植术后	K71.901 Z94.002	药物性肝损伤 肾移植术后	K71.901 Z94.002	谷丙转氨酶(ALT) 谷丙转氨酶(ALT) 谷丙转氨酶(ALT) 谷丙转氨酶(ALT) 谷丙转氨酶(ALT) 谷丙转氨酶(ALT)	血清 血清 血清 血清 血清 血清	33 56 148 232 256 323	U/L U/L U/L U/L U/L U/L	2003-08-15 00:00:00 2003-08-12 00:00:00 2003-08-08 00:00:00 2003-08-05 00:00:00 2003-08-01 00:00:00 2003-07-29 00:00:00	谷草转氨酶(AST) 谷草转氨酶(AST) 谷草转氨酶(AST) 谷草转氨酶(AST) 谷草转氨酶(AST) 谷草转氨酶(AST)	血清 血清 血清 血清 血清 血清	32 45 128 96 108 110	U/L U/L U/L U/L U/L U/L	2003-08-15 00:00:00 2003-08-12 00:00:00 2003-08-08 00:00:00 2003-08-05 00:00:00 2003-08-01 00:00:00 2003-07-29 00:00:00	碱性磷酸酶(ALP) 碱性磷酸酶(ALP) 碱性磷酸酶(ALP) 碱性磷酸酶(ALP)	血清 血清 血清 血清	69 68 80 81	U/L U/L U/L U/L	2003-08-15 00:00:00 2003-08-12 00:00:00 2003-08-05 00:00:00 2003-07-29 00:00:00	r-谷氨酰转肽酶(r-GT) r-谷氨酰转肽酶(r-GT) r-谷氨酰转肽酶(r-GT) r-谷氨酰转肽酶(r-GT)	血清 血清 血清 血清	121.0 135.0 176.2 168.4	U/L U/L U/L U/L	2003-08-15 00:00:00 2003-08-12 00:00:00 2003-08-05 00:00:00 2003-07-29 00:00:00	总胆汁酸(TBA) 总胆汁酸(TBA) 总胆汁酸(TBA) 总胆汁酸(TBA)	血清 血清 血清 血清	14.95 7.30 18.37 18.37	umol/L umol/L umol/L umol/L	2003-08-15 00:00:00 2003-08-12 00:00:00 2003-08-05 00:00:00 2003-07-29 00:00:00	总胆红素(TBIL) 总胆红素(TBIL) 总胆红素(TBIL) 总胆红素(TBIL) 总胆红素(TBIL) 总胆红素(TBIL)	血清 血清 血清 血清 血清 血清	21.5 22.1 45.7 26.6 35.9 35.2	umol/L umol/L umol/L umol/L umol/L umol/L	2003-08-15 00:00:00 2003-08-12 00:00:00 2003-08-08 00:00:00 2003-08-05 00:00:00 2003-08-01 00:00:00 2003-07-29 00:00:00	直应胆红素(DBIL) 直应胆红素(DBIL) 直应胆红素(DBIL) 直应胆红素(DBIL) 直应胆红素(DBIL) 直应胆红素(DBIL)	血清 血清 血清 血清 血清 血清	6.9 6.9 5.1 10.9 15.5 16.6	umol/L umol/L umol/L umol/L umol/L umol/L	2003-08-15 00:00:00 2003-08-12 00:00:00 2003-08-08 00:00:00 2003-08-05 00:00:00 2003-08-01 00:00:00 2003-07-29 00:00:00	血清白蛋白(ALB) 血清白蛋白(ALB) 血清白蛋白(ALB) 血清白蛋白(ALB) 血清白蛋白(ALB) 血清白蛋白(ALB)	血清 血清 血清 血清 血清 血清	38.0 38.8 62.2 39.1 39.3 38.6	g/L g/L g/L g/L g/L g/L	2003-08-15 00:00:00 2003-08-12 00:00:00 2003-08-08 00:00:00 2003-08-05 00:00:00 2003-08-01 00:00:00 2003-07-29 00:00:00	/	/
52	男	9	慢性重型肝炎	慢性乙型病毒性肝炎	B18.106	慢性乙型病毒性肝炎 药物性肝损害? 腹水(腹腔积液) 肝昏迷(肝性脑病) 肺炎 胆囊炎 低蛋白血症 血小板减少症	B18.106 K71.901 R18.x00 K72.903 J18.901 K81.901 E77.801 D69.602	谷丙转氨酶(ALT) 谷丙转氨酶(ALT)	静脉血 静脉血	41 63	U/L U/L	2010-10-26 00:00:00 2010-10-22 00:00:00	谷草转氨酶(AST) 谷草转氨酶(AST)	静脉血 静脉血	126 182	U/L U/L	2010-10-26 00:00:00 2010-10-22 00:00:00	碱性磷酸酶(ALP)	静脉血	193	U/L	2010-10-22 00:00:00	r-谷氨酰转肽酶(γ-GT)	静脉血	干扰	U/L	2010-10-22 00:00:00	总胆汁酸(TBA)	静脉血	281.9	μmol/L	2010-10-22 00:00:00	总胆红素(TBIL) 总胆红素(TBIL)	静脉血 静脉血	807.8 851.3	μmol/L μmol/L	2010-10-26 00:00:00 2010-10-22 00:00:00	直应胆红素(DBIL) 直应胆红素(DBIL)	静脉血 静脉血	524.4 536.3	μmol/L μmol/L	2010-10-26 00:00:00 2010-10-22 00:00:00	白蛋白(ALB) 白蛋白(ALB)	静脉血 静脉血	32.3 33.4	g/L g/L	2010-10-26 00:00:00 2010-10-22 00:00:00	血浆凝血酶原时间测定(PT) 血浆凝血酶原时间测定(PT) 血浆凝血酶原时间测定(PT)	静脉血 静脉血 静脉血
22	男	8	性功能低下	抑郁症	F32.902	抑郁症 药物性肝损害。	F32.902 K71.901	谷丙转氨酶(ALT)	血清	93	U/L	2007-07-10 08:00:39	谷草转氨酶(AST)	血清	49	U/L	2007-07-10 08:00:39	/	/	/	/	/	/	/	/	/	/	/	/	/	/	/	总胆红素(TBIL)	血清	16.8	μmol/L	2007-07-10 08:00:39	直应胆红素(DBIL)	血清	4.4	μmol/L	2007-07-10 08:00:39	白蛋白(ALB)	血清	45.2	g/L	2007-07-10 08:00:39	/	/
43	女	19	2型糖尿病	2型糖尿病 药物性肝损伤	E11.901 K71.901	2型糖尿病 药物性肝损伤	E11.901 K71.901	/	/	/	/	/	/	/	/	/	/	/	/	/	/	/	/	/	/	/	/	/	/	/	/	/	/	/	/	/	/	/	/	/	/	/	/	/	/	/	/	/	/
49	男	60	肾移植术后	乙型病毒型肝炎慢性重型 药物性肝损 同种异体肾移植术后	/ K71.901 Z94.002	乙型病毒型肝炎慢性重型 药物性肝损 同种异体肾移植术后	/ K71.901 Z94.002	谷丙转氨酶(ALT) 谷丙转氨酶(ALT) 谷丙转氨酶(ALT) 谷丙转氨酶(ALT) 谷丙转氨酶(ALT) 谷丙转氨酶(ALT) 谷丙转氨酶(ALT) 谷丙转氨酶(ALT)	se se se se se se se se	111 126 159 153 79 38 32 30	U/L U/L U/L U/L U/L U/L U/L U/L	2004-04-29 00:00:00 2004-04-20 00:00:00 2004-04-12 00:00:00 2004-03-30 00:00:00 2004-03-19 00:00:00 2004-03-11 00:00:00 2004-03-05 00:00:00 2004-03-03 00:00:00	谷草转氨酶(AST) 谷草转氨酶(AST) 谷草转氨酶(AST) 谷草转氨酶(AST) 谷草转氨酶(AST) 谷草转氨酶(AST) 谷草转氨酶(AST) 谷草转氨酶(AST)	se se se se se se se se	113 127 131 133 88 60 64 63	U/L U/L U/L U/L U/L U/L U/L U/L	2004-04-29 00:00:00 2004-04-20 00:00:00 2004-04-12 00:00:00 2004-03-30 00:00:00 2004-03-19 00:00:00 2004-03-11 00:00:00 2004-03-05 00:00:00 2004-03-03 00:00:00	碱性磷酸酶(ALP) 碱性磷酸酶(ALP)	se se	87 95	U/L U/L	2004-03-11 00:00:00 2004-03-03 00:00:00	r-谷氨酰转肽酶(r-GT) r-谷氨酰转肽酶(r-GT)	se se	111 234	U/L U/L	2004-03-11 00:00:00 2004-03-03 00:00:00	总胆汁酸(TBA) 总胆汁酸(TBA)	se se	131.1 115.5	umol/L umol/L	2004-03-11 00:00:00 2004-03-03 00:00:00	总胆红素(TBIL) 总胆红素(TBIL) 总胆红素(TBIL) 总胆红素(TBIL) 总胆红素(TBIL) 总胆红素(TBIL) 总胆红素(TBIL) 总胆红素(TBIL)	se se se se se se se se	658.7 619.8 681.0 601.8 584.3 575.8 567.9 460.8	umol/L umol/L umol/L umol/L umol/L umol/L umol/L umol/L	2004-04-29 00:00:00 2004-04-20 00:00:00 2004-04-12 00:00:00 2004-03-30 00:00:00 2004-03-19 00:00:00 2004-03-11 00:00:00 2004-03-05 00:00:00 2004-03-03 00:00:00	直应胆红素(DBIL) 直应胆红素(DBIL) 直应胆红素(DBIL) 直应胆红素(DBIL) 直应胆红素(DBIL) 直应胆红素(DBIL) 直应胆红素(DBIL) 直应胆红素(DBIL)	se se se se se se se se	609.7 363.1 405.0 434.8 430.2 419.2 402.5 331.6	umol/L umol/L umol/L umol/L umol/L umol/L umol/L umol/L	2004-04-29 00:00:00 2004-04-20 00:00:00 2004-04-12 00:00:00 2004-03-30 00:00:00 2004-03-19 00:00:00 2004-03-11 00:00:00 2004-03-05 00:00:00 2004-03-03 00:00:00	白蛋白(ALB) 白蛋白(ALB) 白蛋白(ALB) 白蛋白(ALB) 白蛋白(ALB) 白蛋白(ALB) 白蛋白(ALB) 白蛋白(ALB)	se se se se se se se se	31.3 30 27.6 31.5 36.5 38.1 37.1 31.8	g/L g/L g/L g/L g/L g/L g/L g/L	2004-04-29 00:00:00 2004-04-20 00:00:00 2004-04-12 00:00:00 2004-03-30 00:00:00 2004-03-19 00:00:00 2004-03-11 00:00:00 2004-03-05 00:00:00 2004-03-03 00:00:00	凝血酶原时间(PT) 凝血酶原时间(PT) 凝血酶原时间(PT) 凝血酶原时间(PT) 凝血酶原时间(PT) 凝血酶原时间(PT) 凝血酶原时间(PT)	pl pl pl pl pl pl pl
9	男	15	感染性发热 化疗后骨髓抑制 急性淋巴细胞白血病(T细胞型,中危,缓解) 药物性肝损伤	感染性发热 化疗后骨髓抑制 急性淋巴细胞白血病(T细胞型,中危,缓解) 药物性肝损伤	B99.x01 D61.101 C91.001 K71.901	急性淋巴细胞白血病(T细胞型,中危,缓解) 化疗后骨髓抑制 感染性发热 药物性肝损伤 口腔炎	C91.001 D61.101 B99.x01 K71.901 K12.103	丙氨酸氨基转移酶 丙氨酸氨基转移酶 丙氨酸氨基转移酶 丙氨酸氨基转移酶	血清 血清 血清 血清	307 33 117 270	U/L U/L U/L U/L	2019-12-20 00:10:40 2019-12-13 00:09:27 2019-12-09 00:09:43 2019-12-06 00:13:07	天门冬氨酸氨基转移酶 天门冬氨酸氨基转移酶 天门冬氨酸氨基转移酶 天门冬氨酸氨基转移酶 天门冬氨酸氨基转移酶 天门冬氨酸氨基转移酶	血清 血清 血清 血清 血清 血清	133 133 20 20 29 153	U/L U/L U/L U/L U/L U/L	2019-12-20 00:10:40 2019-12-20 00:10:40 2019-12-13 00:09:27 2019-12-13 00:09:27 2019-12-09 00:09:43 2019-12-06 00:13:07	/	/	/	/	/	/	/	/	/	/	/	/	/	/	/	总胆红素 总胆红素 总胆红素 总胆红素	血清 血清 血清 血清	8.3 5.2 11.8 16.2	μmol/L μmol/L μmol/L μmol/L	2019-12-20 00:10:40 2019-12-13 00:09:27 2019-12-09 00:09:43 2019-12-06 00:13:07	直接胆红素 直接胆红素 直接胆红素 直接胆红素	血清 血清 血清 血清	2.3 3.4 4.9 7.5	μmol/L μmol/L μmol/L μmol/L	2019-12-20 00:10:40 2019-12-13 00:09:27 2019-12-09 00:09:43 2019-12-06 00:13:07	白蛋白 白蛋白 白蛋白 白蛋白	血清 血清 血清 血清	36.3 31.6 39.6 41.1	g/L g/L g/L g/L	2019-12-20 00:10:40 2019-12-13 00:09:27 2019-12-09 00:09:43 2019-12-06 00:13:07	血浆凝血酶原时间测定 血浆凝血酶原时间测定 血浆凝血酶原时间测定 血浆凝血酶原时间测定	血浆 血浆 血浆 血浆
39	女	15	药物性肝功能损伤	药物性肝损害	K71.901	药物性肝损害 肺结核病(经未特指的方法所证实)	K71.901 A16.202	谷丙转氨酶(ALT) 谷丙转氨酶(ALT) 谷丙转氨酶(ALT)	静脉血 静脉血 静脉血	33 81 384	U/L U/L U/L	2009-03-18 00:00:00 2009-03-11 00:00:00 2009-03-06 00:00:00	谷草转氨酶(AST) 谷草转氨酶(AST) 谷草转氨酶(AST)	静脉血 静脉血 静脉血	54 73 149	U/L U/L U/L	2009-03-18 00:00:00 2009-03-11 00:00:00 2009-03-06 00:00:00	碱性磷酸酶(ALP)	静脉血	77	U/L	2009-03-06 00:00:00	r-谷氨酰转肽酶(γ-GT)	静脉血	114	U/L	2009-03-06 00:00:00	总胆汁酸(TBA)	静脉血	36.9	μmol/L	2009-03-06 00:00:00	总胆红素(TBIL) 总胆红素(TBIL) 总胆红素(TBIL)	静脉血 静脉血 静脉血	18.1 23.5 27.3	μmol/L μmol/L μmol/L	2009-03-18 00:00:00 2009-03-11 00:00:00 2009-03-06 00:00:00	直应胆红素(DBIL) 直应胆红素(DBIL) 直应胆红素(DBIL)	静脉血 静脉血 静脉血	9.2 12.1 7.6	μmol/L μmol/L μmol/L	2009-03-18 00:00:00 2009-03-11 00:00:00 2009-03-06 00:00:00	白蛋白(ALB) 白蛋白(ALB) 白蛋白(ALB)	静脉血 静脉血 静脉血	35.1 35.6 37.5	g/L g/L g/L	2009-03-18 00:00:00 2009-03-11 00:00:00 2009-03-06 00:00:00	/	/
13	男	10	癫痫	癫痫	G40.901	癫痫 药物性肝损害	G40.901 K71.901	/	/	/	/	/	/	/	/	/	/	/	/	/	/	/	/	/	/	/	/	/	/	/	/	/	/	/	/	/	/	/	/	/	/	/	/	/	/	/	/	/	/
23	女	/	药物性肝损害					/	/	/	/	/	/	/	/	/	/	/	/	/	/	/	/	/	/	/	/	/	/	/	/	/	/	/	/	/	/	/	/	/	/	/	/	/	/	/	/	/	/
3	男	1	急性淋巴细胞性白血病	急性淋巴细胞性白血病	C91.001	急性淋巴细胞性白血病(B细胞型、中危、缓解) 药物性肝损害	C91.304 K71.901	谷丙转氨酶(ALT)	静脉血	48	U/L	2011-11-15 00:00:00	谷草转氨酶(AST)	静脉血	35	U/L	2011-11-15 00:00:00	/	/	/	/	/	/	/	/	/	/	/	/	/	/	/	总胆红素(TBIL)	静脉血	14.9	μmol/L	2011-11-15 00:00:00	直应胆红素(DBIL)	静脉血	4.0	μmol/L	2011-11-15 00:00:00	白蛋白(ALB)	静脉血	47.5	g/L	2011-11-15 00:00:00	/	/
65	男	32	药物性肝损害	药物性肝损害	K71.901	药物性肝损害 慢性乙型病毒性肝炎 肝炎后肝硬变 肾功能衰竭 泌尿道感染(大肠杆菌) 大肠埃希氏杆菌感染(病因分类,附加编码) 肝昏迷(肝性脑病)	K71.901 B18.106 K74.601 N19.x00 / / K72.903	谷丙转氨酶(ALT) 谷丙转氨酶(ALT) 谷丙转氨酶(ALT) 谷丙转氨酶(ALT) 谷丙转氨酶(ALT) 谷丙转氨酶(ALT) 谷丙转氨酶(ALT) 谷丙转氨酶(ALT) 谷丙转氨酶(ALT) 谷丙转氨酶(ALT)	静脉血 静脉血 静脉血 静脉血 静脉血 静脉血 静脉血 静脉血 静脉血 静脉血	18 22 22 34 34 42 56 67 89 105	U/L U/L U/L U/L U/L U/L U/L U/L U/L U/L	2009-07-20 00:00:00 2009-07-16 00:00:00 2009-07-13 00:00:00 2009-07-08 00:00:00 2009-07-08 00:00:00 2009-07-06 00:00:00 2009-07-04 00:00:00 2009-06-29 00:00:00 2009-06-26 00:00:00 2009-06-23 00:00:00	谷草转氨酶(AST) 谷草转氨酶(AST) 谷草转氨酶(AST) 谷草转氨酶(AST) 谷草转氨酶(AST) 谷草转氨酶(AST) 谷草转氨酶(AST) 谷草转氨酶(AST) 谷草转氨酶(AST) 谷草转氨酶(AST)	静脉血 静脉血 静脉血 静脉血 静脉血 静脉血 静脉血 静脉血 静脉血 静脉血	63 71 83 143 143 182 177 250 273 474	U/L U/L U/L U/L U/L U/L U/L U/L U/L U/L	2009-07-20 00:00:00 2009-07-16 00:00:00 2009-07-13 00:00:00 2009-07-08 00:00:00 2009-07-08 00:00:00 2009-07-06 00:00:00 2009-07-04 00:00:00 2009-06-29 00:00:00 2009-06-26 00:00:00 2009-06-23 00:00:00	碱性磷酸酶(ALP) 碱性磷酸酶(ALP) 碱性磷酸酶(ALP) 碱性磷酸酶(ALP) 碱性磷酸酶(ALP) 碱性磷酸酶(ALP)	静脉血 静脉血 静脉血 静脉血 静脉血 静脉血	93 115 143 143 150 175	U/L U/L U/L U/L U/L U/L	2009-07-20 00:00:00 2009-07-16 00:00:00 2009-07-08 00:00:00 2009-07-08 00:00:00 2009-06-29 00:00:00 2009-06-23 00:00:00	r-谷氨酰转肽酶(γ-GT) r-谷氨酰转肽酶(γ-GT) r-谷氨酰转肽酶(γ-GT) r-谷氨酰转肽酶(γ-GT) r-谷氨酰转肽酶(γ-GT) r-谷氨酰转肽酶(γ-GT)	静脉血 静脉血 静脉血 静脉血 静脉血 静脉血	22 26 35 35 49 80	U/L U/L U/L U/L U/L U/L	2009-07-20 00:00:00 2009-07-16 00:00:00 2009-07-08 00:00:00 2009-07-08 00:00:00 2009-06-29 00:00:00 2009-06-23 00:00:00	总胆汁酸(TBA) 总胆汁酸(TBA) 总胆汁酸(TBA) 总胆汁酸(TBA) 总胆汁酸(TBA) 总胆汁酸(TBA)	静脉血 静脉血 静脉血 静脉血 静脉血 静脉血	189.4 199.9 138.8 138.8 96.9 145.3	μmol/L μmol/L μmol/L μmol/L μmol/L μmol/L	2009-07-20 00:00:00 2009-07-16 00:00:00 2009-07-08 00:00:00 2009-07-08 00:00:00 2009-06-29 00:00:00 2009-06-23 00:00:00	总胆红素(TBIL) 总胆红素(TBIL) 总胆红素(TBIL) 总胆红素(TBIL) 总胆红素(TBIL) 总胆红素(TBIL) 总胆红素(TBIL) 总胆红素(TBIL) 总胆红素(TBIL) 总胆红素(TBIL)	静脉血 静脉血 静脉血 静脉血 静脉血 静脉血 静脉血 静脉血 静脉血 静脉血	231.3 215.7 235.6 248.3 248.3 257.6 236.6 286.3 256.9 233.0	μmol/L μmol/L μmol/L μmol/L μmol/L μmol/L μmol/L μmol/L μmol/L μmol/L	2009-07-20 00:00:00 2009-07-16 00:00:00 2009-07-13 00:00:00 2009-07-08 00:00:00 2009-07-08 00:00:00 2009-07-06 00:00:00 2009-07-04 00:00:00 2009-06-29 00:00:00 2009-06-26 00:00:00 2009-06-23 00:00:00	直应胆红素(DBIL) 直应胆红素(DBIL) 直应胆红素(DBIL) 直应胆红素(DBIL) 直应胆红素(DBIL) 直应胆红素(DBIL) 直应胆红素(DBIL) 直应胆红素(DBIL) 直应胆红素(DBIL) 直应胆红素(DBIL)	静脉血 静脉血 静脉血 静脉血 静脉血 静脉血 静脉血 静脉血 静脉血 静脉血	127.9 113.7 127.4 140.5 140.5 149.1 162.6 167.5 192.1 180.0	μmol/L μmol/L μmol/L μmol/L μmol/L μmol/L μmol/L μmol/L μmol/L μmol/L	2009-07-20 00:00:00 2009-07-16 00:00:00 2009-07-13 00:00:00 2009-07-08 00:00:00 2009-07-08 00:00:00 2009-07-06 00:00:00 2009-07-04 00:00:00 2009-06-29 00:00:00 2009-06-26 00:00:00 2009-06-23 00:00:00	白蛋白(ALB) 白蛋白(ALB) 白蛋白(ALB) 白蛋白(ALB) 白蛋白(ALB) 白蛋白(ALB) 白蛋白(ALB) 白蛋白(ALB) 白蛋白(ALB) 白蛋白(ALB)	静脉血 静脉血 静脉血 静脉血 静脉血 静脉血 静脉血 静脉血 静脉血 静脉血	29.4 31.3 27.9 26.0 26.0 22.9 19.5 31.4 19.6 15.7	g/L g/L g/L g/L g/L g/L g/L g/L g/L g/L	2009-07-20 00:00:00 2009-07-16 00:00:00 2009-07-13 00:00:00 2009-07-08 00:00:00 2009-07-08 00:00:00 2009-07-06 00:00:00 2009-07-04 00:00:00 2009-06-29 00:00:00 2009-06-26 00:00:00 2009-06-23 00:00:00	血浆凝血酶原时间测定(PT) 血浆凝血酶原时间测定(PT) 血浆凝血酶原时间测定(PT) 血浆凝血酶原时间测定(PT) 血浆凝血酶原时间测定(PT) 血浆凝血酶原时间测定(PT) 血浆凝血酶原时间测定(PT) 血浆凝血酶原时间测定(PT) 血浆凝血酶原时间测定(PT)	静脉血 静脉血 静脉血 静脉血 静脉血 静脉血 静脉血 静脉血 静脉血
28	女	11	胎盘置入	阴道流血查因:胎盘植入?宫内组织物残留?	/	胎盘残留、胎盘植入 失血性中度贫血 药物性肝损害	O08.800 O72.002 D64.903 K71.901	丙氨酸氨基转移酶(ALT) 丙氨酸氨基转移酶(ALT) 丙氨酸氨基转移酶(ALT) 丙氨酸氨基转移酶(ALT)	静脉血 静脉血 静脉血 静脉血	40 58 56 153	U/L U/L U/L U/L	2015-01-12 00:00:00 2015-01-09 00:00:00 2015-01-08 00:00:00 2015-01-05 00:00:00	天门冬氨酸氨基转移酶(AST) 天门冬氨酸氨基转移酶(AST) 天门冬氨酸氨基转移酶(AST) 天门冬氨酸氨基转移酶(AST)	静脉血 静脉血 静脉血 静脉血	33 30 25 88	U/L U/L U/L U/L	2015-01-12 00:00:00 2015-01-09 00:00:00 2015-01-08 00:00:00 2015-01-05 00:00:00	/	/	/	/	/	/	/	/	/	/	/	/	/	/	/	总胆红素(TBIL) 总胆红素(TBIL) 总胆红素(TBIL) 总胆红素(TBIL)	静脉血 静脉血 静脉血 静脉血	8.8 5.2 5.6 9.2	μmol/L μmol/L μmol/L μmol/L	2015-01-12 00:00:00 2015-01-09 00:00:00 2015-01-08 00:00:00 2015-01-05 00:00:00	直接胆红素(DBIL) 直接胆红素(DBIL) 直接胆红素(DBIL) 直接胆红素(DBIL)	静脉血 静脉血 静脉血 静脉血	3.2 1.8 2.8 3.1	μmol/L μmol/L μmol/L μmol/L	2015-01-12 00:00:00 2015-01-09 00:00:00 2015-01-08 00:00:00 2015-01-05 00:00:00	白蛋白(ALB) 白蛋白(ALB) 白蛋白(ALB) 白蛋白(ALB)	静脉血 静脉血 静脉血 静脉血	39.0 41.0 42.6 41.7	g/L g/L g/L g/L	2015-01-12 00:00:00 2015-01-09 00:00:00 2015-01-08 00:00:00 2015-01-05 00:00:00	血浆凝血酶原时间测定(PT)	静脉血
55	女	10	梗阻性黄疸原因待查	慢性乙型病毒性肝炎 药物性肝损害 糖尿病(未特指型) 高血压病	B18.106 K71.901 E14.901 I10.x00	肝肾综合征 急性肝衰竭 2型糖尿病 高血压病 肺部感染 慢性乙型病毒性肝炎	K76.702 K72.001 E11.901 I10.x00 J98.402 B18.106	谷丙转氨酶(ALT) 谷丙转氨酶(ALT) 谷丙转氨酶(ALT)	血清 血清 血清	280 1781 2139	U/L U/L U/L	2006-07-10 00:00:00 2006-07-04 00:00:00 2006-07-03 00:00:00	谷草转氨酶(AST) 谷草转氨酶(AST) 谷草转氨酶(AST)	血清 血清 血清	514 1165 1968	U/L U/L U/L	2006-07-10 00:00:00 2006-07-04 00:00:00 2006-07-03 00:00:00	碱性磷酸酶(ALP) 碱性磷酸酶(ALP)	血清 血清	95 123	U/L U/L	2006-07-10 00:00:00 2006-07-03 00:00:00	r-谷氨酰转肽酶(γ-GT) r-谷氨酰转肽酶(γ-GT)	血清 血清	65 239	U/L U/L	2006-07-10 00:00:00 2006-07-03 00:00:00	总胆汁酸(TBA) 总胆汁酸(TBA)	血清 血清	140.5 127.1	μmol/L μmol/L	2006-07-10 00:00:00 2006-07-03 00:00:00	总胆红素(TBIL) 总胆红素(TBIL) 总胆红素(TBIL)	血清 血清 血清	407.4 347.3 301.5	μmol/L μmol/L μmol/L	2006-07-10 00:00:00 2006-07-04 00:00:00 2006-07-03 00:00:00	直应胆红素(DBIL) 直应胆红素(DBIL) 直应胆红素(DBIL)	血清 血清 血清	304.3 233.5 219.6	μmol/L μmol/L μmol/L	2006-07-10 00:00:00 2006-07-04 00:00:00 2006-07-03 00:00:00	白蛋白(ALB) 白蛋白(ALB) 白蛋白(ALB)	血清 血清 血清	23.2 22.1 22.0	g/L g/L g/L	2006-07-10 00:00:00 2006-07-04 00:00:00 2006-07-03 00:00:00	凝血酶原时间(PT) 凝血酶原时间(PT)	血浆 血浆
79	女	33	高血压2级	高血压2级	I10.x04	高血压2级 左室肥厚 2型糖尿病 过敏性皮疹(极重型) 药物性肝损害 痛风 泌尿系感染 缺铁性贫血 心室肥大	I51.706 I10.x04 E11.901 / K71.901 M10.991 N39.001 D50.902 I51.705	谷丙转氨酶(ALT) 谷丙转氨酶(ALT) 谷丙转氨酶(ALT) 谷丙转氨酶(ALT) 谷丙转氨酶(ALT)	血清 血清 血清 血清 血清	34 136 355 135 501	U/L U/L U/L U/L U/L	2005-12-25 00:00:00 2005-12-18 00:00:00 2005-12-11 00:00:00 2005-12-04 00:00:00 2005-11-28 00:00:00	谷草转氨酶(AST) 谷草转氨酶(AST) 谷草转氨酶(AST) 谷草转氨酶(AST) 谷草转氨酶(AST) 谷草转氨酶(AST) 谷草转氨酶(AST)	血清 血清 血清 血清 血清 血清 血清	14 29 258 20 421 226 224	U/L U/L U/L U/L U/L U/L U/L	2005-12-25 00:00:00 2005-12-18 00:00:00 2005-12-11 00:00:00 2005-12-04 00:00:00 2005-11-29 00:00:00 2005-11-28 00:00:00 2005-11-28 00:00:00	/	/	/	/	/	/	/	/	/	/	/	/	/	/	/	总胆红素(TBIL) 总胆红素(TBIL) 总胆红素(TBIL) 总胆红素(TBIL) 总胆红素(TBIL)	血清 血清 血清 血清 血清	17.8 11.2 15.6 9.0 8.6	μmol/L μmol/L μmol/L μmol/L μmol/L	2005-12-25 00:00:00 2005-12-18 00:00:00 2005-12-11 00:00:00 2005-12-04 00:00:00 2005-11-28 00:00:00	直应胆红素(DBIL) 直应胆红素(DBIL) 直应胆红素(DBIL) 直应胆红素(DBIL) 直应胆红素(DBIL)	血清 血清 血清 血清 血清	4.9 3.4 5.3 4.1 4.3	μmol/L μmol/L μmol/L μmol/L μmol/L	2005-12-25 00:00:00 2005-12-18 00:00:00 2005-12-11 00:00:00 2005-12-04 00:00:00 2005-11-28 00:00:00	白蛋白(ALB) 白蛋白(ALB) 白蛋白(ALB) 白蛋白(ALB) 白蛋白(ALB)	血清 血清 血清 血清 血清	31.7 31.9 30.1 31.5 32.4	g/L g/L g/L g/L g/L	2005-12-25 00:00:00 2005-12-18 00:00:00 2005-12-11 00:00:00 2005-12-04 00:00:00 2005-11-28 00:00:00	凝血酶原时间(PT)	血浆
32	女	78	急性非淋巴细胞白血病M4,NOS(C95.0)	急性非淋巴细胞白血病M4,NOS(C95.0)	/	急性非淋巴细胞白血病M4,NOS(C95.0) 非血缘异基因造血干细胞移植 泌尿系感染(需要时附加B95-B97编码) 上呼吸道感染 急性支气管炎(未特指) 药物性肝损害 肝内胆管结石 卵巢畸胎瘤	/ / / J06.900 J20.901 K71.901 K80.507 D27.x00	谷丙转氨酶(ALT) 谷丙转氨酶(ALT) 谷丙转氨酶(ALT) 谷丙转氨酶(ALT) 谷丙转氨酶(ALT) 谷丙转氨酶(ALT) 谷丙转氨酶(ALT) 谷丙转氨酶(ALT) 谷丙转氨酶(ALT) 谷丙转氨酶(ALT) 谷丙转氨酶(ALT) 谷丙转氨酶(ALT) 谷丙转氨酶(ALT) 谷丙转氨酶(ALT) 谷丙转氨酶(ALT) 谷丙转氨酶(ALT)	静脉血 静脉血 静脉血 静脉血 静脉血 静脉血 静脉血 静脉血 静脉血 静脉血 静脉血 静脉血 静脉血 静脉血 静脉血 静脉血	29 23 22 21 35 57 105 154 153 123 31 17 19 12 15 21	U/L U/L U/L U/L U/L U/L U/L U/L U/L U/L U/L U/L U/L U/L U/L U/L	2008-10-16 00:00:00 2008-10-06 00:00:00 2008-09-30 00:00:00 2008-09-24 00:00:00 2008-09-17 00:00:00 2008-09-11 00:00:00 2008-09-08 00:00:00 2008-09-05 00:00:00 2008-09-03 00:00:00 2008-09-01 00:00:00 2008-08-27 00:00:00 2008-08-23 00:00:00 2008-08-20 00:00:00 2008-08-18 00:00:00 2008-08-15 00:00:00 2008-08-04 00:00:00	谷草转氨酶(AST) 谷草转氨酶(AST) 谷草转氨酶(AST) 谷草转氨酶(AST) 谷草转氨酶(AST) 谷草转氨酶(AST) 谷草转氨酶(AST) 谷草转氨酶(AST) 谷草转氨酶(AST) 谷草转氨酶(AST) 谷草转氨酶(AST) 谷草转氨酶(AST) 谷草转氨酶(AST) 谷草转氨酶(AST) 谷草转氨酶(AST) 谷草转氨酶(AST) 谷草转氨酶(AST)	静脉血 静脉血 静脉血 静脉血 静脉血 静脉血 静脉血 静脉血 静脉血 静脉血 静脉血 静脉血 静脉血 静脉血 静脉血 静脉血 静脉血	35 24 23 21 26 27 34 52 60 38 18 18 20 12 17 16 21	U/L U/L U/L U/L U/L U/L U/L U/L U/L U/L U/L U/L U/L U/L U/L U/L U/L	2008-10-16 00:00:00 2008-10-06 00:00:00 2008-09-30 00:00:00 2008-09-24 00:00:00 2008-09-17 00:00:00 2008-09-11 00:00:00 2008-09-08 00:00:00 2008-09-05 00:00:00 2008-09-03 00:00:00 2008-09-01 00:00:00 2008-08-27 00:00:00 2008-08-23 00:00:00 2008-08-20 00:00:00 2008-08-18 00:00:00 2008-08-16 00:00:00 2008-08-15 00:00:00 2008-08-04 00:00:00	碱性磷酸酶(ALP) 碱性磷酸酶(ALP)	静脉血 静脉血	46 55	U/L U/L	2008-10-06 00:00:00 2008-09-24 00:00:00	r-谷氨酰转肽酶(γ-GT) r-谷氨酰转肽酶(γ-GT)	静脉血 静脉血	27 38	U/L U/L	2008-10-06 00:00:00 2008-09-24 00:00:00	总胆汁酸(TBA) 总胆汁酸(TBA)	静脉血 静脉血	7.6 2.7	μmol/L μmol/L	2008-10-06 00:00:00 2008-09-24 00:00:00	总胆红素(TBIL) 总胆红素(TBIL) 总胆红素(TBIL) 总胆红素(TBIL) 总胆红素(TBIL) 总胆红素(TBIL) 总胆红素(TBIL) 总胆红素(TBIL) 总胆红素(TBIL) 总胆红素(TBIL) 总胆红素(TBIL) 总胆红素(TBIL) 总胆红素(TBIL) 总胆红素(TBIL) 总胆红素(TBIL) 总胆红素(TBIL)	静脉血 静脉血 静脉血 静脉血 静脉血 静脉血 静脉血 静脉血 静脉血 静脉血 静脉血 静脉血 静脉血 静脉血 静脉血 静脉血	6.0 4.6 5.3 6.1 9.6 10.3 7.7 5.2 5.0 5.4 7.6 5.7 8.9 4.8 6.5 5.8	μmol/L μmol/L μmol/L μmol/L μmol/L μmol/L μmol/L μmol/L μmol/L μmol/L μmol/L μmol/L μmol/L μmol/L μmol/L μmol/L	2008-10-16 00:00:00 2008-10-06 00:00:00 2008-09-30 00:00:00 2008-09-24 00:00:00 2008-09-17 00:00:00 2008-09-11 00:00:00 2008-09-08 00:00:00 2008-09-05 00:00:00 2008-09-03 00:00:00 2008-09-01 00:00:00 2008-08-27 00:00:00 2008-08-23 00:00:00 2008-08-20 00:00:00 2008-08-18 00:00:00 2008-08-15 00:00:00 2008-08-04 00:00:00	直应胆红素(DBIL) 直应胆红素(DBIL) 直应胆红素(DBIL) 直应胆红素(DBIL) 直应胆红素(DBIL) 直应胆红素(DBIL) 直应胆红素(DBIL) 直应胆红素(DBIL) 直应胆红素(DBIL) 直应胆红素(DBIL) 直应胆红素(DBIL) 直应胆红素(DBIL) 直应胆红素(DBIL) 直应胆红素(DBIL) 直应胆红素(DBIL) 直应胆红素(DBIL)	静脉血 静脉血 静脉血 静脉血 静脉血 静脉血 静脉血 静脉血 静脉血 静脉血 静脉血 静脉血 静脉血 静脉血 静脉血 静脉血	1.3 0.8 1.3 1.9 3.4 4.2 6.6 1.5 1.4 1.6 1.8 2.4 2.6 1.0 1.6 3.1	μmol/L μmol/L μmol/L μmol/L μmol/L μmol/L μmol/L μmol/L μmol/L μmol/L μmol/L μmol/L μmol/L μmol/L μmol/L μmol/L	2008-10-16 00:00:00 2008-10-06 00:00:00 2008-09-30 00:00:00 2008-09-24 00:00:00 2008-09-17 00:00:00 2008-09-11 00:00:00 2008-09-08 00:00:00 2008-09-05 00:00:00 2008-09-03 00:00:00 2008-09-01 00:00:00 2008-08-27 00:00:00 2008-08-23 00:00:00 2008-08-20 00:00:00 2008-08-18 00:00:00 2008-08-15 00:00:00 2008-08-04 00:00:00	白蛋白(ALB) 白蛋白(ALB) 白蛋白(ALB) 白蛋白(ALB) 白蛋白(ALB) 白蛋白(ALB) 白蛋白(ALB) 白蛋白(ALB) 白蛋白(ALB) 白蛋白(ALB) 白蛋白(ALB) 白蛋白(ALB) 白蛋白(ALB) 白蛋白(ALB) 白蛋白(ALB) 白蛋白(ALB)	静脉血 静脉血 静脉血 静脉血 静脉血 静脉血 静脉血 静脉血 静脉血 静脉血 静脉血 静脉血 静脉血 静脉血 静脉血 静脉血	40.2 37.8 37.8 43.4 40.5 35.6 37.9 41.7 39.8 36.5 34.3 33.1 32.8 30.5 38.8 38.9	g/L g/L g/L g/L g/L g/L g/L g/L g/L g/L g/L g/L g/L g/L g/L g/L	2008-10-16 00:00:00 2008-10-06 00:00:00 2008-09-30 00:00:00 2008-09-24 00:00:00 2008-09-17 00:00:00 2008-09-11 00:00:00 2008-09-08 00:00:00 2008-09-05 00:00:00 2008-09-03 00:00:00 2008-09-01 00:00:00 2008-08-27 00:00:00 2008-08-23 00:00:00 2008-08-20 00:00:00 2008-08-18 00:00:00 2008-08-15 00:00:00 2008-08-04 00:00:00	血浆凝血酶原时间测定(PT) 血浆凝血酶原时间测定(PT) 血浆凝血酶原时间测定(PT)	静脉血 静脉血 静脉血
46	男	191	头痛	头痛查因:颅内感染?	/	结核性脑膜脑炎 结核性脑膜血管炎 多发性脑梗死 脑积水 脑室-腹腔分流术后 低蛋白血症 药物性肝损害	A17.801+G05.0* / I63.901 G91.901 / E77.801 K71.901	谷丙转氨酶(ALT) 谷丙转氨酶(ALT) 谷丙转氨酶(ALT) 谷丙转氨酶(ALT) 谷丙转氨酶(ALT) 谷丙转氨酶(ALT) 谷丙转氨酶(ALT) 谷丙转氨酶(ALT) 谷丙转氨酶(ALT) 谷丙转氨酶(ALT) 谷丙转氨酶(ALT) 谷丙转氨酶(ALT) 谷丙转氨酶(ALT) 谷丙转氨酶(ALT) 谷丙转氨酶(ALT) 谷丙转氨酶(ALT)	静脉血 静脉血 静脉血 静脉血 静脉血 静脉血 静脉血 静脉血 静脉血 静脉血 静脉血 静脉血 静脉血 静脉血 静脉血 静脉血	32 65 79 64 38 27 16 40 40 35 41 42 30 25 22 30	U/L U/L U/L U/L U/L U/L U/L U/L U/L U/L U/L U/L U/L U/L U/L U/L	2010-01-13 00:00:00 2009-12-14 00:00:00 2009-12-08 00:00:00 2009-11-29 00:00:00 2009-11-15 00:00:00 2009-11-06 00:00:00 2009-09-30 00:00:00 2009-09-19 00:00:00 2009-09-04 00:00:00 2009-08-26 00:00:00 2009-08-18 00:00:00 2009-07-29 00:00:00 2009-07-23 00:00:00 2009-07-21 00:00:00 2009-07-17 00:00:00 2009-07-10 00:00:00	谷草转氨酶(AST) 谷草转氨酶(AST) 谷草转氨酶(AST) 谷草转氨酶(AST) 谷草转氨酶(AST) 谷草转氨酶(AST) 谷草转氨酶(AST) 谷草转氨酶(AST) 谷草转氨酶(AST) 谷草转氨酶(AST) 谷草转氨酶(AST) 谷草转氨酶(AST) 谷草转氨酶(AST) 谷草转氨酶(AST) 谷草转氨酶(AST) 谷草转氨酶(AST)	静脉血 静脉血 静脉血 静脉血 静脉血 静脉血 静脉血 静脉血 静脉血 静脉血 静脉血 静脉血 静脉血 静脉血 静脉血 静脉血	27 40 42 29 23 34 19 61 40 21 39 36 16 25 16 16	U/L U/L U/L U/L U/L U/L U/L U/L U/L U/L U/L U/L U/L U/L U/L U/L	2010-01-13 00:00:00 2009-12-14 00:00:00 2009-12-08 00:00:00 2009-11-29 00:00:00 2009-11-15 00:00:00 2009-11-06 00:00:00 2009-09-30 00:00:00 2009-09-19 00:00:00 2009-09-04 00:00:00 2009-08-26 00:00:00 2009-08-18 00:00:00 2009-07-29 00:00:00 2009-07-23 00:00:00 2009-07-21 00:00:00 2009-07-17 00:00:00 2009-07-10 00:00:00	/	/	/	/	/	/	/	/	/	/	/	/	/	/	/	总胆红素(TBIL) 总胆红素(TBIL) 总胆红素(TBIL) 总胆红素(TBIL) 总胆红素(TBIL) 总胆红素(TBIL) 总胆红素(TBIL) 总胆红素(TBIL) 总胆红素(TBIL) 总胆红素(TBIL) 总胆红素(TBIL) 总胆红素(TBIL) 总胆红素(TBIL) 总胆红素(TBIL) 总胆红素(TBIL) 总胆红素(TBIL)	静脉血 静脉血 静脉血 静脉血 静脉血 静脉血 静脉血 静脉血 静脉血 静脉血 静脉血 静脉血 静脉血 静脉血 静脉血 静脉血	11.6 10.2 10.8 9.4 7.2 5.5 7.8 14.3 6.0 7.2 10.2 12.8 3.2 11.4 12.6 14.0	μmol/L μmol/L μmol/L μmol/L μmol/L μmol/L μmol/L μmol/L μmol/L μmol/L μmol/L μmol/L μmol/L μmol/L μmol/L μmol/L	2010-01-13 00:00:00 2009-12-14 00:00:00 2009-12-08 00:00:00 2009-11-29 00:00:00 2009-11-15 00:00:00 2009-11-06 00:00:00 2009-09-30 00:00:00 2009-09-19 00:00:00 2009-09-04 00:00:00 2009-08-26 00:00:00 2009-08-18 00:00:00 2009-07-29 00:00:00 2009-07-23 00:00:00 2009-07-21 00:00:00 2009-07-17 00:00:00 2009-07-10 00:00:00	直应胆红素(DBIL) 直应胆红素(DBIL) 直应胆红素(DBIL) 直应胆红素(DBIL) 直应胆红素(DBIL) 直应胆红素(DBIL) 直应胆红素(DBIL) 直应胆红素(DBIL) 直应胆红素(DBIL) 直应胆红素(DBIL) 直应胆红素(DBIL) 直应胆红素(DBIL) 直应胆红素(DBIL) 直应胆红素(DBIL) 直应胆红素(DBIL) 直应胆红素(DBIL)	静脉血 静脉血 静脉血 静脉血 静脉血 静脉血 静脉血 静脉血 静脉血 静脉血 静脉血 静脉血 静脉血 静脉血 静脉血 静脉血	5.9 4.4 6.0 4.3 2.6 3.1 4.4 3.3 3.4 4.1 5.9 6.1 2.8 3.0 4.4 4.4	μmol/L μmol/L μmol/L μmol/L μmol/L μmol/L μmol/L μmol/L μmol/L μmol/L μmol/L μmol/L μmol/L μmol/L μmol/L μmol/L	2010-01-13 00:00:00 2009-12-14 00:00:00 2009-12-08 00:00:00 2009-11-29 00:00:00 2009-11-15 00:00:00 2009-11-06 00:00:00 2009-09-30 00:00:00 2009-09-19 00:00:00 2009-09-04 00:00:00 2009-08-26 00:00:00 2009-08-18 00:00:00 2009-07-29 00:00:00 2009-07-23 00:00:00 2009-07-21 00:00:00 2009-07-17 00:00:00 2009-07-10 00:00:00	白蛋白(ALB) 白蛋白(ALB) 白蛋白(ALB) 白蛋白(ALB) 白蛋白(ALB) 白蛋白(ALB) 白蛋白(ALB) 白蛋白(ALB) 白蛋白(ALB) 白蛋白(ALB) 白蛋白(ALB) 白蛋白(ALB) 白蛋白(ALB) 白蛋白(ALB) 白蛋白(ALB) 白蛋白(ALB) 白蛋白(ALB)	静脉血 静脉血 静脉血 静脉血 静脉血 静脉血 静脉血 静脉血 静脉血 静脉血 静脉血 静脉血 静脉血 静脉血 静脉血 静脉血 静脉血	37.4 38.2 41.3 44.6 42.8 40.1 33.6 40.1 38.2 32.1 31.0 39.2 28.5 44.5 35.5 37.3 38.3	g/L g/L g/L g/L g/L g/L g/L g/L g/L g/L g/L g/L g/L g/L g/L g/L g/L	2010-01-13 00:00:00 2009-12-14 00:00:00 2009-12-08 00:00:00 2009-11-29 00:00:00 2009-11-15 00:00:00 2009-11-06 00:00:00 2009-09-30 00:00:00 2009-09-19 00:00:00 2009-09-04 00:00:00 2009-08-26 00:00:00 2009-08-18 00:00:00 2009-07-29 00:00:00 2009-07-23 00:00:00 2009-07-21 00:00:00 2009-07-17 00:00:00 2009-07-17 00:00:00 2009-07-10 00:00:00	血浆凝血酶原时间测定(PT) 血浆凝血酶原时间测定(PT) 血浆凝血酶原时间测定(PT) 血浆凝血酶原时间测定(PT) 血浆凝血酶原时间测定(PT) 血浆凝血酶原时间测定(PT) 血浆凝血酶原时间测定(PT) 血浆凝血酶原时间测定(PT)	静脉血 静脉血 静脉血 静脉血 静脉血 静脉血 静脉血 静脉血
17	男	9	多形红斑型药疹	药物疹(附加外因编码)	L27.003	药物疹(附加外因编码) 药物性肝损害	L27.003 K71.901	谷丙转氨酶(ALT) 谷丙转氨酶(ALT)	血清 血清	110 326	U/L U/L	2007-06-20 07:58:05 2007-06-14 08:01:50	谷草转氨酶(AST) 谷草转氨酶(AST)	血清 血清	32 187	U/L U/L	2007-06-20 07:58:05 2007-06-14 08:01:50	/	/	/	/	/	/	/	/	/	/	/	/	/	/	/	总胆红素(TBIL) 总胆红素(TBIL)	血清 血清	38.8 132.5	μmol/L μmol/L	2007-06-20 07:58:05 2007-06-14 08:01:50	直应胆红素(DBIL) 直应胆红素(DBIL)	血清 血清	19.8 87.0	μmol/L μmol/L	2007-06-20 07:58:05 2007-06-14 08:01:50	白蛋白(ALB) 白蛋白(ALB)	血清 血清	30.6 34.4	g/L g/L	2007-06-20 07:58:05 2007-06-14 08:01:50	/	/
51	男	28	肝功能损害	药物性肝损害	K71.901	药物性肝损害 肺结核病(经未特指的方法所证实) 肝结核 糖尿病(未特指型)	K71.901 A16.202 A18.833+K77.0* E14.901	谷丙转氨酶(ALT) 谷丙转氨酶(ALT) 谷丙转氨酶(ALT) 谷丙转氨酶(ALT) 谷丙转氨酶(ALT)	血清 血清 血清 血清 血清	79 89 86 94 206	U/L U/L U/L U/L U/L	2006-04-09 00:00:00 2006-04-03 00:00:00 2006-03-30 00:00:00 2006-03-26 00:00:00 2006-03-16 00:00:00	谷草转氨酶(AST) 谷草转氨酶(AST) 谷草转氨酶(AST) 谷草转氨酶(AST) 谷草转氨酶(AST)	血清 血清 血清 血清 血清	46 51 51 49 442	U/L U/L U/L U/L U/L	2006-04-09 00:00:00 2006-04-03 00:00:00 2006-03-30 00:00:00 2006-03-26 00:00:00 2006-03-16 00:00:00	碱性磷酸酶(ALP) 碱性磷酸酶(ALP) 碱性磷酸酶(ALP)	血清 血清 血清	59 55 82	U/L U/L U/L	2006-04-09 00:00:00 2006-04-03 00:00:00 2006-03-16 00:00:00	r-谷氨酰转肽酶(γ-GT) r-谷氨酰转肽酶(γ-GT) r-谷氨酰转肽酶(γ-GT)	血清 血清 血清	214 201 204	U/L U/L U/L	2006-04-09 00:00:00 2006-04-03 00:00:00 2006-03-16 00:00:00	总胆汁酸(TBA) 总胆汁酸(TBA) 总胆汁酸(TBA)	血清 血清 血清	24.7 18.5 160.0	μmol/L μmol/L μmol/L	2006-04-09 00:00:00 2006-04-03 00:00:00 2006-03-16 00:00:00	总胆红素(TBIL) 总胆红素(TBIL) 总胆红素(TBIL) 总胆红素(TBIL) 总胆红素(TBIL)	血清 血清 血清 血清 血清	25.5 41.3 55.4 88.8 113.5	μmol/L μmol/L μmol/L μmol/L μmol/L	2006-04-09 00:00:00 2006-04-03 00:00:00 2006-03-30 00:00:00 2006-03-26 00:00:00 2006-03-16 00:00:00	直应胆红素(DBIL) 直应胆红素(DBIL) 直应胆红素(DBIL) 直应胆红素(DBIL) 直应胆红素(DBIL)	血清 血清 血清 血清 血清	14.1 24.0 34.7 63.1 79.0	μmol/L μmol/L μmol/L μmol/L μmol/L	2006-04-09 00:00:00 2006-04-03 00:00:00 2006-03-30 00:00:00 2006-03-26 00:00:00 2006-03-16 00:00:00	白蛋白(ALB) 白蛋白(ALB) 白蛋白(ALB) 白蛋白(ALB) 白蛋白(ALB)	血清 血清 血清 血清 血清	32.0 32.9 28.8 28.4 35.6	g/L g/L g/L g/L g/L	2006-04-09 00:00:00 2006-04-03 00:00:00 2006-03-30 00:00:00 2006-03-26 00:00:00 2006-03-16 00:00:00	凝血酶原时间(PT) 凝血酶原时间(PT) 凝血酶原时间(PT)	血浆 血浆 血浆
25	女	5	异位妊娠	异位妊娠	O00.901	异位妊娠	O00.901	谷丙转氨酶(ALT) 谷丙转氨酶(ALT)	se se	81 27	U/L U/L	2003-10-20 00:00:00 2003-10-17 00:00:00	谷草转氨酶(AST) 谷草转氨酶(AST)	se se	185 37	U/L U/L	2003-10-20 00:00:00 2003-10-17 00:00:00	/	/	/	/	/	/	/	/	/	/	/	/	/	/	/	总胆红素(TBIL) 总胆红素(TBIL)	se se	11.2 11.6	umol/L umol/L	2003-10-20 00:00:00 2003-10-17 00:00:00	直应胆红素(DBIL) 直应胆红素(DBIL)	se se	3.6 3.6	umol/L umol/L	2003-10-20 00:00:00 2003-10-17 00:00:00	白蛋白(ALB) 白蛋白(ALB)	se se	41.4 53.6	g/L g/L	2003-10-20 00:00:00 2003-10-17 00:00:00	凝血酶原时间(PT)	pl
56	女	10	药物性肝损害	药物性肝炎	K71.601	药物性肝炎 甲状腺功能亢进	K71.601 E05.901	谷丙转氨酶(ALT) 谷丙转氨酶(ALT) 谷丙转氨酶(ALT)	静脉血 静脉血 静脉血	33 31 31	U/L U/L U/L	2008-06-01 00:00:00 2008-05-26 00:00:00 2008-05-26 00:00:00	谷草转氨酶(AST) 谷草转氨酶(AST) 谷草转氨酶(AST)	静脉血 静脉血 静脉血	44 56 56	U/L U/L U/L	2008-06-01 00:00:00 2008-05-26 00:00:00 2008-05-26 00:00:00	碱性磷酸酶(ALP) 碱性磷酸酶(ALP)	静脉血 静脉血	403 432	U/L U/L	2008-05-26 00:00:00 2008-05-26 00:00:00	r-谷氨酰转肽酶(γ-GT) r-谷氨酰转肽酶(γ-GT)	静脉血 静脉血	80 72	U/L U/L	2008-05-26 00:00:00 2008-05-26 00:00:00	总胆汁酸(TBA) 总胆汁酸(TBA)	静脉血 静脉血	90.7 121.5	μmol/L μmol/L	2008-05-26 00:00:00 2008-05-26 00:00:00	总胆红素(TBIL) 总胆红素(TBIL) 总胆红素(TBIL)	静脉血 静脉血 静脉血	339.2 370.3 406.7	μmol/L μmol/L μmol/L	2008-06-01 00:00:00 2008-05-26 00:00:00 2008-05-26 00:00:00	直应胆红素(DBIL) 直应胆红素(DBIL) 直应胆红素(DBIL)	静脉血 静脉血 静脉血	270.8 288.6 330.6	μmol/L μmol/L μmol/L	2008-06-01 00:00:00 2008-05-26 00:00:00 2008-05-26 00:00:00	白蛋白(ALB) 白蛋白(ALB) 白蛋白(ALB)	静脉血 静脉血 静脉血	29.7 27.1 24.6	g/L g/L g/L	2008-06-01 00:00:00 2008-05-26 00:00:00 2008-05-26 00:00:00	血浆凝血酶原时间测定(PT) 血浆凝血酶原时间测定(PT)	静脉血 静脉血
45	男	28	发热	颅内感染 急性支气管炎	G06.023 J20.901	结核性脑膜炎 急性支气管炎 药物性肝损害	A17.003+G01* J20.901 K71.901	谷丙转氨酶(ALT) 谷丙转氨酶(ALT) 谷丙转氨酶(ALT) 谷丙转氨酶(ALT)	血清 血清 血清 血清	86 185 9 18	U/L U/L U/L U/L	2007-01-04 08:04:22 2006-12-28 08:03:33 2006-12-20 09:07:08 2006-12-16 08:20:43	谷草转氨酶(AST) 谷草转氨酶(AST) 谷草转氨酶(AST) 谷草转氨酶(AST)	血清 血清 血清 血清	41 237 15 18	U/L U/L U/L U/L	2007-01-04 08:04:22 2006-12-28 08:03:33 2006-12-20 09:07:08 2006-12-16 08:20:43	/	/	/	/	/	/	/	/	/	/	/	/	/	/	/	总胆红素(TBIL) 总胆红素(TBIL) 总胆红素(TBIL) 总胆红素(TBIL)	血清 血清 血清 血清	6.7 14.4 11.7 9.3	μmol/L μmol/L μmol/L μmol/L	2007-01-04 08:04:22 2006-12-28 08:03:33 2006-12-20 09:07:08 2006-12-16 08:20:43	直应胆红素(DBIL) 直应胆红素(DBIL) 直应胆红素(DBIL) 直应胆红素(DBIL)	血清 血清 血清 血清	2.5 5.2 3.0 2.0	μmol/L μmol/L μmol/L μmol/L	2007-01-04 08:04:22 2006-12-28 08:03:33 2006-12-20 09:07:08 2006-12-16 08:20:43	白蛋白(ALB) 白蛋白(ALB) 白蛋白(ALB) 白蛋白(ALB)	血清 血清 血清 血清	34.5 32.3 34.1 34.5	g/L g/L g/L g/L	2007-01-04 08:04:22 2006-12-28 08:03:33 2006-12-20 09:07:08 2006-12-16 08:20:43	血浆凝血酶原时间测定(PT)	血浆
60	男	37	冠状动脉粥样硬化性心脏病	药物性肝损害	K71.901	药物性肝损害 冠状动脉粥样硬化性心脏病 陈旧性心肌梗塞 慢性乙型肝炎	K71.901 I25.105 I25.210 B18.106	谷丙转氨酶(ALT) 谷丙转氨酶(ALT) 谷丙转氨酶(ALT) 谷丙转氨酶(ALT) 谷丙转氨酶(ALT) 谷丙转氨酶(ALT) 谷丙转氨酶(ALT)	血清 血清 血清 血清 血清 血清 血清	23 29 53 82 249 434 830	U/L U/L U/L U/L U/L U/L U/L	2006-11-23 08:00:05 2006-11-13 08:15:00 2006-11-06 07:54:00 2006-11-01 07:56:36 2006-10-27 07:59:35 2006-10-24 08:12:00 2006-10-21 10:53:28	谷草转氨酶(AST) 谷草转氨酶(AST) 谷草转氨酶(AST) 谷草转氨酶(AST) 谷草转氨酶(AST) 谷草转氨酶(AST) 谷草转氨酶(AST)	血清 血清 血清 血清 血清 血清 血清	59 81 114 85 119 187 402	U/L U/L U/L U/L U/L U/L U/L	2006-11-23 08:00:05 2006-11-13 08:15:00 2006-11-06 07:54:00 2006-11-01 07:56:36 2006-10-27 07:59:35 2006-10-24 08:12:00 2006-10-21 10:53:28	碱性磷酸酶(ALP)	血清	114	U/L	2006-11-13 08:15:00	r-谷氨酰转肽酶(γ-GT)	血清	244	U/L	2006-11-13 08:15:00	总胆汁酸(TBA)	血清	78.3	μmol/L	2006-11-13 08:15:00	总胆红素(TBIL) 总胆红素(TBIL) 总胆红素(TBIL) 总胆红素(TBIL) 总胆红素(TBIL) 总胆红素(TBIL) 总胆红素(TBIL)	血清 血清 血清 血清 血清 血清 血清	102.6 137.4 206.8 181.6 237.2 282.2 206.1	μmol/L μmol/L μmol/L μmol/L μmol/L μmol/L μmol/L	2006-11-23 08:00:05 2006-11-13 08:15:00 2006-11-06 07:54:00 2006-11-01 07:56:36 2006-10-27 07:59:35 2006-10-24 08:12:00 2006-10-21 10:53:28	直应胆红素(DBIL) 直应胆红素(DBIL) 直应胆红素(DBIL) 直应胆红素(DBIL) 直应胆红素(DBIL) 直应胆红素(DBIL) 直应胆红素(DBIL)	血清 血清 血清 血清 血清 血清 血清	69.8 100.5 146.0 136.8 176.7 201.3 199.2	μmol/L μmol/L μmol/L μmol/L μmol/L μmol/L μmol/L	2006-11-23 08:00:05 2006-11-13 08:15:00 2006-11-06 07:54:00 2006-11-01 07:56:36 2006-10-27 07:59:35 2006-10-24 08:12:00 2006-10-21 10:53:28	白蛋白(ALB) 白蛋白(ALB) 白蛋白(ALB) 白蛋白(ALB) 白蛋白(ALB) 白蛋白(ALB) 白蛋白(ALB)	血清 血清 血清 血清 血清 血清 血清	29.9 29.3 31.1 25.5 30.1 27.7 31.1	g/L g/L g/L g/L g/L g/L g/L	2006-11-23 08:00:05 2006-11-13 08:15:00 2006-11-06 07:54:00 2006-11-01 07:56:36 2006-10-27 07:59:35 2006-10-24 08:12:00 2006-10-21 10:53:28	血浆凝血酶原时间测定(PT)	血浆
31	女	9	甲状腺机能亢进	Graves病 药物性肝损害	E05.001 K71.901	Graves病 药物性肝损害	E05.001 K71.901	谷丙转氨酶(ALT) 谷丙转氨酶(ALT) 谷丙转氨酶(ALT)	血清 血清 血清	32 30 124	U/L U/L U/L	2006-01-16 00:00:00 2006-01-16 00:00:00 2006-01-10 00:00:00	谷草转氨酶(AST) 谷草转氨酶(AST) 谷草转氨酶(AST)	血清 血清 血清	20 15 59	U/L U/L U/L	2006-01-16 00:00:00 2006-01-16 00:00:00 2006-01-10 00:00:00	/	/	/	/	/	/	/	/	/	/	/	/	/	/	/	总胆红素(TBIL) 总胆红素(TBIL) 总胆红素(TBIL)	血清 血清 血清	6.7 9.1 8.3	μmol/L μmol/L μmol/L	2006-01-16 00:00:00 2006-01-16 00:00:00 2006-01-10 00:00:00	直应胆红素(DBIL) 直应胆红素(DBIL) 直应胆红素(DBIL)	血清 血清 血清	1.2 2.5 2.1	μmol/L μmol/L μmol/L	2006-01-16 00:00:00 2006-01-16 00:00:00 2006-01-10 00:00:00	白蛋白(ALB) 白蛋白(ALB) 白蛋白(ALB)	血清 血清 血清	40.0 20.1 41.5	g/L g/L g/L	2006-01-16 00:00:00 2006-01-16 00:00:00 2006-01-10 00:00:00	/	/
34	男	86	急性结膜炎	白塞氏病	M35.201	白塞氏病 药物性肝损害 上呼吸道感染	M35.201 K71.901 J06.900	/	/	/	/	/	/	/	/	/	/	/	/	/	/	/	/	/	/	/	/	/	/	/	/	/	/	/	/	/	/	/	/	/	/	/	/	/	/	/	/	/	/
51	男	/	药物性肝损害					/	/	/	/	/	/	/	/	/	/	/	/	/	/	/	/	/	/	/	/	/	/	/	/	/	/	/	/	/	/	/	/	/	/	/	/	/	/	/	/	/	/
56	男	68	意识障碍查因	慢性胰腺炎急性发作 慢性胆囊炎 胆囊结石 肺部感染 意识障碍查因:Wernicke脑病?胰性脑病?	K85.800 K81.101 K80.203 J98.402 /	胰性脑病 慢性胆囊炎急性发作 胆囊结石 肺部感染 低蛋白血症 原发性菌血症 缺血缺氧性脑病 气胸(左侧) 药物性肝损害 电解质紊乱	/ K81.007 K80.203 J98.402 E77.801 A49.901 G93.104 J93.901 K71.901 E87.802	谷丙转氨酶(ALT) 谷丙转氨酶(ALT) 谷丙转氨酶(ALT) 谷丙转氨酶(ALT) 谷丙转氨酶(ALT) 谷丙转氨酶(ALT) 谷丙转氨酶(ALT) 谷丙转氨酶(ALT) 谷丙转氨酶(ALT) 谷丙转氨酶(ALT) 谷丙转氨酶(ALT) 谷丙转氨酶(ALT) 谷丙转氨酶(ALT) 谷丙转氨酶(ALT) 谷丙转氨酶(ALT) 谷丙转氨酶(ALT)	血清 血清 血清 血清 血清 血清 血清 血清 血清 血清 血清 血清 血清 血清 血清 血清	34 29 46 50 62 45 61 58 47 71 17 21 17 29 19 19	U/L U/L U/L U/L U/L U/L U/L U/L U/L U/L U/L U/L U/L U/L U/L U/L	2007-10-23 08:49:38 2007-10-19 06:32:00 2007-10-15 08:46:15 2007-10-13 08:11:00 2007-10-11 08:56:43 2007-10-07 07:54:31 2007-10-04 08:17:41 2007-09-24 09:04:47 2007-09-21 08:54:41 2007-09-18 08:46:00 2007-09-11 08:38:57 2007-09-07 05:53:00 2007-09-01 11:02:41 2007-08-30 09:29:20 2007-08-27 08:44:59 2007-08-23 01:31:00	谷草转氨酶(AST) 谷草转氨酶(AST) 谷草转氨酶(AST) 谷草转氨酶(AST) 谷草转氨酶(AST) 谷草转氨酶(AST) 谷草转氨酶(AST) 谷草转氨酶(AST) 谷草转氨酶(AST) 谷草转氨酶(AST) 谷草转氨酶(AST) 谷草转氨酶(AST) 谷草转氨酶(AST) 谷草转氨酶(AST) 谷草转氨酶(AST) 谷草转氨酶(AST)	血清 血清 血清 血清 血清 血清 血清 血清 血清 血清 血清 血清 血清 血清 血清 血清	36 26 56 70 98 122 101 68 82 71 41 33 35 33 29 22	U/L U/L U/L U/L U/L U/L U/L U/L U/L U/L U/L U/L U/L U/L U/L U/L	2007-10-23 08:49:38 2007-10-19 06:32:00 2007-10-15 08:46:15 2007-10-13 08:11:00 2007-10-11 08:56:43 2007-10-07 07:54:31 2007-10-04 08:17:41 2007-09-24 09:04:47 2007-09-21 08:54:41 2007-09-18 08:46:00 2007-09-11 08:38:57 2007-09-07 05:53:00 2007-09-01 11:02:41 2007-08-30 09:29:20 2007-08-27 08:44:59 2007-08-23 01:31:00	/	/	/	/	/	/	/	/	/	/	/	/	/	/	/	总胆红素(TBIL) 总胆红素(TBIL) 总胆红素(TBIL) 总胆红素(TBIL) 总胆红素(TBIL) 总胆红素(TBIL) 总胆红素(TBIL) 总胆红素(TBIL) 总胆红素(TBIL) 总胆红素(TBIL) 总胆红素(TBIL) 总胆红素(TBIL) 总胆红素(TBIL) 总胆红素(TBIL) 总胆红素(TBIL) 总胆红素(TBIL)	血清 血清 血清 血清 血清 血清 血清 血清 血清 血清 血清 血清 血清 血清 血清 血清	6.2 8.4 6.8 11.5 9.5 11.0 15.2 7.7 8.5 10.7 6.3 20.4 12.1 15.9 16.7 27.7	μmol/L μmol/L μmol/L μmol/L μmol/L μmol/L μmol/L μmol/L μmol/L μmol/L μmol/L μmol/L μmol/L μmol/L μmol/L μmol/L	2007-10-23 08:49:38 2007-10-19 06:32:00 2007-10-15 08:46:15 2007-10-13 08:11:00 2007-10-11 08:56:43 2007-10-07 07:54:31 2007-10-04 08:17:41 2007-09-24 09:04:47 2007-09-21 08:54:41 2007-09-18 08:46:00 2007-09-11 08:38:57 2007-09-07 05:53:00 2007-09-01 11:02:41 2007-08-30 09:29:20 2007-08-27 08:44:59 2007-08-23 01:31:00	直应胆红素(DBIL) 直应胆红素(DBIL) 直应胆红素(DBIL) 直应胆红素(DBIL) 直应胆红素(DBIL) 直应胆红素(DBIL) 直应胆红素(DBIL) 直应胆红素(DBIL) 直应胆红素(DBIL) 直应胆红素(DBIL) 直应胆红素(DBIL) 直应胆红素(DBIL) 直应胆红素(DBIL) 直应胆红素(DBIL) 直应胆红素(DBIL) 直应胆红素(DBIL)	血清 血清 血清 血清 血清 血清 血清 血清 血清 血清 血清 血清 血清 血清 血清 血清	2.0 3.0 2.1 3.6 3.7 5.4 4.8 3.2 2.5 4.1 2.8 7.0 5.7 6.0 7.6 13.1	μmol/L μmol/L μmol/L μmol/L μmol/L μmol/L μmol/L μmol/L μmol/L μmol/L μmol/L μmol/L μmol/L μmol/L μmol/L μmol/L	2007-10-23 08:49:38 2007-10-19 06:32:00 2007-10-15 08:46:15 2007-10-13 08:11:00 2007-10-11 08:56:43 2007-10-07 07:54:31 2007-10-04 08:17:41 2007-09-24 09:04:47 2007-09-21 08:54:41 2007-09-18 08:46:00 2007-09-11 08:38:57 2007-09-07 05:53:00 2007-09-01 11:02:41 2007-08-30 09:29:20 2007-08-27 08:44:59 2007-08-23 01:31:00	白蛋白(ALB) 白蛋白(ALB) 白蛋白(ALB) 白蛋白(ALB) 白蛋白(ALB) 白蛋白(ALB) 白蛋白(ALB) 白蛋白(ALB) 白蛋白(ALB) 白蛋白(ALB) 白蛋白(ALB) 白蛋白(ALB) 白蛋白(ALB) 白蛋白(ALB) 白蛋白(ALB) 白蛋白(ALB) 白蛋白(ALB)	血清 血清 血清 血清 血清 血清 血清 血清 血清 血清 血清 血清 血清 血清 血清 血清 血清	39.7 28.2 30.0 31.8 32.3 36.4 38.9 33.6 33.0 34.4 37.4 22.4 27.8 28.1 37.8 35.5 48.1	g/L g/L g/L g/L g/L g/L g/L g/L g/L g/L g/L g/L g/L g/L g/L g/L g/L	2007-10-23 08:49:38 2007-10-19 06:32:00 2007-10-15 08:46:15 2007-10-15 08:46:15 2007-10-13 08:11:00 2007-10-11 08:56:43 2007-10-07 07:54:31 2007-10-04 08:17:41 2007-09-24 09:04:47 2007-09-21 08:54:41 2007-09-18 08:46:00 2007-09-11 08:38:57 2007-09-07 05:53:00 2007-09-01 11:02:41 2007-08-30 09:29:20 2007-08-27 08:44:59 2007-08-23 01:31:00	血浆凝血酶原时间测定(PT)	血浆
[truncated: 23,639 more rows]
[truncated: 18 more columns]
